# Supplementary material for: Complete Genomic Characterization and Identification of Saccharomycopsis phalluae sp. nov., a Novel Pathogen Causes Yellow Rot Disease on Phallus rubrovolvatus
Source: J Fungi (Basel). 2021 Aug 28;7(9):707. doi: 10.3390/jof7090707 (PMC8468998; doi:10.3390/jof7090707)
Supplement: Supplementary file 1 [file jof-07-00707-s001.zip]

Archive with 3 entries (2 files):
- Supplementary/Supplementary Figure S1.pdf
- Supplementary/Supplementary tables.xlsx
- Supplementary/
