# Supplementary material for: Complete Genomic Characterization and Identification of Saccharomycopsis phalluae sp. nov., a Novel Pathogen Causes Yellow Rot Disease on Phallus rubrovolvatus
Source: J Fungi (Basel). 2021 Aug 28;7(9):707. doi: 10.3390/jof7090707 (PMC8468998; doi:10.3390/jof7090707)
Supplement: Supplementary file 1 [file jof-07-00707-s001.zip › Supplementary/Supplementary tables.xlsx]

## Sheet: Table S1
TABLE S1 Summary of fungi analyzed in this study and origin of their genomes (note: "-", not clear)
Species name	Assembly codes	Order	Family	Genome size (Mb)	Number of genes	Number of genes in orthogroups	Download website
Wickerhamomyces anomalus	Wican1	Saccharomycetales	Wickerhamomycetaceae	19.8446	6207	5921	https://www.ncbi.nlm.nih.gov/genome/?term=wickerhamomyces+anomalus
Wickerhamomyces canadensis	ASM370701v2	Saccharomycetales	Wickerhamomycetaceae	12.4772	5950	5700	https://www.ncbi.nlm.nih.gov/genome/?term=wickerhamomyces+canadensis
Candida boidinii	JCM9604	Saccharomycetales	Saccharomycetaceae	19.1163	6029	5432	https://www.ncbi.nlm.nih.gov/genome/?term=candida+boidinii
Candida infanticola	ASM412514v1	Saccharomycetales	Saccharomycetaceae	9.01286	4489	4215	https://www.ncbi.nlm.nih.gov/genome/?term=candida+infanticola
Candida parapsilosis	ASM18276v2	Saccharomycetales	Saccharomycetaceae	13.0347	5280	4931	https://www.ncbi.nlm.nih.gov/genome/?term=candida+parapsilosis
Candida glabrata	ASM254v2	Saccharomycetales	Saccharomycetaceae	12.6049	5143	4873	https://www.ncbi.nlm.nih.gov/genome/?term=candida+glabrata
Saccharomyces kudriavzevii	ASM332763v1	Saccharomycetales	Saccharomycetaceae	10.0825	4887	4642	https://www.ncbi.nlm.nih.gov/genome/?term=saccharomyces+kudriavzevii
Saccharomyces arboricola	SacArb1.0	Saccharomycetales	Saccharomycetaceae	11.6195	5013	4731	https://www.ncbi.nlm.nih.gov/genome/?term=saccharomyces+arboricola
Zygotorulaspora florentina	ASM367157v2	Saccharomycetales	Saccharomycetaceae	11.0697	5014	4778	https://www.ncbi.nlm.nih.gov/genome/?term=zygotorulaspora+florentina
Kluyveromyces aestuarii	ASM370755v1	Saccharomycetales	Saccharomycetaceae	9.98115	4833	4580	https://www.ncbi.nlm.nih.gov/genome/?term=kluyveromyces+aestuarii
Blastobotrys adeninivorans	ASM1616225v1	Saccharomycetales	Trichomonascaceae	12.1446	5939	5472	https://www.ncbi.nlm.nih.gov/genome/?term=arxula+adeninivorans
Scheffersomyces stipitis	ASM20916v1	Saccharomycetales	Debaryomycetaceae	15.5386	5995	5566	https://www.ncbi.nlm.nih.gov/genome/?term=scheffersomyces+stipitis
Yarrowia bubula	YABU0	Saccharomycetales	Dipodascaceae	20.8142	6797	6030	https://www.ncbi.nlm.nih.gov/genome/?term=yarrowia+bubula
Starmerella apicola	ASM100541v1	Saccharomycetales	-	9.86028	4833	4833	https://www.ncbi.nlm.nih.gov/genome/?term=candida+apicola
Ambrosiozyma kashinagicola	JCM15019	Saccharomycetales	Saccharomycopsidaceae	12.321	5611	5499	https://www.ncbi.nlm.nih.gov/genome/44191
Ambrosiozyma monospora	JCM7599	Saccharomycetales	Saccharomycopsidaceae	24.9784	7752	7094	https://www.ncbi.nlm.nih.gov/genome/?term=ambrosiozyma+monospora
Ambrosiozyma pseudovanderkliftii	ASM370789v2	Saccharomycetales	Saccharomycopsidaceae	14.436	5927	5668	https://www.ncbi.nlm.nih.gov/genome/?term=ambrosiozyma+pseudovanderkliftii
Ambrosiozyma maleeae	ASM370663v1	Saccharomycetales	Saccharomycopsidaceae	12.7418	5316	5155	https://www.ncbi.nlm.nih.gov/genome/?term=ambrosiozyma+maleeae
Ascoidea asiatica	JCM7603	Saccharomycetales	Ascoideaceae	20.3137	7632	6499	https://www.ncbi.nlm.nih.gov/genome/?term=ascoidea+asiatica
Ascoidea rubescens	Ascru1	Saccharomycetales	Ascoideaceae	17.504	6318	5524	https://www.ncbi.nlm.nih.gov/genome/?term=ascoidea+rubescens
Saccharomycopsis phalluae sp. nov.	2020060402-1	Saccharomycetes	Saccharomycopsidaceae	14.148	5966	5754
Saccharomycopsis capsularis	ASM370537v1	Saccharomycetales	Saccharomycopsidaceae	17.8232	6736	6418	https://www.ncbi.nlm.nih.gov/genome/?term=saccharomycopsis+capsularis
Saccharomycopsis fermentans	ASM256424v1	Saccharomycetales	Saccharomycopsidaceae	14.4614	5328	5282	https://www.ncbi.nlm.nih.gov/genome/?term=Saccharomycopsis+fermentans
Saccharomycopsis fibuligera	KPH12	Saccharomycetales	Saccharomycopsidaceae	19.5672	6064	5916	https://www.ncbi.nlm.nih.gov/genome/?term=Saccharomycopsis+fibuligera
Saccharomycopsis fodiens	ASM256423v1	Saccharomycetales	Saccharomycopsidaceae	14.9482	6018	5794	https://www.ncbi.nlm.nih.gov/genome/?term=Saccharomycopsis+fodiens
Saccharomycopsis malanga	ASM401493v1	Saccharomycetales	Saccharomycopsidaceae	16.8361	6187	5875	https://www.ncbi.nlm.nih.gov/genome/?term=saccharomycopsis+malanga
Saccharomycopsis sp.	Sspec	Saccharomycetales	Saccharomycopsidaceae	12.1922	5459	5277	https://www.ncbi.nlm.nih.gov/genome/66790
Saccharomycopsis schoenii	ASM1099436v1	Saccharomycetales	Saccharomycopsidaceae	13.791	5359	5296	https://www.ncbi.nlm.nih.gov/genome/?term=Saccharomycopsis+schoenii

## Sheet: Table S2
Table S2 Genes predicted to be involved in miRNA in S. phalluae
Seqname	RNA type	Start	End	Frame/phase	Strand	Attribute
chromosome6	miRNA	236399	236498	.	-	ID=Pre-miRNA_1;Name=ssa-miR-736-5p;Sequence=ATTAGTAGGTTAATACAAACAGTTTATCAAAGATGTTGTAATCTGGAAAGTCTTCCTTTTACTGACATCTTTGATAAACTGTTTGTATTAACCTACTAAT;Structure=((((((((((((((((((((((((((((((((((((..((((..((((....))))...)))).))))))))))))))))))))))))))))))))))))
chromosome1	miRNA	21493	21999	.	-	ID=Pre-miRNA_2;Name=bra-miR9569-5p;Sequence=ACATAACGATCACAAGACCAATTCAGCTGGATATCTTTATCTAGCATAACCCAGTCCGGTTATCCAAATTCTAAAGGAACAAAACAAACAATTAAGTAGTTTATAGTTTGCTGTAATTATATGTCTATTTAGGGTACACCTGATGGACCTCGAATTTACGGAGTCACTTTAGGTTGTTGAGGGGTTGGTGGTTTGTTGGCAAAAGTATCAGTGGGTAACAGTGTTGTGCCGGTCACAATGCACGAATTACAGCTGTAAAACATGTGCAATAATATATAAAAATTTGCTCCCTGATTTAGTGGAACTCCTGTCCTTTAAATACTAATTGTTGATTGCTTCTCTTTCTTCCTTTCTG…
chromosome1	miRNA	21562	21930	.	-	ID=Pre-miRNA_3;Name=mmu-miR-5101;Sequence=TCTAAAGGAACAAAACAAACAATTAAGTAGTTTATAGTTTGCTGTAATTATATGTCTATTTAGGGTACACCTGATGGACCTCGAATTTACGGAGTCACTTTAGGTTGTTGAGGGGTTGGTGGTTTGTTGGCAAAAGTATCAGTGGGTAACAGTGTTGTGCCGGTCACAATGCACGAATTACAGCTGTAAAACATGTGCAATAATATATAAAAATTTGCTCCCTGATTTAGTGGAACTCCTGTCCTTTAAATACTAATTGTTGATTGCTTCTCTTTCTTCCTTTCTGTCGTAGTTTATAGGTGTATCCTGATTAGACATATAATTACAGCAAACTATAAACTACTTAATTGTTTGTTT…
chromosome6	miRNA	236408	236489	.	+	ID=Pre-miRNA_4;Name=mdo-miR-599-3p;Sequence=TTAATACAAACAGTTTATCAAAGATGTCAGTAAAAGGAAGACTTTCCAGATTACAACATCTTTGATAAACTGTTTGTATTAA;Structure=(((((((((((((((((((((((((((..((((..((((....))))...)))).)))))))))))))))))))))))))))
chromosome7	miRNA	1519478	1519886	.	-	ID=Pre-miRNA_5;Name=dev-miR-D3-3p;Sequence=ACTTTTGCCAACAAACCACCAACAACCCACCAACAACCCACCAACAACCTAAAGTGGCCCCGTAAATTCGAGGTCCGTCAGCTACCAAATATAACAGAATTTATTCAACGCTTCTGCTATAACACTTATATCGAGTTAATCAATAAGATAATAAGAGTAACTACAAATATAAGTTGTAAATAGTTCTAAAGTGAACTTAAGATATCCCATTACTAGCGACTTAAACAGCTATTTATACTTTTCCTAAGAATGGATTTGTACTTGTGTAATATGTGGGACACTCCGAACACAATCACAATAGTACTAAGGAACACAATCACAACATTATCTGACGGACCTCGAATTTACGGGGCCAC…
chromosome6	miRNA	242755	243099	.	-	ID=Pre-miRNA_6;Name=ath-miR864-3p;Sequence=GTAAGATACGAGGTATTATTGATAGTGCTGGGCTATCTTACAAACGTATACTATATTTATTTTGAACTAAAGATCTTCAGGTCTAAACTACTATCTTTTATACCTGCATCTCTCACATATACGTGTCCCCTGTGTTGTGGCGGAGTCATACTGCACATCATCATAGATCGGCGTCCATGCTTCCCATGCTGCTTATTCCGCTTATCACGTGACCATCTTCTTGTATCATACTTCGTATGACATCATCAAAGATAGTAGTTTAGACCTGAAGATCTTTAGTTCAAAATAAATATAGTATACGTTTGTAAGATAGCCCGGCACTATCAATAATACCTCGTATATTAC;Structure=…
chromosome1	miRNA	1029300	1029673	.	+	ID=Pre-miRNA_7;Name=ptr-miR-33b;Sequence=TTCTAGGGTAGCATTGCTGTTGAAGCAACCCTTTTACATGACCTCCGATGTCCAGAGCTCTTAGAAGCTCGAATTCTATCGAGCATTGATGACATACCAGATTCCACTCATGGCATACGCAATACGCTTGAAAAAGTATTTGCCGACCAAAAATCAGTCCACAAATTCATTAAGTTTTACCAGAACGTGTTGGAACATGATTCCTCCAACACATGATGAGGTCACATTCGACAATAAGGGTGAACAGGCTTCTTACACAATCACCACAAGCATTAGGTACCAACAATAGGATTGCTCCCACTATAGTTTTTAATTCCAAGCAACCAAATGAGGGTTGACAAAGGGTTTTCTTCAACAG…
chromosome1	miRNA	2322048	2322414	.	+	ID=Pre-miRNA_8;Name=aae-miR-79-3p;Sequence=GTACAAAGAGAAGCTAGATTACAACACCACTAACAGTATGACCTCATGTTACTGATAGATTGCTATCTTTTAGTATGACCTTATTTAGCATGCATGGTGAATTTCATAATGCATTAGCTCTTTCAACACCTTTACCGCCTGTGTTCTCCTTAATGTATGATATCGCTGTCAATCTCCTTAATTTATGTGATCCCCAGTAGGACGATCTCCTTAATCTCTCAGATCTTCAACACGATCTTCAACAATAACCTCCTAATATTATGAGATCCCTCTCAGGATGACCTCCTTCAACACAGATTCAGTCAGTAAAGGGCTGAAACATGACATGTCATCACTAATATTGTTGTAATCTAGCT…
chromosome2	miRNA	2145136	2145587	.	+	ID=Pre-miRNA_9;Name=gra-miR8675b;Sequence=CCACGATTATTGATGATGTGGTTGCAACCGGATGAAGCAGTATTACCCTACCTATAATGCCTTATAAGAGGGATTTACTGCGCCAAAATATTTAGTTCAGAATTTTATATCTATTGGAACAATGTATAATTGTTGTAGTAGCTACTGATAGTTCTGTGCTCCGAACCTACAATATTATTTATTTAATATTGTGGGCCGTATTTACGTATTAAGTTTTTCCTTATGATTGATTACAGTCTAAGGTTTTTTGTTAGTACATCACAATATTAAATAAATAATATTGTAGGTTCGGAGTACAGAACTATCAGTAACTACTACAACAATTATACATTGTTTCAATAGATATAAAATTCTGAA…
chromosome1	miRNA	533718	533775	.	+	ID=Pre-miRNA_10;Name=gma-miR1533;Sequence=ATAATAATAATAATAATAATAATAATAATAATATTATTATTATTATTATTATTTGTAT;Structure=(((..((((((((((((((((((((((....))))))))))))))))))))))..)))
chromosome7	miRNA	1528579	1528970	.	+	ID=Pre-miRNA_11;Name=dvi-miR-79-3p;Sequence=GTACAAAGAGAAGCTAGATTACAACAGTAACTACTTCCGACGCCCTGATGCTCACCAATTTTGGCCCCCACCGAAACAACCGCTTCCTGTGAACGAAGCACCACCATCGTTTTTCCGATGCTTGTTTGCGTGGCCTTGTTTCTCTCGTGCCACACCTGCTCCTCGGCCAGAACGCTATCGTTTACACCGCTATACGTTTCCCACTAACGGCTCGTTGCTTGACATCATCAAAGACATTCTCCCAACGCTCCGCAAGAAACCGTTCCAAATCAAGCTGCTTCTCAGTGAGCTCCGTGGCCATAAAAAAAGAATCCTGTTTTTCTTCACCTTGAACGTAACCTGGACCTGATCGAAA…
chromosome6	miRNA	236776	237009	.	+	ID=Pre-miRNA_12;Name=hsa-miR-599;Sequence=TTAATACAAGCAGTTTATCAAAGATGTCAGCTAAAGAAAGACTTTCCAAATTACAACAAGGGAAACTTGTCTCATGTCAACTCGTCTATGCAAACGTTGTCTTGTAATTATCATAACACAACAATTCCAAATGGTAAGAGATGATGTGTCGGGTCATATGGATACAACATCTATGCTGTTGTAATTTGGAAAGTCTTTCTTTAGCTGACATCTTTGATAAACTGTTTGTATTAA;Structure=((((((((((((((((((((((((((((((((((((((((((((((((((((((((((......(((((...(((((((.(((..((((......(((((.((((.......…
chromosome4	miRNA	1799506	1799912	.	-	ID=Pre-miRNA_13;Name=chi-miR-106a-3p;Sequence=CCGGTGAAGTGCTTGCAGGCCCCAAGGCAATCCTAAGTTTGGCATCACAACTACCCAGTGGAAAAAGCCTCACAGACGGTTCGTTGCGTAAACTATTTGGCAGCGATTACCCAAAGTGCAAAAGATGTGGGATTCACTCCCCCTCCATCATACATAACCTCCGATGCCCAGAGCTCTTAGAAGCTCAAATTGTATCACGCATTGATGAAATACTAGATTCCATTTATGGCGTACGCAATAAGCTTGGAAAAGTGTTTACTGATCACAAATCAGTCCGCAAACACATTGAGTTCTACCACAACGTGTTGGAATACGATTCCTCCAACACATGATGAGATTCAGCGGTCACATTC…
chromosome1	miRNA	21561	21931	.	-	ID=Pre-miRNA_14;Name=gma-miR9742;Sequence=TTCTAAAGGAACAAAACAAACAATTAAGTAGTTTATAGTTTGCTGTAATTATATGTCTATTTAGGGTACACCTGATGGACCTCGAATTTACGGAGTCACTTTAGGTTGTTGAGGGGTTGGTGGTTTGTTGGCAAAAGTATCAGTGGGTAACAGTGTTGTGCCGGTCACAATGCACGAATTACAGCTGTAAAACATGTGCAATAATATATAAAAATTTGCTCCCTGATTTAGTGGAACTCCTGTCCTTTAAATACTAATTGTTGATTGCTTCTCTTTCTTCCTTTCTGTCGTAGTTTATAGGTGTATCCTGATTAGACATATAATTACAGCAAACTATAAACTACTTAATTGTTTGTT…
chromosome2	miRNA	2145246	2145477	.	+	ID=Pre-miRNA_15;Name=sko-miR-4827a;Sequence=CTATTGGAACAATGTATAATTGTTGTAGTAGCTACTGATAGTTCTGTGCTCCGAACCTACAATATTATTTATTTAATATTGTGGGCCGTATTTACGTATTAAGTTTTTCCTTATGATTGATTACAGTCTAAGGTTTTTTGTTAGTACATCACAATATTAAATAAATAATATTGTAGGTTCGGAGTACAGAACTATCAGTAACTACTACAACAATTATACATTGTTTCAATAG;Structure=(((((((((((((((((((((((((((((((.((((((((((((((((((((((((((((((((((((((((((((((((((((...(((((.(((....(((.....((((…
chromosome6	miRNA	236408	236489	.	+	ID=Pre-miRNA_16;Name=bta-miR-599;Sequence=TTAATACAAACAGTTTATCAAAGATGTCAGTAAAAGGAAGACTTTCCAGATTACAACATCTTTGATAAACTGTTTGTATTAA;Structure=(((((((((((((((((((((((((((..((((..((((....))))...)))).)))))))))))))))))))))))))))
chromosome1	miRNA	2322048	2322414	.	-	ID=Pre-miRNA_17;Name=bmo-miR-9b-5p;Sequence=GTACAAAGAGAAGCTAGATTACAACAATATTAGTGATGACATGTCATGTTTCAGCCCTTTACTGACTGAATCTGTGTTGAAGGAGGTCATCCTGAGAGGGATCTCATAATATTAGGAGGTTATTGTTGAAGATCGTGTTGAAGATCTGAGAGATTAAGGAGATCGTCCTACTGGGGATCACATAAATTAAGGAGATTGACAGCGATATCATACATTAAGGAGAACACAGGCGGTAAAGGTGTTGAAAGAGCTAATGCATTATGAAATTCACCATGCATGCTAAATAAGGTCATACTAAAAGATAGCAATCTATCAGTAACATGAGGTCATACTGTTAGTGGTGTTGTAATCTAGC…
chromosome1	miRNA	1029300	1029673	.	+	ID=Pre-miRNA_18;Name=chi-miR-33b-5p;Sequence=TTCTAGGGTAGCATTGCTGTTGAAGCAACCCTTTTACATGACCTCCGATGTCCAGAGCTCTTAGAAGCTCGAATTCTATCGAGCATTGATGACATACCAGATTCCACTCATGGCATACGCAATACGCTTGAAAAAGTATTTGCCGACCAAAAATCAGTCCACAAATTCATTAAGTTTTACCAGAACGTGTTGGAACATGATTCCTCCAACACATGATGAGGTCACATTCGACAATAAGGGTGAACAGGCTTCTTACACAATCACCACAAGCATTAGGTACCAACAATAGGATTGCTCCCACTATAGTTTTTAATTCCAAGCAACCAAATGAGGGTTGACAAAGGGTTTTCTTCA…
chromosome4	miRNA	679138	679370	.	-	ID=Pre-miRNA_19;Name=gra-miR8780;Sequence=CCGGTTGTAACCACATCATCAATAATCGTGGTTACGAGACCAAGAACTCTGATAGGATAAGTAAATTTCACTAATGTACGTCAGTCGATAATGACGTATGACGTACCTAGTGTGGTCTCTTCTCTGATGGGGACTTTGCACGGGTAGTAATGACGTACATTAGTGAAATGTACTTATCCTATCAGAGTTCTTGGTCTCGTAACCACGATTATTGATGATGTGGTTACAACCGG;Structure=(((((((((((((((((((((((((((((((((((((((((((((((((((((((((((((((.((((((((((((((((((.........(((((..(((.....((.....…
chromosome8	miRNA	813901	814054	.	+	ID=Pre-miRNA_20;Name=cin-miR-4027-3p;Sequence=CTTGTTTTATGTTCAGAAATGGGAATTATTTTACAAATATAAAAATGGACATTTAGTAGTCAAATCGAATAATGAGACAAGAGACCAAACAAACTGCAGATGTTTAAATTTGCTTTTAAATTTTCTTTAATTAAAAGTAATATTGATATAGTAG;Structure=((((((((((((((.....((..((....))..))............(((........))).....)))).))))))))))............((((..(((((.....((((((((((...........))))))))))....))))).))))
chromosome6	miRNA	1388975	1389367	.	-	ID=Pre-miRNA_21;Name=dme-miR-4965-3p;Sequence=TGACGTTGAGTGAGTGTGAATGTGTTGATATGTTGAATATGACTGTATATAGCCAGATTTACAAGGTGTATAAGAGTAATTGTATGAATAATTGTATAGTCCACTGTAATGCCATATCACTGTAATACCACTGTAATAAAAAGACATTTCCCTTTTTAACTCCATTTGTCTTTCCTACTTTTCTCCTACCTCCCCACTCTTTTGCTACCTCTTTCCACTCTTTTCTACTTCTCATCCAATCTCGCCAAGGTATAGCTGCCATCTCGCCAAGGTATAGCTGCCATTTCCTTCAAAATGTCTCCATACACCACTAGCCAACCAATATTAGCCATTTCACCAACCGTACCCTACTA…
chromosome1	miRNA	1564934	1565148	.	-	ID=Pre-miRNA_22;Name=bmo-miR-3393;Sequence=ACGGTGAAGTATAAATCTCCTCTAGGAGCCTAGTATAGCTATAGCCTTAAATAAATATATTATTATTATGTAAAGTGGTACTGCTGGTTAGAGACCCTGATATTATATGCACGCAATTGAGAGTAAAGCCTTGGCTATAATAATAATAATAATAATAATATTTATTTAAGGTTATAGCTATACTAGGCTCCTAGAGGAGATTTATACTTCACCGT;Structure=(((((((((((((((((((((((((((((((((((((((((((.((((((((((((((.(((((((((((...(((((((((..(.((.............)).))).)))))))....(((((((....…
chromosome6	miRNA	522228	522403	.	+	ID=Pre-miRNA_23;Name=mtr-miR2638a;Sequence=GTGGATGGGTATGATTAATATTTATATTAATTTCATAATGTGCCTTGAATATTATTCATGCCTCATGCCGCTGCCATTTCAATGCTAATGTCAGATTCATGTATCCACGGCATCTAAAGATTTGCGTCAGAACACCTTAGATGGAAATTTTATTTTTAAACAAAGCGAGGTGAAAT;Structure=((((((((((((((.((((((((((((((......)))))).....)))))))).))))))).))).))))....((((((.((((.(((((.(((......)))...)))))...(((((((.((((.((.....)).)))).)))))))............))))..…
chromosome7	miRNA	1504705	1505066	.	-	ID=Pre-miRNA_24;Name=gga-miR-1752;Sequence=TACTTAGTGTTGTCTCTTCTCTGATGGGGACCTTGCACTAGTAGTAATAAATAAATAATAAGTAATAGTAGTAGTGAGCTCAGTAAGATACGAGGTATTATTGATAGTGCCGGGCTATCTTACAAATGTATACTATATTTATTTTGAACTAAAGATCTTCAGGTCTAAACTACTATCTTTTATACCTGCATCTCTCACATATACGTGTCCCCTGTGTTGTGGCGGAGTCATACTGCACATCACCATAGATCGACGTCCATGCTTCCCATGCTGCTCATTCCACTTATCACGTGACAATATTCTTGTATCATACTTCGTATGACGTCACAAGGTCCCCATCAGAGAAGAGACAACAC…
chromosome1	miRNA	533655	533773	.	+	ID=Pre-miRNA_25;Name=gma-miR1533;Sequence=ATAAATAATAATAATAATAATAATATAATAATAATAATAATAATAATAATAATAATAATAATAATAATAATAATAATAATAATAATAATAATAATATTATTATTATTATTATTATTTGT;Structure=((((((((((((((((((((((((((...................................................................))))))))))))))))))))))))))
chromosome4	miRNA	656224	656631	.	-	ID=Pre-miRNA_26;Name=hsa-miR-3158-5p;Sequence=GTCTATATAAGAAGGGCTTCCTTCTTATAGAGAACACACAATTCAACTGAACAGTTCAGCTAGATATTATATCTAGCAAAGCCCAATCCGGTTATCCAAATACTAAAGGAACAAAACAAATAATTAAGTAGTTTATAGTTCACATAATACTATGTCTATTCCAGGCGATACTATTAACTACGACATTTATTCAACAACTATATTTTCACTGTTGAAGAAAACCTGTCGTAGTTAATAGTATCGCCTGGAATAGACATAGTATTATGTGAACTATAAACTACTTAATTATTTGTTTTGTTCCTTTAGTATTTGGATAACCGGATTGGGCTTTGCTAGATATAATATCTAGCTGA…
chromosome6	miRNA	236463	236802	.	-	ID=Pre-miRNA_27;Name=ptr-miR-599;Sequence=ACATCTTTGATAAACTGCTTGTATTAACTTATTTATCTTATTGGTAAACTACTTACTTATTGTGGGCACATTGCCTCTTATTTATAGTCCTCTTATTAGCTACGGCGTGTCGTAATGCCGCTTAACTAATGCCATTTAGCTACGGCGTATTGTAATGCCGTTTAGCTAATGCCGTTTAACCAATGCCGGTAGCTAATGCCGTCTCGAATTTTAATCATCACAACATCCCTAGACGAGATTGCTATTCAGAAGATTATAAATAAGAGGTGAAGTGCCCACAATAAGTAAGTAGTTTACCGATAAGATTAGTAGGTTAATACAAACAGTTTATCAAAGATGT;Structure=((((((…
chromosome7	miRNA	1528579	1528970	.	+	ID=Pre-miRNA_28;Name=dmo-miR-79;Sequence=GTACAAAGAGAAGCTAGATTACAACAGTAACTACTTCCGACGCCCTGATGCTCACCAATTTTGGCCCCCACCGAAACAACCGCTTCCTGTGAACGAAGCACCACCATCGTTTTTCCGATGCTTGTTTGCGTGGCCTTGTTTCTCTCGTGCCACACCTGCTCCTCGGCCAGAACGCTATCGTTTACACCGCTATACGTTTCCCACTAACGGCTCGTTGCTTGACATCATCAAAGACATTCTCCCAACGCTCCGCAAGAAACCGTTCCAAATCAAGCTGCTTCTCAGTGAGCTCCGTGGCCATAAAAAAAGAATCCTGTTTTTCTTCACCTTGAACGTAACCTGGACCTGATCGAAACTC…
chromosome6	miRNA	266451	266834	.	-	ID=Pre-miRNA_29;Name=mmu-miR-3073a-3p;Sequence=CTCCGCCACCTCACAGTGGACACGTATATGTGAGAGATGCAGGTATAAAAGATATTAGTTTAGACCTGAAGATCTTTAGTTCAAAATAAATATAGTATACGTTTGTAAGATAGCCCGGCACTATCAATAATACCTCGTATCTTACTGAGCTCACTACTACTATTACTTATTATTTATTTATTACTACTAGTGCAAGGTCCCCATCAGAGAAGAGACAACACTAAGTACGTCAGAAGATGAATTATCTATAACAGTAGATATGGATGCCATAAGGATCTGTGCTAGATTACGACATTTATTTTGAACTAAAGATCTTCAGGCCTAAACTACTATCTTTTATACCTGCATCTCT…
chromosome1	miRNA	2322048	2322414	.	-	ID=Pre-miRNA_30;Name=ame-miR-9b;Sequence=GTACAAAGAGAAGCTAGATTACAACAATATTAGTGATGACATGTCATGTTTCAGCCCTTTACTGACTGAATCTGTGTTGAAGGAGGTCATCCTGAGAGGGATCTCATAATATTAGGAGGTTATTGTTGAAGATCGTGTTGAAGATCTGAGAGATTAAGGAGATCGTCCTACTGGGGATCACATAAATTAAGGAGATTGACAGCGATATCATACATTAAGGAGAACACAGGCGGTAAAGGTGTTGAAAGAGCTAATGCATTATGAAATTCACCATGCATGCTAAATAAGGTCATACTAAAAGATAGCAATCTATCAGTAACATGAGGTCATACTGTTAGTGGTGTTGTAATCTAGCTTC…
chromosome1	miRNA	800768	801106	.	+	ID=Pre-miRNA_31;Name=stu-miR7982a;Sequence=TATATGTATAATAATATATAAAAATTTGCTCCCTGATTCAGTGGACCTCCTGTCCCTTAAATACTAATTGTTGATTGCTTCTTGTTCTTCCCTTCATCCTGCATTGCAGCTGTGTGTTATGAGTACTTTCTGAACACAACCTTGATTATTCGTCACATACGTAGTGTCGTAATCTAGCGTTTCTCTCAATGACTTCCATATCTTACTATTGTAGATATTCTTATTCTTGTTACTATACTAACTATTTCCTGTCCTATTTATATTTTTCTGAGATGCCTTCAGTTATCTTTATCTCATGAGGTCATTATCAGTATGACCTCATATTATTATCAGTTCACT;Structure=((((((…
chromosome6	miRNA	225675	226136	.	-	ID=Pre-miRNA_32;Name=mtr-miR5281f;Sequence=GCTATTTTCTGTCCTATTTATATTTTTCTCTGAGATGCCTTCAGTTATCCTTAACTTCAGATACCTTTACCGGTGATCTCCTTAATGTATGATATCGCTGTCGATCTCCTTAATTTATGTGATCACCAGTAGGACGATCTCCTTAATCTCTCAGATCTTCAACACGATCTTCAACATGAAAAACCGTCTGTATTAACTTATTTATCTCATCGGGAAACTGCTTACTTTTTGTGAGGACATTACCTATTATATATATAGTCCTCCGAATAGCTTAGCTACCTCGGATACTTTGCCTTTCCACTTTTGGATAAACTTATTCAGGCCGTGACCTTCGTCTGTCTTCGCATAACTGTTGA…
chromosome1	miRNA	800768	801106	.	+	ID=Pre-miRNA_33;Name=stu-miR7982b;Sequence=TATATGTATAATAATATATAAAAATTTGCTCCCTGATTCAGTGGACCTCCTGTCCCTTAAATACTAATTGTTGATTGCTTCTTGTTCTTCCCTTCATCCTGCATTGCAGCTGTGTGTTATGAGTACTTTCTGAACACAACCTTGATTATTCGTCACATACGTAGTGTCGTAATCTAGCGTTTCTCTCAATGACTTCCATATCTTACTATTGTAGATATTCTTATTCTTGTTACTATACTAACTATTTCCTGTCCTATTTATATTTTTCTGAGATGCCTTCAGTTATCTTTATCTCATGAGGTCATTATCAGTATGACCTCATATTATTATCAGTTCACT;Structure=((((((…
chromosome4	miRNA	679070	679438	.	+	ID=Pre-miRNA_34;Name=hsa-miR-378b;Sequence=GAACTAAATTACTTGGAGGCAGTAAATCCCTTTTATAAGGTATTATAGGTAGGGTAATACTGCTCCATCCGGTTGTAACCACATCATCAATAATCGTGGTTACGAGACCAAGAACTCTGATAGGATAAGTACATTTCACTAATGTACGTCATTACTACCCGTGCAAAGTCCCCATCAGAGAAGAGACCACACTAGGTACGTCATACGTCATTATCGACTGACGTACATTAGTGAAATTTACTTATCCTATCAGAGTTCTTGGTCTCGTAACCACGATTATTGATGATGTGGTTACAACCGGATGGAGCAGTATTACCCTACCTATAATACCTTATAAAAGGGATTTACTGCCTCCA…
chromosome6	miRNA	123273	123604	.	+	ID=Pre-miRNA_35;Name=str-miR-9-5p;Sequence=TTTATTTTTGTATTTAGCTATATATTTTCTCCAGCATTACGGTTATTTGAGGAATATATTGTCACTCCAAAACATTAGGCACCATTGCTATTGAAGAAAACCATTATCAAACTATTGCCACTATTGCCACTATTACACTACTACCCTTGGAATTATCAATGAACCAAAATACTACATCTACAATTTACTCATTGAAGTTTTTAATCCCAGGCAACTATTTGAAAGTTGTGGGTTTTCAGCAATAGCAATGGTGCCTGATGCTCCTGAGTGAAAATATATCTGTCGAATAACCGTAATTCCGGATACAATATATAGCTAAATACAAAAATAAA;Structure=(((((((((((((…
chromosome6	miRNA	236793	236992	.	-	ID=Pre-miRNA_36;Name=gsa-miR-9-5p;Sequence=TCAAAGATGTCAGCTAAAGAAAGACTTTCCAAATTACAACAGCATAGATGTTGTATCCATATGACCCGACACATCATCTCTTACCATTTGGAATTGTTGTGTTATGATAATTACAAGACAACGTTTGCATAGACGAGTTGACATGAGACAAGTTTCCCTTGTTGTAATTTGGAAAGTCTTTCTTTAGCTGACATCTTTGA;Structure=(((((((((((((((((((((((((((((((((((((((((......(((((...(((((((.(((..((((......(((((.((((.......)))).)))))........))))...))).))))))).)))))..((((((…
chromosome2	miRNA	1026296	1026396	.	-	ID=Pre-miRNA_37;Name=ppt-miR1040;Sequence=ATGCTCAACATGAACATGTTCATCAGAACTATTCTCAACATGAACATGTTCAACAGAACTATGCTCAACAGAATTATTCTCAACATGAACATGTTCAACAT;Structure=(((((.((((((..((((((.(((((.(((((..(((((((.((((....))))))))))).....))))).)))))....))))))..)))))).)))))
chromosome8	miRNA	11879	12052	.	-	ID=Pre-miRNA_38;Name=aqu-miR-2015-3p;Sequence=AGCTTATTTATCATGCATGATGTATATCACCATGCATTAGCTCCTTCAACACTTTCAACACTTTCAACACTTTCAACATAGGAGTCATCATACTGACGTAATGTTTGTTGAAAGTGCTGAAAGTGTTGAATGAGTTAATGCATGGTGATATACATCATGCATGATAAATAAGCT;Structure=(((((((((((((((((((((((((((((((((((((((.(((.((((((((((((((((((((((((((((((...((((......))))....))))).....))))))))))))))))))))))))).))).)))))))))))))))))))))))))))))))))…
chromosome1	miRNA	533718	533775	.	+	ID=Pre-miRNA_39;Name=gma-miR1533;Sequence=ATAATAATAATAATAATAATAATAATAATAATATTATTATTATTATTATTATTTGTAT;Structure=(((..((((((((((((((((((((((....))))))))))))))))))))))..)))
chromosome6	miRNA	266513	266772	.	+	ID=Pre-miRNA_40;Name=prd-miR-5594-5p;Sequence=GGCCTGAAGATCTTTAGTTCAAAATAAATGTCGTAATCTAGCACAGATCCTTATGGCATCCATATCTACTGTTATAGATAATTCATCTTCTGACGTACTTAGTGTTGTCTCTTCTCTGATGGGGACCTTGCACTAGTAGTAATAAATAAATAATAAGTAATAGTAGTAGTGAGCTCAGTAAGATACGAGGTATTATTGATAGTGCCGGGCTATCTTACAAACGTATACTATATTTATTTTGAACTAAAGATCTTCAGGTC;Structure=(((((((((((((((((((((((((((((((.(((....(((...(((((....)).)))(((..((((((((((.((....…
chromosome4	miRNA	1799506	1799912	.	-	ID=Pre-miRNA_41;Name=mml-miR-106a-3p;Sequence=CCGGTGAAGTGCTTGCAGGCCCCAAGGCAATCCTAAGTTTGGCATCACAACTACCCAGTGGAAAAAGCCTCACAGACGGTTCGTTGCGTAAACTATTTGGCAGCGATTACCCAAAGTGCAAAAGATGTGGGATTCACTCCCCCTCCATCATACATAACCTCCGATGCCCAGAGCTCTTAGAAGCTCAAATTGTATCACGCATTGATGAAATACTAGATTCCATTTATGGCGTACGCAATAAGCTTGGAAAAGTGTTTACTGATCACAAATCAGTCCGCAAACACATTGAGTTCTACCACAACGTGTTGGAATACGATTCCTCCAACACATGATGAGATTCAGCGGTCACATTC…
chromosome2	miRNA	431747	431966	.	-	ID=Pre-miRNA_42;Name=mmu-miR-599;Sequence=AGCTGACATTTTTGATAAACTGTTTGTATTAACTTATTTATCTTATAGGTAAACTACTTACTTATTGTGGGCACATTGCCTCTTATTTATAGTCCTCTGATTAGCTACGGCGGATACTTCGTCTAAGTGAAACTGGTTAAAGTGAAACTCGTTTAGGTAGACTCGTTTATGCAGCCTCGGATTTTAATCATCACAACACAGTTTATCAAAGATGTCAGCT;Structure=(((((((((.(((((((((((((.(((((.(((((.........((((((....((..(((((...((((..(((.......)))..))))....)))))...)).......)))))).(((..((…
chromosome4	miRNA	1301638	1302053	.	+	ID=Pre-miRNA_43;Name=rno-miR-759;Sequence=GCAAGCAAACAATTTTCTGACCTCGTTGACTATATTAGTCGTGTGTAAATTTGTCAATATTTCTGTCAAAGAATGGTACTTCACCTTGGAGTGCCCGACTAGCCTATTATTATGTACCGGTAACTTGCATAGGGCCTACGTACATTAGGTTTTCGCCTCGTTCCGTGGTAGGGTAACTTTGTTTGGACCCGTTGAAACTGTAACCGGGTAATTGCGCTAGTGAGTCCGAAATGCCGGGATTGATGAACGGCGTACAAGTTTGTAGAATATATGCGATGGAATACGTTACCTGAGTAATAGTAACAAAAGCCTGGTTTTTATTTTCCGCAGCGTCTTTCTATAAATTGCCCTCGTATT…
chromosome6	miRNA	236463	236802	.	-	ID=Pre-miRNA_44;Name=mmu-miR-599;Sequence=ACATCTTTGATAAACTGCTTGTATTAACTTATTTATCTTATTGGTAAACTACTTACTTATTGTGGGCACATTGCCTCTTATTTATAGTCCTCTTATTAGCTACGGCGTGTCGTAATGCCGCTTAACTAATGCCATTTAGCTACGGCGTATTGTAATGCCGTTTAGCTAATGCCGTTTAACCAATGCCGGTAGCTAATGCCGTCTCGAATTTTAATCATCACAACATCCCTAGACGAGATTGCTATTCAGAAGATTATAAATAAGAGGTGAAGTGCCCACAATAAGTAAGTAGTTTACCGATAAGATTAGTAGGTTAATACAAACAGTTTATCAAAGATGT;Structure=((((((…
chromosome2	miRNA	391420	391797	.	-	ID=Pre-miRNA_45;Name=sly-miR1916;Sequence=CGGATACTTCGTCTAAGTGAAACTCGTTTAAGTGAAACTCGTTTAGGTAGACTCGTTTATGCAACCTCGGATTTTAATCATCACAACAGCCGGTTAGTCTCTTGTGCTGATATGAGACTAAAAGACGTTTTAGAATTCACTTCTTTTTTCCTTTCCTTGAATATTGGGGTCAACTTTTCAAAATACTTCACGAAAAATGGTAATCCCAATACAACTTGATGTTCCACATTAGTGTTGTGATGATTAAAATCCGAGGCTGCATAAACGAGTCTACCTAAACGAGTTTCACTTAAACGAGGTTACTTAAACGAGTCTACCTAAACGAGTTTCACTTAAACGAGTTTCACTTAAACGGGT…
chromosome1	miRNA	1029300	1029673	.	+	ID=Pre-miRNA_46;Name=bta-miR-33b;Sequence=TTCTAGGGTAGCATTGCTGTTGAAGCAACCCTTTTACATGACCTCCGATGTCCAGAGCTCTTAGAAGCTCGAATTCTATCGAGCATTGATGACATACCAGATTCCACTCATGGCATACGCAATACGCTTGAAAAAGTATTTGCCGACCAAAAATCAGTCCACAAATTCATTAAGTTTTACCAGAACGTGTTGGAACATGATTCCTCCAACACATGATGAGGTCACATTCGACAATAAGGGTGAACAGGCTTCTTACACAATCACCACAAGCATTAGGTACCAACAATAGGATTGCTCCCACTATAGTTTTTAATTCCAAGCAACCAAATGAGGGTTGACAAAGGGTTTTCTTCAACA…
chromosome5	miRNA	1509832	1510351	.	-	ID=Pre-miRNA_47;Name=cbr-miR-7596;Sequence=ATCAGAGTTCTTGGTCTCGTAACCACGATTATTGATGATGTGGTTACAACCGGATGGAGCAGTATTACCCTACCTATAATACCTTATAAAAGGGCTTTACTGCCTCCAAGTAATTGAGTTCAGAATTTTATATACACAATGTATATTACGGTATCGATTGGAACAATGTATAATTGTTGTAGTAGCTACTGATAGTTCTGTGCTCCGAACCTACAATATTATTTATTTAATATTGTGGGCCGTATTTACGTATTAAGTTTTTCCTTATGATTGATTACAGTCTAAGGTTTTTTGTTAGTACATCAATATTGTATGTTCGGAGCACAGAACTATCAGTAGCTACTATAACAATTATA…
chromosome1	miRNA	533718	533775	.	+	ID=Pre-miRNA_48;Name=gma-miR1533;Sequence=ATAATAATAATAATAATAATAATAATAATAATATTATTATTATTATTATTATTTGTAT;Structure=(((..((((((((((((((((((((((....))))))))))))))))))))))..)))
chromosome6	miRNA	236408	236489	.	+	ID=Pre-miRNA_49;Name=ptr-miR-599;Sequence=TTAATACAAACAGTTTATCAAAGATGTCAGTAAAAGGAAGACTTTCCAGATTACAACATCTTTGATAAACTGTTTGTATTAA;Structure=(((((((((((((((((((((((((((..((((..((((....))))...)))).)))))))))))))))))))))))))))
chromosome1	miRNA	2322048	2322414	.	+	ID=Pre-miRNA_50;Name=bmo-miR-79-3p;Sequence=GTACAAAGAGAAGCTAGATTACAACACCACTAACAGTATGACCTCATGTTACTGATAGATTGCTATCTTTTAGTATGACCTTATTTAGCATGCATGGTGAATTTCATAATGCATTAGCTCTTTCAACACCTTTACCGCCTGTGTTCTCCTTAATGTATGATATCGCTGTCAATCTCCTTAATTTATGTGATCCCCAGTAGGACGATCTCCTTAATCTCTCAGATCTTCAACACGATCTTCAACAATAACCTCCTAATATTATGAGATCCCTCTCAGGATGACCTCCTTCAACACAGATTCAGTCAGTAAAGGGCTGAAACATGACATGTCATCACTAATATTGTTGTAATCTAGC…
chromosome1	miRNA	740064	740176	.	-	ID=Pre-miRNA_51;Name=hsa-miR-3197;Sequence=CCGCTCGAGAATCCGCGCCTGCGCCTCCGGGAACCCGGTCACCCGGAACACAAGCCCGTGGAAGAGCTGCCGCCGGCGGGGGGACGGCTGTGGCGCAGGCTCGGCCGCCGCGG;Structure=((((..((((((.(((((((((...((((((........))))))..........((((.......(((((....)))))..))))..))))))))).)))....))).))))
chromosome1	miRNA	2322048	2322414	.	+	ID=Pre-miRNA_52;Name=tca-miR-9b-3p;Sequence=GTACAAAGAGAAGCTAGATTACAACACCACTAACAGTATGACCTCATGTTACTGATAGATTGCTATCTTTTAGTATGACCTTATTTAGCATGCATGGTGAATTTCATAATGCATTAGCTCTTTCAACACCTTTACCGCCTGTGTTCTCCTTAATGTATGATATCGCTGTCAATCTCCTTAATTTATGTGATCCCCAGTAGGACGATCTCCTTAATCTCTCAGATCTTCAACACGATCTTCAACAATAACCTCCTAATATTATGAGATCCCTCTCAGGATGACCTCCTTCAACACAGATTCAGTCAGTAAAGGGCTGAAACATGACATGTCATCACTAATATTGTTGTAATCTAGC…
chromosome1	miRNA	2322048	2322414	.	-	ID=Pre-miRNA_53;Name=cbn-miR-62;Sequence=GTACAAAGAGAAGCTAGATTACAACAATATTAGTGATGACATGTCATGTTTCAGCCCTTTACTGACTGAATCTGTGTTGAAGGAGGTCATCCTGAGAGGGATCTCATAATATTAGGAGGTTATTGTTGAAGATCGTGTTGAAGATCTGAGAGATTAAGGAGATCGTCCTACTGGGGATCACATAAATTAAGGAGATTGACAGCGATATCATACATTAAGGAGAACACAGGCGGTAAAGGTGTTGAAAGAGCTAATGCATTATGAAATTCACCATGCATGCTAAATAAGGTCATACTAAAAGATAGCAATCTATCAGTAACATGAGGTCATACTGTTAGTGGTGTTGTAATCTAGCTTC…
chromosome1	miRNA	1564986	1565490	.	-	ID=Pre-miRNA_54;Name=gma-miR1533;Sequence=AAATATTATTATTATTATTATTCCTGAAGGTACCAACGCTACTCAAGCCCGTGTCTTATTCTCAGATAAGGCGAAGCTTAAAAATCTTATAGGATTCTACTCGTCGGTGCTGGACCGGTAGTTTTTTTTTTTCCTTTTTTGTTACAGCACGTTAGGAGGACTACCGAATTAGTACCCTGGGGAGGGGGTGGTGAAAGCCACCTCTAAAGATCTAGGCGAAAAACTCATTGCCCCTCCAATGCTCATTACCTTACATATTTACAAGCTCTGATCGAAAGTTTTTTATCTCTGTTGCAGAGTTTTCTTTCGACGACTACATAGCAGCACCGTCCTTAGTCGTAGACGGTGAAGTATAAA…
chromosome5	miRNA	1510003	1510176	.	+	ID=Pre-miRNA_55;Name=bdi-miR7743-5p;Sequence=GTTATAGTAGCTACTGATAGTTCTGTGCTCCGAACATACAATATTGATGTACTAACAAAAAACCTTAGACTGTAATCAATCATAAGGAAAAACTTAATACGTAAATACGGCCCACAATATTAAATAAATAATATTGTAGGTTCGGAGCACAGAACTATCAGTAGCTACTACAAC;Structure=(((.(((((((((((((((((((((((((((((((.((((((((((................(((((((.((....)).)).)))))............(((....)))...................)))))))))).))))))))))))))))))))))))))))))…
chromosome7	miRNA	1528579	1528970	.	+	ID=Pre-miRNA_56;Name=dan-miR-79;Sequence=GTACAAAGAGAAGCTAGATTACAACAGTAACTACTTCCGACGCCCTGATGCTCACCAATTTTGGCCCCCACCGAAACAACCGCTTCCTGTGAACGAAGCACCACCATCGTTTTTCCGATGCTTGTTTGCGTGGCCTTGTTTCTCTCGTGCCACACCTGCTCCTCGGCCAGAACGCTATCGTTTACACCGCTATACGTTTCCCACTAACGGCTCGTTGCTTGACATCATCAAAGACATTCTCCCAACGCTCCGCAAGAAACCGTTCCAAATCAAGCTGCTTCTCAGTGAGCTCCGTGGCCATAAAAAAAGAATCCTGTTTTTCTTCACCTTGAACGTAACCTGGACCTGATCGAAACTC…
chromosome6	miRNA	236776	237009	.	+	ID=Pre-miRNA_57;Name=mml-miR-599-3p;Sequence=TTAATACAAGCAGTTTATCAAAGATGTCAGCTAAAGAAAGACTTTCCAAATTACAACAAGGGAAACTTGTCTCATGTCAACTCGTCTATGCAAACGTTGTCTTGTAATTATCATAACACAACAATTCCAAATGGTAAGAGATGATGTGTCGGGTCATATGGATACAACATCTATGCTGTTGTAATTTGGAAAGTCTTTCTTTAGCTGACATCTTTGATAAACTGTTTGTATTAA;Structure=((((((((((((((((((((((((((((((((((((((((((((((((((((((((((......(((((...(((((((.(((..((((......(((((.((((....…
chromosome2	miRNA	416083	416574	.	-	ID=Pre-miRNA_58;Name=gsa-miR-9-5p;Sequence=TCAAAGATGTCAGCTAAAGAAAGACTTTCCAAATTACAACATAAATATGAAGGAAATACAATATTGAAGACAACCAAGGATTTGGAGATCAACTTACAACTTATATTCTGTAGTTAGCGTATCTTGTATTGCTAATTGGATTGTATAAGTGATATAACGAACCCATCGAACTAATTTCGTTATAAAGAGAACTTAAACATTTCTCGTTACAATCATAAATTTTAAAAAGATAATAATCAGGCGTGGATGGTTTAGTGGTAAAATTCATCGTTGCCATCGATGGGCCCCGGGTTCGATTCCCGGTCTACGCATTGCTTAGATTAATTTTTTTTCTAAGTTCTATTTTTTGTGTTATG…
chromosome7	miRNA	1519501	1519863	.	-	ID=Pre-miRNA_59;Name=mtr-miR5206a;Sequence=AACCCACCAACAACCCACCAACAACCTAAAGTGGCCCCGTAAATTCGAGGTCCGTCAGCTACCAAATATAACAGAATTTATTCAACGCTTCTGCTATAACACTTATATCGAGTTAATCAATAAGATAATAAGAGTAACTACAAATATAAGTTGTAAATAGTTCTAAAGTGAACTTAAGATATCCCATTACTAGCGACTTAAACAGCTATTTATACTTTTCCTAAGAATGGATTTGTACTTGTGTAATATGTGGGACACTCCGAACACAATCACAATAGTACTAAGGAACACAATCACAACATTATCTGACGGACCTCGAATTTACGGGGCCACTTTAGGTTGTTGGTGGGTTGTTG…
chromosome4	miRNA	379294	379438	.	-	ID=Pre-miRNA_60;Name=chi-miR-16b-3p;Sequence=TAGACGAGTCCAGCACAATGATATTGGGGATGAACTATCTCTTATTGTACATAAAGAGGTGATTGCTCATATATTGATCGCTCGAGCTACAACTAATGAACAGGCCATGTATTAACTGTAGTGGGCCAAATCCAATATTATTGTA;Structure=((((((.(((((((....((((.................)))).((((((..((((..((....))...))))..))))))......(((((.((.....)))))))...........))))))).)))))).((((....))))
chromosome6	miRNA	242822	243032	.	-	ID=Pre-miRNA_61;Name=cre-miR1162-3p;Sequence=TAAAGATCTTCAGGTCTAAACTACTATCTTTTATACCTGCATCTCTCACATATACGTGTCCCCTGTGTTGTGGCGGAGTCATACTGCACATCATCATAGATCGGCGTCCATGCTTCCCATGCTGCTTATTCCGCTTATCACGTGACCATCTTCTTGTATCATACTTCGTATGACATCATCAAAGATAGTAGTTTAGACCTGAAGATCTTTA;Structure=(((((((((((((((((((((((((((((((..((.((((((((...)))))))))).........(((((((....(((((.(..((.(((((.....((((((......))))))....))))).))...…
chromosome1	miRNA	748144	748484	.	+	ID=Pre-miRNA_62;Name=bdi-miR7728-3p;Sequence=CTATGACATACACTCAATTATCGCTTAGCTATCCCACTAATCCGGTTATTCAATATAAAGGTACAAAACAATTATTTAAGAAGTTTATAGATATACCCTAATTAATTACGGCTAACAGTTCCAGTAAACTTCAACAAATATTTAATTTTGTACTTAGCTATCTATATATTGCCTCCAAAAACATGGCTATTCGGCAAATATTTTGTTACTCAGGAACATCCTGAAGCAGCATTGCTGTTGAAGAAAACCCTTTGTCAGCCTTCATTCGGTCGCTTGGGATTAAAAACTTCAATGTGAACAGTCATATCATTGATACTTAGTGCTTGAATTGATTGTCTAAG;Structure=((…
chromosome4	miRNA	379294	379438	.	-	ID=Pre-miRNA_63;Name=tgu-miR-16b-3p;Sequence=TAGACGAGTCCAGCACAATGATATTGGGGATGAACTATCTCTTATTGTACATAAAGAGGTGATTGCTCATATATTGATCGCTCGAGCTACAACTAATGAACAGGCCATGTATTAACTGTAGTGGGCCAAATCCAATATTATTGTA;Structure=((((((.(((((((....((((.................)))).((((((..((((..((....))...))))..))))))......(((((.((.....)))))))...........))))))).)))))).((((....))))
chromosome4	miRNA	965657	965879	.	-	ID=Pre-miRNA_64;Name=dme-miR-4982-3p;Sequence=AAGTTGCAATTGCAATTGCGTTTCCACTCCCAAGTTGCAATTTTAATTTACAATTCCAATTGCATTCCAATTCCTATTCCAATTACATTTGCATTCCAATTCCTATTCCAATTACATTTGCATTCCAATTCCAATTCCTATTCCAATTGCATTCCAATTCCTATTCCAATTGCATTCCAATTCCTATTCCAATTGCATTCCAATTCCAATTGCATTTCCACTC;Structure=((((.....((((((((.(((((...(((((((..((((.((.((.((.((((.((.((...............(((((........)))))...((.((.((((..((((.((.((..…
chromosome7	miRNA	1528579	1528970	.	+	ID=Pre-miRNA_65;Name=aae-miR-79-3p;Sequence=GTACAAAGAGAAGCTAGATTACAACAGTAACTACTTCCGACGCCCTGATGCTCACCAATTTTGGCCCCCACCGAAACAACCGCTTCCTGTGAACGAAGCACCACCATCGTTTTTCCGATGCTTGTTTGCGTGGCCTTGTTTCTCTCGTGCCACACCTGCTCCTCGGCCAGAACGCTATCGTTTACACCGCTATACGTTTCCCACTAACGGCTCGTTGCTTGACATCATCAAAGACATTCTCCCAACGCTCCGCAAGAAACCGTTCCAAATCAAGCTGCTTCTCAGTGAGCTCCGTGGCCATAAAAAAAGAATCCTGTTTTTCTTCACCTTGAACGTAACCTGGACCTGATCGAAA…
chromosome6	miRNA	236776	237009	.	+	ID=Pre-miRNA_66;Name=mmu-miR-599;Sequence=TTAATACAAGCAGTTTATCAAAGATGTCAGCTAAAGAAAGACTTTCCAAATTACAACAAGGGAAACTTGTCTCATGTCAACTCGTCTATGCAAACGTTGTCTTGTAATTATCATAACACAACAATTCCAAATGGTAAGAGATGATGTGTCGGGTCATATGGATACAACATCTATGCTGTTGTAATTTGGAAAGTCTTTCTTTAGCTGACATCTTTGATAAACTGTTTGTATTAA;Structure=((((((((((((((((((((((((((((((((((((((((((((((((((((((((((......(((((...(((((((.(((..((((......(((((.((((.......…
chromosome1	miRNA	901296	901491	.	-	ID=Pre-miRNA_67;Name=hsa-miR-2054;Sequence=GTCTAAATTAAATTTAATCTAGACATCTGGATATCACGACATTTTCTTCAATAGCAATGCTGCCTGATGTTCTTAAGTGATGCATTCGTTGAATAACCGCAATGCCGGAGACAATATATAACTAAATACAAAAATAAATATCATCATTACAAGTATACAAATCGACCATCTGTTTAAATTTAATTTAATCTAGAAC;Structure=((.((((((((((((.((((((.(((..(((..............((((((...(((((........)))))..))))))...((((..(((((((..((((((((...))))).)))...........((((..(((...))).))))…
chromosome8	miRNA	425095	425221	.	+	ID=Pre-miRNA_68;Name=aly-miR4248a;Sequence=GATTCTATTATTTTTGGCATCATAAGCGTCATTAAAGTTTTAAACTGAATATTCATCGGGCTGATTCTACTTGAGACCAGCCTCGTTGCAACAGATCAAGAATATTGGTCCAAAAATAAAAAGAAAC;Structure=(.((((.((((((((((.(((..((((.........)))).......(((((((...((((((..(((.....))).)))))).((....)).......))))))))))))))))))))..)))).)
chromosome1	miRNA	1076813	1077107	.	+	ID=Pre-miRNA_69;Name=str-miR-81c-3p;Sequence=TGGCAAGATGAAATTAGACTTGAAACAGTGCAAATGGCATAGGGTAAATGACAATTGTCGGATTTGAATCGAATAGGGTATACTTCCCAGGTATTGGTATTATGCGACGAGCCAAAGTTCAGCCAGGTAAATGACTATTTCCAGACTAAATCTTATTCTGTTGAATGTATGTGAAAATATGAGCCACAATGTTACCTGTTGTAACTGATTTTCTACCCAATGTCTACCCAATTTGATGTCTACTCAATTTAATTGCCAACCCAATTTAATGTCTACCTAATTTGATCTTGAAACA;Structure=((.((((((.((((((((((((((...((((.....)))).((((...…
chromosome1	miRNA	2322048	2322414	.	+	ID=Pre-miRNA_70;Name=ame-miR-79;Sequence=GTACAAAGAGAAGCTAGATTACAACACCACTAACAGTATGACCTCATGTTACTGATAGATTGCTATCTTTTAGTATGACCTTATTTAGCATGCATGGTGAATTTCATAATGCATTAGCTCTTTCAACACCTTTACCGCCTGTGTTCTCCTTAATGTATGATATCGCTGTCAATCTCCTTAATTTATGTGATCCCCAGTAGGACGATCTCCTTAATCTCTCAGATCTTCAACACGATCTTCAACAATAACCTCCTAATATTATGAGATCCCTCTCAGGATGACCTCCTTCAACACAGATTCAGTCAGTAAAGGGCTGAAACATGACATGTCATCACTAATATTGTTGTAATCTAGCTTC…
chromosome3	miRNA	2108409	2108764	.	-	ID=Pre-miRNA_71;Name=cbr-miR-7596;Sequence=ATCAGAGTTCTTGGTCTCGTAACCATGATTGATGATGTGGTTGCAACCAGATGGAGCAGTATTACCCTACCTATAATGCCTTATAAGAGGGATTTACTGCCTCCAAAATATTTAGTTCAGAATTTTATATACGGAATGTATATTACGGTATCTATTGGAACAATGTATAATTGTTATAGTAGCTACTGATAGTTCTGTGCTCCGAACCTACAATATTATTTATTTAATATTATGGGCCGTATTTACGTATTAAGTTTTTCCTTATGATTGATCACAGTCTAAGGTTTTTTGTTAATACATCACATTAGATTACAGAGCACAACGTCTATTGTGGTTACGAGACCAAGAACTCTGAC…
chromosome1	miRNA	801315	801423	.	-	ID=Pre-miRNA_72;Name=dme-miR-991-3p;Sequence=ACAGTTAAAGACTTTCCAAATTACAACATTATTTAGCCGATTTGTGACTTATGCTGTGATAGTGAAAGTCAGAAGAATTTGATTGTTGTATTTTGGAAAGTCTTTCTGT;Structure=((((((((((((((((((.(((((((.(((........)))...................((((.......))))......))))))).))))))))))))))..))))
chromosome1	miRNA	2322048	2322414	.	+	ID=Pre-miRNA_73;Name=dps-miR-79;Sequence=GTACAAAGAGAAGCTAGATTACAACACCACTAACAGTATGACCTCATGTTACTGATAGATTGCTATCTTTTAGTATGACCTTATTTAGCATGCATGGTGAATTTCATAATGCATTAGCTCTTTCAACACCTTTACCGCCTGTGTTCTCCTTAATGTATGATATCGCTGTCAATCTCCTTAATTTATGTGATCCCCAGTAGGACGATCTCCTTAATCTCTCAGATCTTCAACACGATCTTCAACAATAACCTCCTAATATTATGAGATCCCTCTCAGGATGACCTCCTTCAACACAGATTCAGTCAGTAAAGGGCTGAAACATGACATGTCATCACTAATATTGTTGTAATCTAGCTTC…
chromosome8	miRNA	425095	425221	.	+	ID=Pre-miRNA_74;Name=aly-miR4248c;Sequence=GATTCTATTATTTTTGGCATCATAAGCGTCATTAAAGTTTTAAACTGAATATTCATCGGGCTGATTCTACTTGAGACCAGCCTCGTTGCAACAGATCAAGAATATTGGTCCAAAAATAAAAAGAAAC;Structure=(.((((.((((((((((.(((..((((.........)))).......(((((((...((((((..(((.....))).)))))).((....)).......))))))))))))))))))))..)))).)
chromosome3	miRNA	1692994	1693491	.	+	ID=Pre-miRNA_75;Name=ssa-miR-736-5p;Sequence=CTTTGATAAACTGTTTGTATTAACTTATTTATCTTTTAGGTAAACTACTTTTCGGTAAACACGTTTATGCAAACACGTTCATGCAGCCTCGGATTTTAATCATCACAACATGTGGTCAATCAATTTTTGGAGGGTAAAACACCAGAAAAAGCAGGAAAAGCCGCTCACAAAGGAAATGCGAGAGATGCCTGGTGGGAAACGATCAACAGGCAAATCACCCGAAACTAGAAAGTCCGAGCTGGAAAACTGATGCGACTTGATCAAATCTACAAGGAATTGCAATACGAGAGAAAATTTGATCTTGAAAGAGAATTTGAAAGGTATTGTTGTGATGATTAAAATCCGAGGCTGCAT…
chromosome7	miRNA	1528579	1528970	.	-	ID=Pre-miRNA_76;Name=cbr-miR-62;Sequence=GTACAAAGAGAAGCTAGATTACAACAATCGGAAGGAGTTTCGATCAGGTCCAGGTTACGTTCAAGGTGAAGAAAAACAGGATTCTTTTTTTATGGCCACGGAGCTCACTGAGAAGCAGCTTGATTTGGAACGGTTTCTTGCGGAGCGTTGGGAGAATGTCTTTGATGATGTCAAGCAACGAGCCGTTAGTGGGAAACGTATAGCGGTGTAAACGATAGCGTTCTGGCCGAGGAGCAGGTGTGGCACGAGAGAAACAAGGCCACGCAAACAAGCATCGGAAAAACGATGGTGGTGCTTCGTTCACAGGAAGCGGTTGTTTCGGTGGGGGCCAAAATTGGTGAGCATCAGGGCGTCGGAA…
chromosome3	miRNA	43155	43365	.	+	ID=Pre-miRNA_77;Name=osa-miR5543;Sequence=CCATGCTAATGGTATATTTTCCATCATTCCATAACGTCGCCAAGACCGTTCCACTGGAATGGAAAATCCCTTTTAAAATTAGGCAGCATGAGCTAATCCGACGTTCAAAATTCGCTTATCTCATGGACACAAGAAGAGAAAATTTTTTTCCAGAACGAGGTGAGAAGACGTTATGAAGCAAACATCCTTGGAAAATATACCAAGCACACGG;Structure=((.((((..((((((((((((((......((((((((((((....(((((((...))))))).(((.....))).......)))....(((((.........))))).......((((((((.((((....((((…
chromosome2	miRNA	2145038	2145367	.	-	ID=Pre-miRNA_78;Name=mtr-miR169l-3p;Sequence=AATCAATCATAAGGAAAAACTTAATACGTAAATACGGCCCACAATATTAAATAAATAATATTGTAGGTTCGGAGCACAGAACTATCAGTAGCTACTACAACAATTATACATTGTTCCAATAGATATAAAATTCTGAACTAAATATTTTGGCGCAGTAAATCCCTCTTATAAGGCATTATAGGTAGGGTAATACTGCTTCATCCGGTTGCAACCACATCATCAATAATCGTGGTTACGAGACCAAGAACTCTGATAGGATAAGTACATTTCACTAATGTACGTCATATTGTGGGCCGTATTTATGTATTAAGTTTTTCCTTATGATTGATC;Structure=(((((((((((((…
chromosome1	miRNA	2322048	2322414	.	-	ID=Pre-miRNA_79;Name=cbr-miR-62;Sequence=GTACAAAGAGAAGCTAGATTACAACAATATTAGTGATGACATGTCATGTTTCAGCCCTTTACTGACTGAATCTGTGTTGAAGGAGGTCATCCTGAGAGGGATCTCATAATATTAGGAGGTTATTGTTGAAGATCGTGTTGAAGATCTGAGAGATTAAGGAGATCGTCCTACTGGGGATCACATAAATTAAGGAGATTGACAGCGATATCATACATTAAGGAGAACACAGGCGGTAAAGGTGTTGAAAGAGCTAATGCATTATGAAATTCACCATGCATGCTAAATAAGGTCATACTAAAAGATAGCAATCTATCAGTAACATGAGGTCATACTGTTAGTGGTGTTGTAATCTAGCTTC…
chromosome1	miRNA	533718	533775	.	+	ID=Pre-miRNA_80;Name=gma-miR1533;Sequence=ATAATAATAATAATAATAATAATAATAATAATATTATTATTATTATTATTATTTGTAT;Structure=(((..((((((((((((((((((((((....))))))))))))))))))))))..)))
chromosome5	miRNA	1510077	1510442	.	-	ID=Pre-miRNA_81;Name=mtr-miR169l-3p;Sequence=ATCAGTCATAAGGAAAAACTTAATACGTAAAGACGGCCCACAATATTAAATAAATAATATTTGACGTACATTAGTGAAATGTACTTATCCTATCAGAGTTCTTGGTCTCGTAACCACGATTATTGATGATGTGGTTACAACCGGATGGAGCAGTATTACCCTACCTATAATACCTTATAAAAGGGCTTTACTGCCTCCAAGTAATTGAGTTCAGAATTTTATATACACAATGTATATTACGGTATCGATTGGAACAATGTATAATTGTTGTAGTAGCTACTGATAGTTCTGTGCTCCGAACCTACAATATTATTTATTTAATATTGTGGGCCGTATTTACGTATTAAGTTTTTC…
chromosome6	miRNA	236776	237009	.	+	ID=Pre-miRNA_82;Name=ptr-miR-599;Sequence=TTAATACAAGCAGTTTATCAAAGATGTCAGCTAAAGAAAGACTTTCCAAATTACAACAAGGGAAACTTGTCTCATGTCAACTCGTCTATGCAAACGTTGTCTTGTAATTATCATAACACAACAATTCCAAATGGTAAGAGATGATGTGTCGGGTCATATGGATACAACATCTATGCTGTTGTAATTTGGAAAGTCTTTCTTTAGCTGACATCTTTGATAAACTGTTTGTATTAA;Structure=((((((((((((((((((((((((((((((((((((((((((((((((((((((((((......(((((...(((((((.(((..((((......(((((.((((.......…
chromosome6	miRNA	236463	236802	.	-	ID=Pre-miRNA_83;Name=cfa-miR-599;Sequence=ACATCTTTGATAAACTGCTTGTATTAACTTATTTATCTTATTGGTAAACTACTTACTTATTGTGGGCACATTGCCTCTTATTTATAGTCCTCTTATTAGCTACGGCGTGTCGTAATGCCGCTTAACTAATGCCATTTAGCTACGGCGTATTGTAATGCCGTTTAGCTAATGCCGTTTAACCAATGCCGGTAGCTAATGCCGTCTCGAATTTTAATCATCACAACATCCCTAGACGAGATTGCTATTCAGAAGATTATAAATAAGAGGTGAAGTGCCCACAATAAGTAAGTAGTTTACCGATAAGATTAGTAGGTTAATACAAACAGTTTATCAAAGATGT;Structure=((((((…
chromosome6	miRNA	236408	236489	.	+	ID=Pre-miRNA_84;Name=hsa-miR-599;Sequence=TTAATACAAACAGTTTATCAAAGATGTCAGTAAAAGGAAGACTTTCCAGATTACAACATCTTTGATAAACTGTTTGTATTAA;Structure=(((((((((((((((((((((((((((..((((..((((....))))...)))).)))))))))))))))))))))))))))
chromosome1	miRNA	800579	801043	.	+	ID=Pre-miRNA_85;Name=osa-miR2923;Sequence=GCTATTCACAAAATTATAAATAAGAGGCAATGTATTCACAAAAAGTAAGTAGTTTACTGATAAGATAAATAAGGTTTTACAAACAGTTTATGACGCACCTCGAATTTACGGGGCCACTTTAGTTTGTTGGTAAAAATATCACTATGTAACAGTGTTGTGTCGGTCACAATGCACGAATTACAGCCGTAATATATGTATAATAATATATAAAAATTTGCTCCCTGATTCAGTGGACCTCCTGTCCCTTAAATACTAATTGTTGATTGCTTCTTGTTCTTCCCTTCATCCTGCATTGCAGCTGTGTGTTATGAGTACTTTCTGAACACAACCTTGATTATTCGTCACATACGTAGTGTC…
chromosome6	miRNA	266509	266776	.	+	ID=Pre-miRNA_86;Name=osa-miR2120;Sequence=TTTAGGCCTGAAGATCTTTAGTTCAAAATAAATGTCGTAATCTAGCACAGATCCTTATGGCATCCATATCTACTGTTATAGATAATTCATCTTCTGACGTACTTAGTGTTGTCTCTTCTCTGATGGGGACCTTGCACTAGTAGTAATAAATAAATAATAAGTAATAGTAGTAGTGAGCTCAGTAAGATACGAGGTATTATTGATAGTGCCGGGCTATCTTACAAACGTATACTATATTTATTTTGAACTAAAGATCTTCAGGTCTAAA;Structure=(((((((((((((((((((((((((((((((((((.(((....(((...(((((....)).)))(((..(((((((((…
chromosome6	miRNA	236463	236802	.	-	ID=Pre-miRNA_87;Name=mml-miR-599-3p;Sequence=ACATCTTTGATAAACTGCTTGTATTAACTTATTTATCTTATTGGTAAACTACTTACTTATTGTGGGCACATTGCCTCTTATTTATAGTCCTCTTATTAGCTACGGCGTGTCGTAATGCCGCTTAACTAATGCCATTTAGCTACGGCGTATTGTAATGCCGTTTAGCTAATGCCGTTTAACCAATGCCGGTAGCTAATGCCGTCTCGAATTTTAATCATCACAACATCCCTAGACGAGATTGCTATTCAGAAGATTATAAATAAGAGGTGAAGTGCCCACAATAAGTAAGTAGTTTACCGATAAGATTAGTAGGTTAATACAAACAGTTTATCAAAGATGT;Structure=(((…
chromosome1	miRNA	1029300	1029673	.	+	ID=Pre-miRNA_88;Name=cfa-miR-33b;Sequence=TTCTAGGGTAGCATTGCTGTTGAAGCAACCCTTTTACATGACCTCCGATGTCCAGAGCTCTTAGAAGCTCGAATTCTATCGAGCATTGATGACATACCAGATTCCACTCATGGCATACGCAATACGCTTGAAAAAGTATTTGCCGACCAAAAATCAGTCCACAAATTCATTAAGTTTTACCAGAACGTGTTGGAACATGATTCCTCCAACACATGATGAGGTCACATTCGACAATAAGGGTGAACAGGCTTCTTACACAATCACCACAAGCATTAGGTACCAACAATAGGATTGCTCCCACTATAGTTTTTAATTCCAAGCAACCAAATGAGGGTTGACAAAGGGTTTTCTTCAACA…
chromosome5	miRNA	1208546	1208947	.	-	ID=Pre-miRNA_89;Name=prd-miR-5594-5p;Sequence=ACTATATTTATTTTGAACTAAAGATCTTCAGGTCTAAACTACTATCTTTTATACCTGCATCTCTCACATATACGTGTCCACTGCGTGGTGGCGCAGTCATGTTGTTCATCATCATAGATCGACGTCTATGCTGTTGTAATCTAGCTTCTCTTTGTACGGCTTCCATATTTACTTGGTGTAAATAAGTCAATTCTTGTTATTCTAACTGACGTCATACGAAGTATGATACCAGAAGATGGTCACGTGATAAGCGGAATAAGCAACATGGGAAGCATAGGCGCCGATCTATGATGATACGCAATATGACTCCGCCACCTCACAGTGGACACGTATATGTGAGAGATGCAGGTATA…
chromosome6	miRNA	1543308	1543516	.	+	ID=Pre-miRNA_90;Name=mtr-miR5281b;Sequence=AGAAAGAATATAAATAGGACAGGAAATAGCTAGTATAGTAACAAGAATAAGAATATCTACAATAGTAAGATATGGAAGCCATTGAAAGAAACGCTAGCTTACGACATGACGTAATCTAGCAGATCCTTATGGCATCCATATCTTCTATTATAGATAATTCATCTTCTTGTTACTATTCTAGCTATTTTCTGTCCTATTTATATTATTCT;Structure=((((..(((((((((((((((((((((((((((.(((((((((((((...(((((((((.(((((.((((((((((.(((((.....((...(((((.(((((......))))).)))))...))...))))).))…
chromosome1	miRNA	1185435	1185926	.	+	ID=Pre-miRNA_91;Name=gga-miR-6641-5p;Sequence=ATGGTATTTTATTTCCAGAACATCTAAATTCAATAATTCTGGTCGTACCATACATGCCTTATTTTTTTTTTAATAATAATAATATTTATTTAAGGCTATAGCTTTACTAGGCTCCTAAAGGAGATTTATACTTCGCCGTCACAACTAAGGACGGTGCTGATATGTAGTCGTCGAAAGAAAATTCTGCAACGGAGATAAAAAACTTTCCACTAGAGCCTGTAAATATGTAAGATAATGAGCATTGGATGGGCAATGTGCTTTACCATACATGCCTACATACTCGTTGTATGTATAGACGATAAGTCATGTTCAGAAATTTGAGATTCTAACCGGTTAACATAGTCTTTAGGTCG…
chromosome1	miRNA	916030	916538	.	-	ID=Pre-miRNA_92;Name=pxy-miR-279b-3p;Sequence=CAGGATATTCATGAGTGAAAATATATCAGAAAATTATCATGGTTATTGATATTCAATGGGTGTAGGTTTGACAGGTCACTTGAAGTTCCACTACAAAGTGAGCAAAAGAAAATGAATCTCAACATCCGAAAAATGCCATTCTGACATACTATCATCAAGCTTTGCATAAACGCAACTATGTAAATCAAAAGTACCCCATACCCGAACCCACTGCAGTATATAGTGATGCCATTACAACATGACTCCAAAAAACTAATATCAAAAATCACTTGAATGGATAATTGTATATTATCTTAAACTACAAGACTAGCAACCAAGTTTGACTGTTATAATAATAATATTTATCTAAGGCT…
chromosome1	miRNA	1564983	1565493	.	-	ID=Pre-miRNA_93;Name=gma-miR1533;Sequence=AATAAATATTATTATTATTATTATTCCTGAAGGTACCAACGCTACTCAAGCCCGTGTCTTATTCTCAGATAAGGCGAAGCTTAAAAATCTTATAGGATTCTACTCGTCGGTGCTGGACCGGTAGTTTTTTTTTTTCCTTTTTTGTTACAGCACGTTAGGAGGACTACCGAATTAGTACCCTGGGGAGGGGGTGGTGAAAGCCACCTCTAAAGATCTAGGCGAAAAACTCATTGCCCCTCCAATGCTCATTACCTTACATATTTACAAGCTCTGATCGAAAGTTTTTTATCTCTGTTGCAGAGTTTTCTTTCGACGACTACATAGCAGCACCGTCCTTAGTCGTAGACGGTGAAGTAT…
chromosome1	miRNA	2322048	2322414	.	+	ID=Pre-miRNA_94;Name=der-miR-79;Sequence=GTACAAAGAGAAGCTAGATTACAACACCACTAACAGTATGACCTCATGTTACTGATAGATTGCTATCTTTTAGTATGACCTTATTTAGCATGCATGGTGAATTTCATAATGCATTAGCTCTTTCAACACCTTTACCGCCTGTGTTCTCCTTAATGTATGATATCGCTGTCAATCTCCTTAATTTATGTGATCCCCAGTAGGACGATCTCCTTAATCTCTCAGATCTTCAACACGATCTTCAACAATAACCTCCTAATATTATGAGATCCCTCTCAGGATGACCTCCTTCAACACAGATTCAGTCAGTAAAGGGCTGAAACATGACATGTCATCACTAATATTGTTGTAATCTAGCTTC…
chromosome6	miRNA	236463	236802	.	-	ID=Pre-miRNA_95;Name=hsa-miR-599;Sequence=ACATCTTTGATAAACTGCTTGTATTAACTTATTTATCTTATTGGTAAACTACTTACTTATTGTGGGCACATTGCCTCTTATTTATAGTCCTCTTATTAGCTACGGCGTGTCGTAATGCCGCTTAACTAATGCCATTTAGCTACGGCGTATTGTAATGCCGTTTAGCTAATGCCGTTTAACCAATGCCGGTAGCTAATGCCGTCTCGAATTTTAATCATCACAACATCCCTAGACGAGATTGCTATTCAGAAGATTATAAATAAGAGGTGAAGTGCCCACAATAAGTAAGTAGTTTACCGATAAGATTAGTAGGTTAATACAAACAGTTTATCAAAGATGT;Structure=((((((…
chromosome7	miRNA	997359	997574	.	-	ID=Pre-miRNA_96;Name=cel-miR-793;Sequence=TGTAATATAGTAACTAAGATACGTGTTGATAAGATAGTTAGAATATATTCGCTTGACCTGTTTAGTGGGGCGAGATTAGCAAAATAAGTGGTGACGGAGTCTGGAAAGGAGAGACATAAGCGTACGGCACTGTTGCCTTAATATTGCCTCAACTGGTCAAAGGAATGTGTTTAGGGTAATTATCTAATCAACACGTATCTTAGTTACTATATTACA;Structure=((((((((((((((((((((((((((((((.(((((.(((..........((((.(((((((.((((.(((...(((..(((((.((((..(.(((.....((((.........))))..))))..))))…
chromosome7	miRNA	1528579	1528970	.	+	ID=Pre-miRNA_97;Name=hme-miR-79;Sequence=GTACAAAGAGAAGCTAGATTACAACAGTAACTACTTCCGACGCCCTGATGCTCACCAATTTTGGCCCCCACCGAAACAACCGCTTCCTGTGAACGAAGCACCACCATCGTTTTTCCGATGCTTGTTTGCGTGGCCTTGTTTCTCTCGTGCCACACCTGCTCCTCGGCCAGAACGCTATCGTTTACACCGCTATACGTTTCCCACTAACGGCTCGTTGCTTGACATCATCAAAGACATTCTCCCAACGCTCCGCAAGAAACCGTTCCAAATCAAGCTGCTTCTCAGTGAGCTCCGTGGCCATAAAAAAAGAATCCTGTTTTTCTTCACCTTGAACGTAACCTGGACCTGATCGAAACTC…
chromosome6	miRNA	225675	226136	.	-	ID=Pre-miRNA_98;Name=mtr-miR5281c;Sequence=GCTATTTTCTGTCCTATTTATATTTTTCTCTGAGATGCCTTCAGTTATCCTTAACTTCAGATACCTTTACCGGTGATCTCCTTAATGTATGATATCGCTGTCGATCTCCTTAATTTATGTGATCACCAGTAGGACGATCTCCTTAATCTCTCAGATCTTCAACACGATCTTCAACATGAAAAACCGTCTGTATTAACTTATTTATCTCATCGGGAAACTGCTTACTTTTTGTGAGGACATTACCTATTATATATATAGTCCTCCGAATAGCTTAGCTACCTCGGATACTTTGCCTTTCCACTTTTGGATAAACTTATTCAGGCCGTGACCTTCGTCTGTCTTCGCATAACTGTTGA…
chromosome6	miRNA	236776	237009	.	+	ID=Pre-miRNA_99;Name=bta-miR-599;Sequence=TTAATACAAGCAGTTTATCAAAGATGTCAGCTAAAGAAAGACTTTCCAAATTACAACAAGGGAAACTTGTCTCATGTCAACTCGTCTATGCAAACGTTGTCTTGTAATTATCATAACACAACAATTCCAAATGGTAAGAGATGATGTGTCGGGTCATATGGATACAACATCTATGCTGTTGTAATTTGGAAAGTCTTTCTTTAGCTGACATCTTTGATAAACTGTTTGTATTAA;Structure=((((((((((((((((((((((((((((((((((((((((((((((((((((((((((......(((((...(((((((.(((..((((......(((((.((((.......…
chromosome2	miRNA	2145222	2145501	.	-	ID=Pre-miRNA_100;Name=osa-miR2878-5p;Sequence=AATATTTAGTTCAGAATTTTATATCTATTGAAACAATGTATAATTGTTGTAGTAGTTACTGATAGTTCTGTACTCCGAACCTACAATATTATTTATTTAATATTGTGATGTACTAACAAAAAACCTTAGACTGTAATCAATCATAAGGAAAAACTTAATACGTAAATACGGCCCACAATATTAAATAAATAATATTGTAGGTTCGGAGCACAGAACTATCAGTAGCTACTACAACAATTATACATTGTTCCAATAGATATAAAATTCTGAACTAAATATT;Structure=(((((((((((((((((((((((((((((((((((((((((((((((((((((((.((((((…
chromosome5	miRNA	1256004	1256344	.	-	ID=Pre-miRNA_101;Name=str-miR-9-5p;Sequence=CGGAAACAATATAGCTAAATACAAAAATGAATATCATTATTATTATTATTATTACAGAAAGTCCACTAAGTCGAGGAGCAAATTTTTATATATTATTTTACATATATTACAGCTCCAACTAGTGAACTGTAACCAATACAACACTGTTGCACACTAATATTTTTGCCAAAAACTACCATCAACTTAAAGTAGCCTGTAAATTCGAGATCCGTCAACCAGTTAAATTTGTCTGTGCTACATCGGTCCATCTTACATGTACACAAGTCTTGTATGTGTATTATAAATCTATTCGTATATAAGTAAGTATATTTAGTTCTGTATTTAGCTATATATTGTCTCCG;Structure=(((…
chromosome1	miRNA	21567	21925	.	-	ID=Pre-miRNA_102;Name=ssa-miR-7552a-2-3p;Sequence=AGGAACAAAACAAACAATTAAGTAGTTTATAGTTTGCTGTAATTATATGTCTATTTAGGGTACACCTGATGGACCTCGAATTTACGGAGTCACTTTAGGTTGTTGAGGGGTTGGTGGTTTGTTGGCAAAAGTATCAGTGGGTAACAGTGTTGTGCCGGTCACAATGCACGAATTACAGCTGTAAAACATGTGCAATAATATATAAAAATTTGCTCCCTGATTTAGTGGAACTCCTGTCCTTTAAATACTAATTGTTGATTGCTTCTCTTTCTTCCTTTCTGTCGTAGTTTATAGGTGTATCCTGATTAGACATATAATTACAGCAAACTATAAACTACTTAATTGTTTG…
chromosome6	miRNA	532365	532593	.	+	ID=Pre-miRNA_103;Name=mtr-miR2638a;Sequence=TGATTAATATTTACCTCTCTTTATTTGAAATATCAAATATCAATCTAGAGTATTCTGGCACAAATTATTAGATGCCGTGGAAGCGTGAATCTGACATTAGCTTCGAAATGGCACGCACATGAGGCATGAATAATATCCAAGGCACAATGCCTAGCATAAAATATTCAAGGCACGATGCCTAGCATAAAATATTCAAGGCGTATTATGGGATTAATATAAATATTAATCA;Structure=(((((((((((((..((((..(((((((....)))))))....(((.(((((((...((....((((((..((((((((...(((((.......((((........)))).))))…
chromosome8	miRNA	11858	12073	.	-	ID=Pre-miRNA_104;Name=cin-miR-5607-5p;Sequence=GGATTGCTATTTCTCAATACCAGCTTATTTATCATGCATGATGTATATCACCATGCATTAGCTCCTTCAACACTTTCAACACTTTCAACACTTTCAACATAGGAGTCATCATACTGACGTAATGTTTGTTGAAAGTGCTGAAAGTGTTGAATGAGTTAATGCATGGTGATATACATCATGCATGATAAATAAGCTGGTATTGAGAAATAGCAATCC;Structure=((((((((((((((((((((((((((((((((((((((((((((((((((((((((((((.(((.((((((((((((((((((((((((((((((...((((......))))....)))))....…
chromosome1	miRNA	533718	533775	.	+	ID=Pre-miRNA_105;Name=gma-miR1533;Sequence=ATAATAATAATAATAATAATAATAATAATAATATTATTATTATTATTATTATTTGTAT;Structure=(((..((((((((((((((((((((((....))))))))))))))))))))))..)))
chromosome6	miRNA	242804	243050	.	-	ID=Pre-miRNA_106;Name=prd-miR-5594-5p;Sequence=ACTATATTTATTTTGAACTAAAGATCTTCAGGTCTAAACTACTATCTTTTATACCTGCATCTCTCACATATACGTGTCCCCTGTGTTGTGGCGGAGTCATACTGCACATCATCATAGATCGGCGTCCATGCTTCCCATGCTGCTTATTCCGCTTATCACGTGACCATCTTCTTGTATCATACTTCGTATGACATCATCAAAGATAGTAGTTTAGACCTGAAGATCTTTAGTTCAAAATAAATATAGT;Structure=(((((((((((((((((((((((((((((((((((((((((((((((((..((.((((((((...)))))))))).........(((((((...…
chromosome6	miRNA	532365	532593	.	+	ID=Pre-miRNA_107;Name=mtr-miR2638b;Sequence=TGATTAATATTTACCTCTCTTTATTTGAAATATCAAATATCAATCTAGAGTATTCTGGCACAAATTATTAGATGCCGTGGAAGCGTGAATCTGACATTAGCTTCGAAATGGCACGCACATGAGGCATGAATAATATCCAAGGCACAATGCCTAGCATAAAATATTCAAGGCACGATGCCTAGCATAAAATATTCAAGGCGTATTATGGGATTAATATAAATATTAATCA;Structure=(((((((((((((..((((..(((((((....)))))))....(((.(((((((...((....((((((..((((((((...(((((.......((((........)))).))))…
chromosome8	miRNA	11830	12101	.	+	ID=Pre-miRNA_108;Name=hsa-miR-3689e;Sequence=ATAAACAGTATGATATCATGGTACTGAAGGATTGCTATTTCTCAATACCAGCTTATTTATCATGCATGATGTATATCACCATGCATTAACTCATTCAACACTTTCAGCACTTTCAACAAACATTACGTCAGTATGATGACTCCTATGTTGAAAGTGTTGAAAGTGTTGAAAGTGTTGAAGGAGCTAATGCATGGTGATATACATCATGCATGATAAATAAGCTGGTATTGAGAAATAGCAATCCTTCAGTACCATGATATCATACTGTTTAT;Structure=(((((((((((((((((((((((((((((((((((((((((((((((((((((((((((((((((((((((…
chromosome6	miRNA	522228	522403	.	+	ID=Pre-miRNA_109;Name=mtr-miR2638b;Sequence=GTGGATGGGTATGATTAATATTTATATTAATTTCATAATGTGCCTTGAATATTATTCATGCCTCATGCCGCTGCCATTTCAATGCTAATGTCAGATTCATGTATCCACGGCATCTAAAGATTTGCGTCAGAACACCTTAGATGGAAATTTTATTTTTAAACAAAGCGAGGTGAAAT;Structure=((((((((((((((.((((((((((((((......)))))).....)))))))).))))))).))).))))....((((((.((((.(((((.(((......)))...)))))...(((((((.((((.((.....)).)))).)))))))............)))).…
chromosome4	miRNA	1301638	1302053	.	+	ID=Pre-miRNA_110;Name=bta-miR-759;Sequence=GCAAGCAAACAATTTTCTGACCTCGTTGACTATATTAGTCGTGTGTAAATTTGTCAATATTTCTGTCAAAGAATGGTACTTCACCTTGGAGTGCCCGACTAGCCTATTATTATGTACCGGTAACTTGCATAGGGCCTACGTACATTAGGTTTTCGCCTCGTTCCGTGGTAGGGTAACTTTGTTTGGACCCGTTGAAACTGTAACCGGGTAATTGCGCTAGTGAGTCCGAAATGCCGGGATTGATGAACGGCGTACAAGTTTGTAGAATATATGCGATGGAATACGTTACCTGAGTAATAGTAACAAAAGCCTGGTTTTTATTTTCCGCAGCGTCTTTCTATAAATTGCCCTCGTAT…
chromosome1	miRNA	2322048	2322414	.	+	ID=Pre-miRNA_111;Name=aga-miR-79;Sequence=GTACAAAGAGAAGCTAGATTACAACACCACTAACAGTATGACCTCATGTTACTGATAGATTGCTATCTTTTAGTATGACCTTATTTAGCATGCATGGTGAATTTCATAATGCATTAGCTCTTTCAACACCTTTACCGCCTGTGTTCTCCTTAATGTATGATATCGCTGTCAATCTCCTTAATTTATGTGATCCCCAGTAGGACGATCTCCTTAATCTCTCAGATCTTCAACACGATCTTCAACAATAACCTCCTAATATTATGAGATCCCTCTCAGGATGACCTCCTTCAACACAGATTCAGTCAGTAAAGGGCTGAAACATGACATGTCATCACTAATATTGTTGTAATCTAGCTT…
chromosome2	miRNA	758968	759354	.	-	ID=Pre-miRNA_112;Name=cel-miR-8196b-5p;Sequence=ATATTACCATAGAAAATATCTAACAGTCTTATTTATATTCTGTTGCTCGGTCTAATTCACCTGGCCTTCCACCGTTTTAGCCATTTCACTGGCATCATTCCGTCAAATCATACCGCATGGTGCCTTGCGAAAATATTACTTGGTAATTGGAATCAAGCTGACTATTTACAACTAGGAAAATAAAAGGCTCGTAAGCATGTAGACGGGAAATATGCTTGGTAGAGATTGGTGGCTTGGACTCCGATTGTGGTGCTGGAATCCGGAAAGGTAAACCTGTCCAAGCCATAGTAGTAATAATAATAATAATAATAATAATTATTTTTGTATTTAGCTATATATTGTCTCCGGCAA…
chromosome2	miRNA	416096	416561	.	-	ID=Pre-miRNA_113;Name=dme-miR-991-3p;Sequence=CTAAAGAAAGACTTTCCAAATTACAACATAAATATGAAGGAAATACAATATTGAAGACAACCAAGGATTTGGAGATCAACTTACAACTTATATTCTGTAGTTAGCGTATCTTGTATTGCTAATTGGATTGTATAAGTGATATAACGAACCCATCGAACTAATTTCGTTATAAAGAGAACTTAAACATTTCTCGTTACAATCATAAATTTTAAAAAGATAATAATCAGGCGTGGATGGTTTAGTGGTAAAATTCATCGTTGCCATCGATGGGCCCCGGGTTCGATTCCCGGTCTACGCATTGCTTAGATTAATTTTTTTTCTAAGTTCTATTTTTTGTGTTATGATGATTAAAG…
chromosome6	miRNA	221778	221859	.	+	ID=Pre-miRNA_114;Name=mdo-miR-599-3p;Sequence=TTAATACAAACAGTTTATCAAAGATGTTGTAATTTGGAAAGTCTTTCTTTAGCTGACATCTTTGATAAACTGTTTGTATTAA;Structure=((((((((((((((((((((((((((((((.....((((.....))))...)).))))))))))))))))))))))))))))
chromosome1	miRNA	1564982	1565494	.	-	ID=Pre-miRNA_115;Name=gma-miR1533;Sequence=AAATAAATATTATTATTATTATTATTCCTGAAGGTACCAACGCTACTCAAGCCCGTGTCTTATTCTCAGATAAGGCGAAGCTTAAAAATCTTATAGGATTCTACTCGTCGGTGCTGGACCGGTAGTTTTTTTTTTTCCTTTTTTGTTACAGCACGTTAGGAGGACTACCGAATTAGTACCCTGGGGAGGGGGTGGTGAAAGCCACCTCTAAAGATCTAGGCGAAAAACTCATTGCCCCTCCAATGCTCATTACCTTACATATTTACAAGCTCTGATCGAAAGTTTTTTATCTCTGTTGCAGAGTTTTCTTTCGACGACTACATAGCAGCACCGTCCTTAGTCGTAGACGGTGAAGT…
chromosome2	miRNA	2139098	2139381	.	-	ID=Pre-miRNA_116;Name=sma-miR-8459-5p;Sequence=TCACTCGAAAAGACCACTAGTAATTAGATAGTGTTAGGGGTGAAAAACCAAGAAACTTGTACATATCCTCTTATCCGAGACTCTTATAGCTCTCGAGACAACCGTTGACATATTGAAGGTCATTCAATGAAGTGGCATTAGAGATAAACCATAAAGCAGAAATGAAGATCCAAGTCCAGTCCGACCGGATGACCCATAGTTGAATATTACTCCAATAAAAGACCCGAGTCCTCAAAGCTCAGACCAACAACTGACAGAAGGCGAAGACTAGTGGACACCAAAGA;Structure=(((((((.(.((((((((....(.(....).).((((..(((..(((((..(((.((…
chromosome7	miRNA	1141274	1141680	.	+	ID=Pre-miRNA_117;Name=ame-miR-3788;Sequence=ATTTAGTGAACCTCCTGTCCCTTAAATACTAATTGTTGATTGCTGATGTACTAACAAAAAACCTTAGACTGCGATCAATCACAAGGAAAAATTTAATACGTAAATACGGCCCACAATATTAAATAAATTATATTGTAGGTTCGGAGCACAGAACTATCAGTAGCTACTATAACAATTATACATTGTTCCAATCGATACTGTAATATACATTGTGCATATAAAATTCTGTACTCAATTACTTGGAGGCAGTAAATCCCTTTTATAAGGTATTATAGGTAGGGTAATACTGCTCCATCCGGTTGTAACCACATCATCAATAATCGTGGTTACGAGACCAAGAACTCTGATAGGATAA…
chromosome1	miRNA	2238384	2238562	.	-	ID=Pre-miRNA_118;Name=vvi-miR3623-5p;Sequence=TGCTTGGATATGACATGGATTGGGCGAGTGATTGAGTATAATCGGGTACACTGAGTAGATGAGTTGGTACTATTGCCAAATCAAGTGCATTTTGTCAAGTCTGTTTTCAATCAAGTTCATTGGCAAATTAAGTTTATTGGCAAATTAAGTTCATTGCCCAATTAAGTTCATCCAAATCA;Structure=((.((((((((.((...(((((((............(((.(((..........))).)))......(((((((...(......)......(((((((((.((((........)))).))).......))))))...........)))))))...)))))))..…
chromosome6	miRNA	236795	236990	.	-	ID=Pre-miRNA_119;Name=hsa-miR-4753-3p;Sequence=AAAGATGTCAGCTAAAGAAAGACTTTCCAAATTACAACAGCATAGATGTTGTATCCATATGACCCGACACATCATCTCTTACCATTTGGAATTGTTGTGTTATGATAATTACAAGACAACGTTTGCATAGACGAGTTGACATGAGACAAGTTTCCCTTGTTGTAATTTGGAAAGTCTTTCTTTAGCTGACATCTTT;Structure=(((((((((((((((((((((((((((((((((((((((......(((((...(((((((.(((..((((......(((((.((((.......)))).)))))........))))...))).))))))).)))))..(((((((.…
chromosome2	miRNA	431747	431966	.	-	ID=Pre-miRNA_120;Name=bta-miR-599;Sequence=AGCTGACATTTTTGATAAACTGTTTGTATTAACTTATTTATCTTATAGGTAAACTACTTACTTATTGTGGGCACATTGCCTCTTATTTATAGTCCTCTGATTAGCTACGGCGGATACTTCGTCTAAGTGAAACTGGTTAAAGTGAAACTCGTTTAGGTAGACTCGTTTATGCAGCCTCGGATTTTAATCATCACAACACAGTTTATCAAAGATGTCAGCT;Structure=(((((((((.(((((((((((((.(((((.(((((.........((((((....((..(((((...((((..(((.......)))..))))....)))))...)).......)))))).(((..(…
chromosome7	miRNA	1020013	1020099	.	-	ID=Pre-miRNA_121;Name=cel-miR-793;Sequence=TGTAATATAATAACTAAGATACATGTTGATAAGATAGTTATAATGTATTCGCTTCTTATCAACACGTATCTTAGTTATTATATTACA;Structure=((((((((((((((((((((((((((((((((((((..............)).))))))))))))))))))))))))))))))))))
chromosome1	miRNA	699538	699651	.	+	ID=Pre-miRNA_122;Name=sma-miR-8474-5p;Sequence=GGATGTCGGTGTAATTGATTAATGGAACGATACGTCACTGAATTCAATTGACAAAATACAATGCATGGCAAAAGCATTGGCTTTCAAGACATGATCTAGTTAATACTGTCATCT;Structure=(((((.(((((((((((((((.((.........((((.((....))..))))......((((((.........))))))..........))))))).)))).)))))).)))))
chromosome1	miRNA	1373660	1373852	.	+	ID=Pre-miRNA_123;Name=hsa-miR-548ad-3p;Sequence=CAATGACTTTTCTAAGCTAACAAAGGGGAATTCAGCATATTGATGGGGTATAAATTCTGACTGGCCGTATTATTTCCCCAGCTTCGCGAAACTTAATTCTGAGCCCCTCATGAGAATTTGGCTAACAATATCAATGACTGTAATCAACGCCAAATTTTTTCTTTTTAACCAATTTACCCCACAAAAGTCATTG;Structure=(((((((((((....(....)...((((............(((.(((((...........((((.............))))..(((.(((......)))))))))))))).(((((((((((.........((.....)).......…
chromosome8	miRNA	819640	819760	.	-	ID=Pre-miRNA_124;Name=aca-miR-206-5p;Sequence=GGAGATATAAAGAATGATATCGTCGGAGAAAAGAAAGAAAAATTGAAACAATTTGCAATACGTAGTTTGGATCCTTGACAAGATGGCACGAATCAATGGTTATATCTCCATTGGCATCACC;Structure=((.....))...((((((((((....((((((((...(((((....)))))................((((((...))))))................)))).))))....))))))))))
chromosome1	miRNA	821372	821864	.	+	ID=Pre-miRNA_125;Name=oan-miR-1421l-1-3p;Sequence=CTCACGTGTCATCCCATGTGACCAACACGTGGAGTACACGTGTCTAGTGTAAACGATATTTTATCGTTACACTATGTAACGAGAAATGTTCAAGTTCTCTCGTTAAAACACTTATTATGCTGAATAGTCGAATTAATCCTTAGTAAAACTACACAGAATAAGTTGTAGGATGTTCTAAGAAGTCTTGTAAGATTTAGTTAATCCTTTTTACGCCTTTTATTAAGCGCTATATATAGTAATATTTGCCACTACTGTGGAGGCTTATATCTTTTCACCCAAATATCTTTAACTGGATTCATGTCTTTAGATGTAATAATATCATTCGATGTATTCATATGTTTAGATGGAT…
chromosome2	miRNA	431747	431966	.	-	ID=Pre-miRNA_126;Name=ppy-miR-599;Sequence=AGCTGACATTTTTGATAAACTGTTTGTATTAACTTATTTATCTTATAGGTAAACTACTTACTTATTGTGGGCACATTGCCTCTTATTTATAGTCCTCTGATTAGCTACGGCGGATACTTCGTCTAAGTGAAACTGGTTAAAGTGAAACTCGTTTAGGTAGACTCGTTTATGCAGCCTCGGATTTTAATCATCACAACACAGTTTATCAAAGATGTCAGCT;Structure=(((((((((.(((((((((((((.(((((.(((((.........((((((....((..(((((...((((..(((.......)))..))))....)))))...)).......)))))).(((..(…
chromosome4	miRNA	679049	679459	.	+	ID=Pre-miRNA_127;Name=osa-miR2878-5p;Sequence=GCATTGTGTATATAAAATTCTGAACTAAATTACTTGGAGGCAGTAAATCCCTTTTATAAGGTATTATAGGTAGGGTAATACTGCTCCATCCGGTTGTAACCACATCATCAATAATCGTGGTTACGAGACCAAGAACTCTGATAGGATAAGTACATTTCACTAATGTACGTCATTACTACCCGTGCAAAGTCCCCATCAGAGAAGAGACCACACTAGGTACGTCATACGTCATTATCGACTGACGTACATTAGTGAAATTTACTTATCCTATCAGAGTTCTTGGTCTCGTAACCACGATTATTGATGATGTGGTTACAACCGGATGGAGCAGTATTACCCTACCTATAATACCT…
chromosome4	miRNA	656289	656566	.	+	ID=Pre-miRNA_128;Name=cin-miR-4036-5p;Sequence=ATTATATCTAGCAAAGCCCAATCCGGTTATCCAAATACTAAAGGAACAAAACAAATAATTAAGTAGTTTATAGTTCACATAATACTATGTCTATTCCAGGCGATACTATTAACTACGACAGGTTTTCTTCAACAGTGAAAATATAGTTGTTGAATAAATGTCGTAGTTAATAGTATCGCCTGGAATAGACATAGTATTATGTGAACTATAAACTACTTAATTATTTGTTTTGTTCCTTTAGTATTTGGATAACCGGATTGGGCTTTGCTAGATATAAT;Structure=(((((((((((((((((((((((((((((((((((((((((((((((((((((((((((((((…
chromosome2	miRNA	2145136	2145587	.	+	ID=Pre-miRNA_129;Name=gra-miR8675c;Sequence=CCACGATTATTGATGATGTGGTTGCAACCGGATGAAGCAGTATTACCCTACCTATAATGCCTTATAAGAGGGATTTACTGCGCCAAAATATTTAGTTCAGAATTTTATATCTATTGGAACAATGTATAATTGTTGTAGTAGCTACTGATAGTTCTGTGCTCCGAACCTACAATATTATTTATTTAATATTGTGGGCCGTATTTACGTATTAAGTTTTTCCTTATGATTGATTACAGTCTAAGGTTTTTTGTTAGTACATCACAATATTAAATAAATAATATTGTAGGTTCGGAGTACAGAACTATCAGTAACTACTACAACAATTATACATTGTTTCAATAGATATAAAATTCTG…
chromosome2	miRNA	431728	431985	.	+	ID=Pre-miRNA_130;Name=hsa-miR-4753-3p;Sequence=ATTTGGAAAGTCTTTCTTTAGCTGACATCTTTGATAAACTGTGTTGTGATGATTAAAATCCGAGGCTGCATAAACGAGTCTACCTAAACGAGTTTCACTTTAACCAGTTTCACTTAGACGAAGTATCCGCCGTAGCTAATCAGAGGACTATAAATAAGAGGCAATGTGCCCACAATAAGTAAGTAGTTTACCTATAAGATAAATAAGTTAATACAAACAGTTTATCAAAAATGTCAGCTAAAGAAAGACTTTCCAAAT;Structure=((((((((((((((((((((((((((((.(((((((((((((.(((((.(((((.........((((((....((..(((((.…
chromosome8	miRNA	425095	425221	.	+	ID=Pre-miRNA_131;Name=aly-miR4248b;Sequence=GATTCTATTATTTTTGGCATCATAAGCGTCATTAAAGTTTTAAACTGAATATTCATCGGGCTGATTCTACTTGAGACCAGCCTCGTTGCAACAGATCAAGAATATTGGTCCAAAAATAAAAAGAAAC;Structure=(.((((.((((((((((.(((..((((.........)))).......(((((((...((((((..(((.....))).)))))).((....)).......))))))))))))))))))))..)))).)
chromosome6	miRNA	221778	221859	.	+	ID=Pre-miRNA_132;Name=bta-miR-599;Sequence=TTAATACAAACAGTTTATCAAAGATGTTGTAATTTGGAAAGTCTTTCTTTAGCTGACATCTTTGATAAACTGTTTGTATTAA;Structure=((((((((((((((((((((((((((((((.....((((.....))))...)).))))))))))))))))))))))))))))
chromosome7	miRNA	1528579	1528970	.	-	ID=Pre-miRNA_133;Name=cbn-miR-62;Sequence=GTACAAAGAGAAGCTAGATTACAACAATCGGAAGGAGTTTCGATCAGGTCCAGGTTACGTTCAAGGTGAAGAAAAACAGGATTCTTTTTTTATGGCCACGGAGCTCACTGAGAAGCAGCTTGATTTGGAACGGTTTCTTGCGGAGCGTTGGGAGAATGTCTTTGATGATGTCAAGCAACGAGCCGTTAGTGGGAAACGTATAGCGGTGTAAACGATAGCGTTCTGGCCGAGGAGCAGGTGTGGCACGAGAGAAACAAGGCCACGCAAACAAGCATCGGAAAAACGATGGTGGTGCTTCGTTCACAGGAAGCGGTTGTTTCGGTGGGGGCCAAAATTGGTGAGCATCAGGGCGTCGGA…
chromosome7	miRNA	1528579	1528970	.	+	ID=Pre-miRNA_134;Name=dya-miR-79;Sequence=GTACAAAGAGAAGCTAGATTACAACAGTAACTACTTCCGACGCCCTGATGCTCACCAATTTTGGCCCCCACCGAAACAACCGCTTCCTGTGAACGAAGCACCACCATCGTTTTTCCGATGCTTGTTTGCGTGGCCTTGTTTCTCTCGTGCCACACCTGCTCCTCGGCCAGAACGCTATCGTTTACACCGCTATACGTTTCCCACTAACGGCTCGTTGCTTGACATCATCAAAGACATTCTCCCAACGCTCCGCAAGAAACCGTTCCAAATCAAGCTGCTTCTCAGTGAGCTCCGTGGCCATAAAAAAAGAATCCTGTTTTTCTTCACCTTGAACGTAACCTGGACCTGATCGAAACT…
chromosome1	miRNA	1029265	1029708	.	-	ID=Pre-miRNA_135;Name=bmo-miR-3231;Sequence=CGGTTGTTCGACAGATATATTTTCACTCAGGAACATCCTGAGGCAGCATTGCTGTTGAAGAAAACCCTTTGTCAACCCTCATTTGGTTGCTTGGAATTAAAAACTATAGTGGGAGCAATCCTATTGTTGGTACCTAATGCTTGTGGTGATTGTGTAAGAAGCCTGTTCACCCTTATTGTCGAATGTGACCTCATCATGTGTTGGAGGAATCATGTTCCAACACGTTCTGGTAAAACTTAATGAATTTGTGGACTGATTTTTGGTCGGCAAATACTTTTTCAAGCGTATTGCGTATGCCATGAGTGGAATCTGGTATGTCATCAATGCTCGATAGAATTCGAGCTTCTAAGAGCTC…
chromosome2	miRNA	2145114	2145609	.	-	ID=Pre-miRNA_136;Name=cbr-miR-7596;Sequence=ATCAGAGTTCTTGGTCTCGTAACCACGATTATTGATGATGTGGTTGCAACCGGATGAAGCAGTATTACCCTACCTATAATGCCTTATAAGAGGGATTTACTGCGCCAAAATATTTAGTTCAGAATTTTATATCTATTGAAACAATGTATAATTGTTGTAGTAGTTACTGATAGTTCTGTACTCCGAACCTACAATATTATTTATTTAATATTGTGATGTACTAACAAAAAACCTTAGACTGTAATCAATCATAAGGAAAAACTTAATACGTAAATACGGCCCACAATATTAAATAAATAATATTGTAGGTTCGGAGCACAGAACTATCAGTAGCTACTACAACAATTATACATTG…
chromosome2	miRNA	2145135	2145588	.	+	ID=Pre-miRNA_137;Name=gra-miR8762d;Sequence=ACCACGATTATTGATGATGTGGTTGCAACCGGATGAAGCAGTATTACCCTACCTATAATGCCTTATAAGAGGGATTTACTGCGCCAAAATATTTAGTTCAGAATTTTATATCTATTGGAACAATGTATAATTGTTGTAGTAGCTACTGATAGTTCTGTGCTCCGAACCTACAATATTATTTATTTAATATTGTGGGCCGTATTTACGTATTAAGTTTTTCCTTATGATTGATTACAGTCTAAGGTTTTTTGTTAGTACATCACAATATTAAATAAATAATATTGTAGGTTCGGAGTACAGAACTATCAGTAACTACTACAACAATTATACATTGTTTCAATAGATATAAAATTCT…
chromosome2	miRNA	431730	431983	.	+	ID=Pre-miRNA_138;Name=gsa-miR-9-5p;Sequence=TTGGAAAGTCTTTCTTTAGCTGACATCTTTGATAAACTGTGTTGTGATGATTAAAATCCGAGGCTGCATAAACGAGTCTACCTAAACGAGTTTCACTTTAACCAGTTTCACTTAGACGAAGTATCCGCCGTAGCTAATCAGAGGACTATAAATAAGAGGCAATGTGCCCACAATAAGTAAGTAGTTTACCTATAAGATAAATAAGTTAATACAAACAGTTTATCAAAAATGTCAGCTAAAGAAAGACTTTCCAA;Structure=((((((((((((((((((((((((((.(((((((((((((.(((((.(((((.........((((((....((..(((((...((((..(…
chromosome7	miRNA	1528579	1528970	.	-	ID=Pre-miRNA_139;Name=bmo-miR-9b-5p;Sequence=GTACAAAGAGAAGCTAGATTACAACAATCGGAAGGAGTTTCGATCAGGTCCAGGTTACGTTCAAGGTGAAGAAAAACAGGATTCTTTTTTTATGGCCACGGAGCTCACTGAGAAGCAGCTTGATTTGGAACGGTTTCTTGCGGAGCGTTGGGAGAATGTCTTTGATGATGTCAAGCAACGAGCCGTTAGTGGGAAACGTATAGCGGTGTAAACGATAGCGTTCTGGCCGAGGAGCAGGTGTGGCACGAGAGAAACAAGGCCACGCAAACAAGCATCGGAAAAACGATGGTGGTGCTTCGTTCACAGGAAGCGGTTGTTTCGGTGGGGGCCAAAATTGGTGAGCATCAGGGCGTC…
chromosome4	miRNA	679036	679472	.	-	ID=Pre-miRNA_140;Name=vvi-miR3637-3p;Sequence=GATACCGTAATATGCATTGTGTATATAAAATTCTGAACTAAATTACTTGGAGGCAGTAAATCCCTTTTATAAGGTATTATAGGTAGGGTAATACTGCTCCATCCGGTTGTAACCACATCATCAATAATCGTGGTTACGAGACCAAGAACTCTGATAGGATAAGTAAATTTCACTAATGTACGTCAGTCGATAATGACGTATGACGTACCTAGTGTGGTCTCTTCTCTGATGGGGACTTTGCACGGGTAGTAATGACGTACATTAGTGAAATGTACTTATCCTATCAGAGTTCTTGGTCTCGTAACCACGATTATTGATGATGTGGTTACAACCGGATGGAGCAGTATTACCCT…
chromosome1	miRNA	942543	942937	.	+	ID=Pre-miRNA_141;Name=gma-miR4992;Sequence=TGGAGATGGTTTTTGAATCAATTTACAGTTGTAAATCGTGATGCAGGTTTGTTTGCCATGGCGGAAGCTTGTGATGTAGAGTATGGATTCTGATTTCAAATGTTTTTTGATATATCAGCATATTGCTGGGTAGAATTATTGCTGGGTAGACTTTTTGCCAGTAATGGTAATGTATTAAGGGTTGTACATGTTGATGGATGTATTCAATGTTATTGAGCATTCAAATATACATACTGTTATTGAGTAGTCGGATACTCACTATTACAATTGAGCATTCAGGAAATACATACTGTCACAATTGAACATTCAGAAAATACTCAATGTTATAATTGAGCATTCACGAAATACATACTGTC…
chromosome1	miRNA	1564799	1565283	.	+	ID=Pre-miRNA_142;Name=ame-miR-3754;Sequence=AGATCTAGGCGAAAAACTCATTGCCCCTCCAATGCTCATTACCTTACATATTTACAAGCTCTGATCGAAAGTTTTTTATCTCTGTTGCAGAGTTTTCTTTCGACGACTACATAGCAGCACCGTCCTTAGTCGTAGACGGTGAAGTATAAATCTCCTCTAGGAGCCTAGTATAGCTATAACCTTAAATAAATATTATTATTATTATTATTATTATAGCCAAGGCTTTACTCTCAATTGCGTGCATATAATATCAGGGTCTCTAACCAGCAGTACCACTTTACATAATAATAATATATTTATTTAAGGCTATAGCTATACTAGGCTCCTAGAGGAGATTTATACTTCACCGTCTACG…
chromosome2	miRNA	431747	431966	.	-	ID=Pre-miRNA_143;Name=ptr-miR-599;Sequence=AGCTGACATTTTTGATAAACTGTTTGTATTAACTTATTTATCTTATAGGTAAACTACTTACTTATTGTGGGCACATTGCCTCTTATTTATAGTCCTCTGATTAGCTACGGCGGATACTTCGTCTAAGTGAAACTGGTTAAAGTGAAACTCGTTTAGGTAGACTCGTTTATGCAGCCTCGGATTTTAATCATCACAACACAGTTTATCAAAGATGTCAGCT;Structure=(((((((((.(((((((((((((.(((((.(((((.........((((((....((..(((((...((((..(((.......)))..))))....)))))...)).......)))))).(((..(…
chromosome6	miRNA	231188	231522	.	+	ID=Pre-miRNA_144;Name=stu-miR7982b;Sequence=GTGAACTGATAATAATATGAGGTCATACTGATAATGACCTCATGAGATAAAGATAACTGAAGGCATCTCAGAAAAATATAAATAGGACAGGAAATAGTTAGTATAGTAACAAGAATAAGAATATCTACAATAGTAAGATATGGAAGTCATTGAGAGAAACGCTAGATTACGACACTACGTATGTGACGAATAATCAAGGTTGTGTTCAGAAAGTACTCATAACACACAGCTGCAATGCAGGATGAAGGGAAGAACAAGAAGCAATCAACAATTAGTATTTAAGGGACAGGAGGTCCACTGAATCAGGGAGCAAATTTTTATATATTATTATACAT;Structure=(((...(((…
chromosome7	miRNA	1528579	1528970	.	+	ID=Pre-miRNA_145;Name=ame-miR-79;Sequence=GTACAAAGAGAAGCTAGATTACAACAGTAACTACTTCCGACGCCCTGATGCTCACCAATTTTGGCCCCCACCGAAACAACCGCTTCCTGTGAACGAAGCACCACCATCGTTTTTCCGATGCTTGTTTGCGTGGCCTTGTTTCTCTCGTGCCACACCTGCTCCTCGGCCAGAACGCTATCGTTTACACCGCTATACGTTTCCCACTAACGGCTCGTTGCTTGACATCATCAAAGACATTCTCCCAACGCTCCGCAAGAAACCGTTCCAAATCAAGCTGCTTCTCAGTGAGCTCCGTGGCCATAAAAAAAGAATCCTGTTTTTCTTCACCTTGAACGTAACCTGGACCTGATCGAAACT…
chromosome1	miRNA	533655	533773	.	+	ID=Pre-miRNA_146;Name=gma-miR1533;Sequence=ATAAATAATAATAATAATAATAATATAATAATAATAATAATAATAATAATAATAATAATAATAATAATAATAATAATAATAATAATAATAATAATATTATTATTATTATTATTATTTGT;Structure=((((((((((((((((((((((((((...................................................................))))))))))))))))))))))))))
chromosome1	miRNA	533718	533775	.	+	ID=Pre-miRNA_147;Name=gma-miR1533;Sequence=ATAATAATAATAATAATAATAATAATAATAATATTATTATTATTATTATTATTTGTAT;Structure=(((..((((((((((((((((((((((....))))))))))))))))))))))..)))
chromosome2	miRNA	431716	431996	.	+	ID=Pre-miRNA_148;Name=dme-miR-991-3p;Sequence=GGTAATGTTGTAATTTGGAAAGTCTTTCTTTAGCTGACATCTTTGATAAACTGTGTTGTGATGATTAAAATCCGAGGCTGCATAAACGAGTCTACCTAAACGAGTTTCACTTTAACCAGTTTCACTTAGACGAAGTATCCGCCGTAGCTAATCAGAGGACTATAAATAAGAGGCAATGTGCCCACAATAAGTAAGTAGTTTACCTATAAGATAAATAAGTTAATACAAACAGTTTATCAAAAATGTCAGCTAAAGAAAGACTTTCCAAATTACAACAAACT;Structure=(((..(((((((((((((((((((((((((((((((((((.(((((((((((((.(((((.…
chromosome1	miRNA	1029763	1030168	.	+	ID=Pre-miRNA_149;Name=prd-miR-7939h-5p;Sequence=GCAACCCTTTATGAGCCCTCATACGGCTACTTGAGAATAAAAGCTTTGATTTTAGCAGTTTTATCGATGCATGGTGCTTTTAGTGGTTGTTTGACAAACATGGTAATGCCGTTGGATTATAATAGTAAAATGATGACTATAAAAGGGGTCACGTTACTTATGGTAAACGGGTTTTAGGGATCATGACTTGATCATTACTCCTCACAGAGGTGTTGACAGCCCCCAATTCGCAGTTTAATATTTCAGTTACTCAGTGGAATAAGCCACATGGTAAGATTCTGCAATCAATCTTGGTGACAAGCAAATAGGCTTTTACACAACCACTACAAGAACCATGTATGGAGAAAACTG…
chromosome6	miRNA	236408	236489	.	+	ID=Pre-miRNA_150;Name=cfa-miR-599;Sequence=TTAATACAAACAGTTTATCAAAGATGTCAGTAAAAGGAAGACTTTCCAGATTACAACATCTTTGATAAACTGTTTGTATTAA;Structure=(((((((((((((((((((((((((((..((((..((((....))))...)))).)))))))))))))))))))))))))))
chromosome1	miRNA	2322048	2322414	.	+	ID=Pre-miRNA_151;Name=dya-miR-79;Sequence=GTACAAAGAGAAGCTAGATTACAACACCACTAACAGTATGACCTCATGTTACTGATAGATTGCTATCTTTTAGTATGACCTTATTTAGCATGCATGGTGAATTTCATAATGCATTAGCTCTTTCAACACCTTTACCGCCTGTGTTCTCCTTAATGTATGATATCGCTGTCAATCTCCTTAATTTATGTGATCCCCAGTAGGACGATCTCCTTAATCTCTCAGATCTTCAACACGATCTTCAACAATAACCTCCTAATATTATGAGATCCCTCTCAGGATGACCTCCTTCAACACAGATTCAGTCAGTAAAGGGCTGAAACATGACATGTCATCACTAATATTGTTGTAATCTAGCTT…
chromosome6	miRNA	236776	237009	.	+	ID=Pre-miRNA_152;Name=ppy-miR-599;Sequence=TTAATACAAGCAGTTTATCAAAGATGTCAGCTAAAGAAAGACTTTCCAAATTACAACAAGGGAAACTTGTCTCATGTCAACTCGTCTATGCAAACGTTGTCTTGTAATTATCATAACACAACAATTCCAAATGGTAAGAGATGATGTGTCGGGTCATATGGATACAACATCTATGCTGTTGTAATTTGGAAAGTCTTTCTTTAGCTGACATCTTTGATAAACTGTTTGTATTAA;Structure=((((((((((((((((((((((((((((((((((((((((((((((((((((((((((......(((((...(((((((.(((..((((......(((((.((((......…
chromosome1	miRNA	821371	821865	.	+	ID=Pre-miRNA_153;Name=oan-miR-1421q-3p;Sequence=GCTCACGTGTCATCCCATGTGACCAACACGTGGAGTACACGTGTCTAGTGTAAACGATATTTTATCGTTACACTATGTAACGAGAAATGTTCAAGTTCTCTCGTTAAAACACTTATTATGCTGAATAGTCGAATTAATCCTTAGTAAAACTACACAGAATAAGTTGTAGGATGTTCTAAGAAGTCTTGTAAGATTTAGTTAATCCTTTTTACGCCTTTTATTAAGCGCTATATATAGTAATATTTGCCACTACTGTGGAGGCTTATATCTTTTCACCCAAATATCTTTAACTGGATTCATGTCTTTAGATGTAATAATATCATTCGATGTATTCATATGTTTAGATGGATT…
chromosome6	miRNA	236463	236802	.	-	ID=Pre-miRNA_154;Name=mdo-miR-599-3p;Sequence=ACATCTTTGATAAACTGCTTGTATTAACTTATTTATCTTATTGGTAAACTACTTACTTATTGTGGGCACATTGCCTCTTATTTATAGTCCTCTTATTAGCTACGGCGTGTCGTAATGCCGCTTAACTAATGCCATTTAGCTACGGCGTATTGTAATGCCGTTTAGCTAATGCCGTTTAACCAATGCCGGTAGCTAATGCCGTCTCGAATTTTAATCATCACAACATCCCTAGACGAGATTGCTATTCAGAAGATTATAAATAAGAGGTGAAGTGCCCACAATAAGTAAGTAGTTTACCGATAAGATTAGTAGGTTAATACAAACAGTTTATCAAAGATGT;Structure=((…
chromosome2	miRNA	1418451	1418606	.	+	ID=Pre-miRNA_155;Name=dme-miR-1006-5p;Sequence=TTTTGAAATTGAAATATGGCGTGTTGTCATAGAGATCCAGATGATGTTAAAAATAATATTTGCTACTTCGGACGGTTTTTTAATCGAATGAGACATATCATTATCACCAAGATCTCTGATGGACATCTATGATTAACAAGCTTTTCAATTTCAAAA;Structure=((((((((((((((...(((.((((((((((((..((((...(((((((....))))))).......(((((.((((((.......(((((......)))))......)))))))))))))))..))))))).))))).)))))))))))))))))
chromosome1	miRNA	2322048	2322414	.	+	ID=Pre-miRNA_156;Name=dwi-miR-79;Sequence=GTACAAAGAGAAGCTAGATTACAACACCACTAACAGTATGACCTCATGTTACTGATAGATTGCTATCTTTTAGTATGACCTTATTTAGCATGCATGGTGAATTTCATAATGCATTAGCTCTTTCAACACCTTTACCGCCTGTGTTCTCCTTAATGTATGATATCGCTGTCAATCTCCTTAATTTATGTGATCCCCAGTAGGACGATCTCCTTAATCTCTCAGATCTTCAACACGATCTTCAACAATAACCTCCTAATATTATGAGATCCCTCTCAGGATGACCTCCTTCAACACAGATTCAGTCAGTAAAGGGCTGAAACATGACATGTCATCACTAATATTGTTGTAATCTAGCTT…
chromosome4	miRNA	679070	679438	.	+	ID=Pre-miRNA_157;Name=ggo-miR-378b;Sequence=GAACTAAATTACTTGGAGGCAGTAAATCCCTTTTATAAGGTATTATAGGTAGGGTAATACTGCTCCATCCGGTTGTAACCACATCATCAATAATCGTGGTTACGAGACCAAGAACTCTGATAGGATAAGTACATTTCACTAATGTACGTCATTACTACCCGTGCAAAGTCCCCATCAGAGAAGAGACCACACTAGGTACGTCATACGTCATTATCGACTGACGTACATTAGTGAAATTTACTTATCCTATCAGAGTTCTTGGTCTCGTAACCACGATTATTGATGATGTGGTTACAACCGGATGGAGCAGTATTACCCTACCTATAATACCTTATAAAAGGGATTTACTGCCTCC…
chromosome8	miRNA	11891	12040	.	-	ID=Pre-miRNA_158;Name=cca-miR6111-3p;Sequence=ATGCATGATGTATATCACCATGCATTAGCTCCTTCAACACTTTCAACACTTTCAACACTTTCAACATAGGAGTCATCATACTGACGTAATGTTTGTTGAAAGTGCTGAAAGTGTTGAATGAGTTAATGCATGGTGATATACATCATGCAT;Structure=(((((((((((((((((((((((((((.(((.((((((((((((((((((((((((((((((...((((......))))....))))).....))))))))))))))))))))))))).))).)))))))))))))))))))))))))))
chromosome3	miRNA	2078956	2079045	.	-	ID=Pre-miRNA_159;Name=ipu-miR-203b;Sequence=TGTTGAGGTTGAGAACCACAAGTGAGTACATTACAACGTAGAATTGCTTCTCCGTTATAGGTGTCTTACTTGTGGTTCTCAACCTCAACA;Structure=(((((((((((((((((((((((.(((((..(((((((.((((....)))).))))))).))).)).)))))))))))))))))))))))
chromosome7	miRNA	1528579	1528970	.	+	ID=Pre-miRNA_160;Name=mse-miR-79;Sequence=GTACAAAGAGAAGCTAGATTACAACAGTAACTACTTCCGACGCCCTGATGCTCACCAATTTTGGCCCCCACCGAAACAACCGCTTCCTGTGAACGAAGCACCACCATCGTTTTTCCGATGCTTGTTTGCGTGGCCTTGTTTCTCTCGTGCCACACCTGCTCCTCGGCCAGAACGCTATCGTTTACACCGCTATACGTTTCCCACTAACGGCTCGTTGCTTGACATCATCAAAGACATTCTCCCAACGCTCCGCAAGAAACCGTTCCAAATCAAGCTGCTTCTCAGTGAGCTCCGTGGCCATAAAAAAAGAATCCTGTTTTTCTTCACCTTGAACGTAACCTGGACCTGATCGAAACT…
chromosome1	miRNA	1029763	1030168	.	+	ID=Pre-miRNA_161;Name=prd-miR-7939a-5p;Sequence=GCAACCCTTTATGAGCCCTCATACGGCTACTTGAGAATAAAAGCTTTGATTTTAGCAGTTTTATCGATGCATGGTGCTTTTAGTGGTTGTTTGACAAACATGGTAATGCCGTTGGATTATAATAGTAAAATGATGACTATAAAAGGGGTCACGTTACTTATGGTAAACGGGTTTTAGGGATCATGACTTGATCATTACTCCTCACAGAGGTGTTGACAGCCCCCAATTCGCAGTTTAATATTTCAGTTACTCAGTGGAATAAGCCACATGGTAAGATTCTGCAATCAATCTTGGTGACAAGCAAATAGGCTTTTACACAACCACTACAAGAACCATGTATGGAGAAAACTG…
chromosome4	miRNA	4582	4833	.	+	ID=Pre-miRNA_162;Name=mtr-miR5281d;Sequence=GAAAAGTATAAATAGGACAGAAAATTGCTAGAATAGCAACAAGAATAAGAATATCTACAACAGTAAGATATGGAAGCCATTGAGAGAAATGCTAGATTACGACACTCGTGATTACCTTTTCGCAATAAAAGTCCAATCATAGAATCCAATGTCGTAATCTGGCAGATCCTTATGGCATCCATATCTACTGTTATAGATAATTCATCTTCTTGTTACTATACTAGCTATTTCCTGTCCTATTTATATTCTTTC;Structure=((((((((((((((((((((.((((.(((((.((((.((((((((...(((((((((.(((((((.((((((((.(((((.(((.((..(((…
chromosome6	miRNA	236408	236489	.	+	ID=Pre-miRNA_163;Name=mmu-miR-599;Sequence=TTAATACAAACAGTTTATCAAAGATGTCAGTAAAAGGAAGACTTTCCAGATTACAACATCTTTGATAAACTGTTTGTATTAA;Structure=(((((((((((((((((((((((((((..((((..((((....))))...)))).)))))))))))))))))))))))))))
chromosome6	miRNA	236408	236489	.	+	ID=Pre-miRNA_164;Name=ppy-miR-599;Sequence=TTAATACAAACAGTTTATCAAAGATGTCAGTAAAAGGAAGACTTTCCAGATTACAACATCTTTGATAAACTGTTTGTATTAA;Structure=(((((((((((((((((((((((((((..((((..((((....))))...)))).)))))))))))))))))))))))))))
chromosome6	miRNA	231250	231714	.	+	ID=Pre-miRNA_165;Name=osa-miR2923;Sequence=GCATCTCAGAAAAATATAAATAGGACAGGAAATAGTTAGTATAGTAACAAGAATAAGAATATCTACAATAGTAAGATATGGAAGTCATTGAGAGAAACGCTAGATTACGACACTACGTATGTGACGAATAATCAAGGTTGTGTTCAGAAAGTACTCATAACACACAGCTGCAATGCAGGATGAAGGGAAGAACAAGAAGCAATCAACAATTAGTATTTAAGGGACAGGAGGTCCACTGAATCAGGGAGCAAATTTTTATATATTATTATACATATATTACGGCTGTAATTCGTGCATTGTGACCGACACAACACTGTTACATAGTGATATTTTTACCAACAAACTAAAGTGGCCCC…
chromosome7	miRNA	1528574	1528975	.	-	ID=Pre-miRNA_166;Name=mmu-miR-7072-3p;Sequence=AAGCCGTACAAAGAGAAGCTAGATTACAACAATCGGAAGGAGTTTCGATCAGGTCCAGGTTACGTTCAAGGTGAAGAAAAACAGGATTCTTTTTTTATGGCCACGGAGCTCACTGAGAAGCAGCTTGATTTGGAACGGTTTCTTGCGGAGCGTTGGGAGAATGTCTTTGATGATGTCAAGCAACGAGCCGTTAGTGGGAAACGTATAGCGGTGTAAACGATAGCGTTCTGGCCGAGGAGCAGGTGTGGCACGAGAGAAACAAGGCCACGCAAACAAGCATCGGAAAAACGATGGTGGTGCTTCGTTCACAGGAAGCGGTTGTTTCGGTGGGGGCCAAAATTGGTGAGCATCA…
chromosome1	miRNA	821371	821865	.	+	ID=Pre-miRNA_167;Name=oan-miR-1421s-3p;Sequence=GCTCACGTGTCATCCCATGTGACCAACACGTGGAGTACACGTGTCTAGTGTAAACGATATTTTATCGTTACACTATGTAACGAGAAATGTTCAAGTTCTCTCGTTAAAACACTTATTATGCTGAATAGTCGAATTAATCCTTAGTAAAACTACACAGAATAAGTTGTAGGATGTTCTAAGAAGTCTTGTAAGATTTAGTTAATCCTTTTTACGCCTTTTATTAAGCGCTATATATAGTAATATTTGCCACTACTGTGGAGGCTTATATCTTTTCACCCAAATATCTTTAACTGGATTCATGTCTTTAGATGTAATAATATCATTCGATGTATTCATATGTTTAGATGGATT…
chromosome3	miRNA	1490011	1490354	.	-	ID=Pre-miRNA_168;Name=cfa-miR-8863;Sequence=GCCCGGCGCTCCAACTCCCGGGCCAAGTCCCCCACGGAGATGCTCGACACCGACGTCGCCACCGTGAGCCGGATATAGTGCACTAGGAACAGCGGAAACACCGCCGTCGCCACCAACGACGCGATTTTCTTGCCCACCGCGTCTCTTCTTGCGAGAATCTCCCGATACCACCCAAGATCCTTCCGCACAAGTGCACCAATGACATGGAGCAAAAAGTCCGTTTCTGACCGGATTTCCTTGGCCCGTAATGGAACAGCAGTCTCCAAGAGACTGTGCCGTTTGCACAACTGCGCCAACGTCCGTGTGAAGCCTGAAACCGCGCCCAGACCACCTGCAAGCAAGTG;Structure=…
chromosome2	miRNA	431926	432016	.	-	ID=Pre-miRNA_169;Name=ssa-miR-736-5p;Sequence=ATAAATAAGTTAATACAAACAGTTTGTTGTAATTTGGAAAGTCTTTCTTTAGCTGACATTTTTGATAAACTGTTTGTATTAACTTATTTAT;Structure=(((((((((((((((((((((((((.........(((...........)))...............)))))))))))))))))))))))))
chromosome4	miRNA	679070	679438	.	+	ID=Pre-miRNA_170;Name=ppy-miR-378b;Sequence=GAACTAAATTACTTGGAGGCAGTAAATCCCTTTTATAAGGTATTATAGGTAGGGTAATACTGCTCCATCCGGTTGTAACCACATCATCAATAATCGTGGTTACGAGACCAAGAACTCTGATAGGATAAGTACATTTCACTAATGTACGTCATTACTACCCGTGCAAAGTCCCCATCAGAGAAGAGACCACACTAGGTACGTCATACGTCATTATCGACTGACGTACATTAGTGAAATTTACTTATCCTATCAGAGTTCTTGGTCTCGTAACCACGATTATTGATGATGTGGTTACAACCGGATGGAGCAGTATTACCCTACCTATAATACCTTATAAAAGGGATTTACTGCCTCC…
chromosome4	miRNA	1301638	1302053	.	+	ID=Pre-miRNA_171;Name=mml-miR-759;Sequence=GCAAGCAAACAATTTTCTGACCTCGTTGACTATATTAGTCGTGTGTAAATTTGTCAATATTTCTGTCAAAGAATGGTACTTCACCTTGGAGTGCCCGACTAGCCTATTATTATGTACCGGTAACTTGCATAGGGCCTACGTACATTAGGTTTTCGCCTCGTTCCGTGGTAGGGTAACTTTGTTTGGACCCGTTGAAACTGTAACCGGGTAATTGCGCTAGTGAGTCCGAAATGCCGGGATTGATGAACGGCGTACAAGTTTGTAGAATATATGCGATGGAATACGTTACCTGAGTAATAGTAACAAAAGCCTGGTTTTTATTTTCCGCAGCGTCTTTCTATAAATTGCCCTCGTAT…
chromosome1	miRNA	533718	533775	.	+	ID=Pre-miRNA_172;Name=gma-miR1533;Sequence=ATAATAATAATAATAATAATAATAATAATAATATTATTATTATTATTATTATTTGTAT;Structure=(((..((((((((((((((((((((((....))))))))))))))))))))))..)))
chromosome6	miRNA	1543308	1543516	.	+	ID=Pre-miRNA_173;Name=mtr-miR5281d;Sequence=AGAAAGAATATAAATAGGACAGGAAATAGCTAGTATAGTAACAAGAATAAGAATATCTACAATAGTAAGATATGGAAGCCATTGAAAGAAACGCTAGCTTACGACATGACGTAATCTAGCAGATCCTTATGGCATCCATATCTTCTATTATAGATAATTCATCTTCTTGTTACTATTCTAGCTATTTTCTGTCCTATTTATATTATTCT;Structure=((((..(((((((((((((((((((((((((((.(((((((((((((...(((((((((.(((((.((((((((((.(((((.....((...(((((.(((((......))))).)))))...))...))))).)…
chromosome6	miRNA	236463	236802	.	-	ID=Pre-miRNA_174;Name=bta-miR-599;Sequence=ACATCTTTGATAAACTGCTTGTATTAACTTATTTATCTTATTGGTAAACTACTTACTTATTGTGGGCACATTGCCTCTTATTTATAGTCCTCTTATTAGCTACGGCGTGTCGTAATGCCGCTTAACTAATGCCATTTAGCTACGGCGTATTGTAATGCCGTTTAGCTAATGCCGTTTAACCAATGCCGGTAGCTAATGCCGTCTCGAATTTTAATCATCACAACATCCCTAGACGAGATTGCTATTCAGAAGATTATAAATAAGAGGTGAAGTGCCCACAATAAGTAAGTAGTTTACCGATAAGATTAGTAGGTTAATACAAACAGTTTATCAAAGATGT;Structure=(((((…
chromosome6	miRNA	221778	221859	.	+	ID=Pre-miRNA_175;Name=hsa-miR-599;Sequence=TTAATACAAACAGTTTATCAAAGATGTTGTAATTTGGAAAGTCTTTCTTTAGCTGACATCTTTGATAAACTGTTTGTATTAA;Structure=((((((((((((((((((((((((((((((.....((((.....))))...)).))))))))))))))))))))))))))))
chromosome1	miRNA	821371	821865	.	+	ID=Pre-miRNA_176;Name=oan-miR-1421n-2-3p;Sequence=GCTCACGTGTCATCCCATGTGACCAACACGTGGAGTACACGTGTCTAGTGTAAACGATATTTTATCGTTACACTATGTAACGAGAAATGTTCAAGTTCTCTCGTTAAAACACTTATTATGCTGAATAGTCGAATTAATCCTTAGTAAAACTACACAGAATAAGTTGTAGGATGTTCTAAGAAGTCTTGTAAGATTTAGTTAATCCTTTTTACGCCTTTTATTAAGCGCTATATATAGTAATATTTGCCACTACTGTGGAGGCTTATATCTTTTCACCCAAATATCTTTAACTGGATTCATGTCTTTAGATGTAATAATATCATTCGATGTATTCATATGTTTAGATGGA…
chromosome1	miRNA	2322048	2322414	.	+	ID=Pre-miRNA_177;Name=dpe-miR-79;Sequence=GTACAAAGAGAAGCTAGATTACAACACCACTAACAGTATGACCTCATGTTACTGATAGATTGCTATCTTTTAGTATGACCTTATTTAGCATGCATGGTGAATTTCATAATGCATTAGCTCTTTCAACACCTTTACCGCCTGTGTTCTCCTTAATGTATGATATCGCTGTCAATCTCCTTAATTTATGTGATCCCCAGTAGGACGATCTCCTTAATCTCTCAGATCTTCAACACGATCTTCAACAATAACCTCCTAATATTATGAGATCCCTCTCAGGATGACCTCCTTCAACACAGATTCAGTCAGTAAAGGGCTGAAACATGACATGTCATCACTAATATTGTTGTAATCTAGCTT…
chromosome5	miRNA	1077293	1077514	.	-	ID=Pre-miRNA_178;Name=vvi-miR3637-5p;Sequence=AAATCACCATCAATACATAAATTTAACATGCAATTATATTATACCCTCCCCAAGGCTCAATTAAATGACTACCAAACAGTCAAAATTACTACTTTCAGAAGCTCTACTTGAACCTAAGCGAATACCAGCAAGATCAGCCAACTACTCATCAGCCAAAGCATAGTTTCACATAAAACACTTTATTCAACACATAGGCTAGCCCATTATGTATTGTGACGATCC;Structure=(((((..((((((((((((((((....)))))........(((.((((.((((((...((((.((.(..((..((.....))..))..)....)))))).(((.((.((((((((.((((…
chromosome1	miRNA	2322048	2322414	.	+	ID=Pre-miRNA_179;Name=hme-miR-79;Sequence=GTACAAAGAGAAGCTAGATTACAACACCACTAACAGTATGACCTCATGTTACTGATAGATTGCTATCTTTTAGTATGACCTTATTTAGCATGCATGGTGAATTTCATAATGCATTAGCTCTTTCAACACCTTTACCGCCTGTGTTCTCCTTAATGTATGATATCGCTGTCAATCTCCTTAATTTATGTGATCCCCAGTAGGACGATCTCCTTAATCTCTCAGATCTTCAACACGATCTTCAACAATAACCTCCTAATATTATGAGATCCCTCTCAGGATGACCTCCTTCAACACAGATTCAGTCAGTAAAGGGCTGAAACATGACATGTCATCACTAATATTGTTGTAATCTAGCTT…
chromosome7	miRNA	1528579	1528970	.	+	ID=Pre-miRNA_180;Name=dpe-miR-79;Sequence=GTACAAAGAGAAGCTAGATTACAACAGTAACTACTTCCGACGCCCTGATGCTCACCAATTTTGGCCCCCACCGAAACAACCGCTTCCTGTGAACGAAGCACCACCATCGTTTTTCCGATGCTTGTTTGCGTGGCCTTGTTTCTCTCGTGCCACACCTGCTCCTCGGCCAGAACGCTATCGTTTACACCGCTATACGTTTCCCACTAACGGCTCGTTGCTTGACATCATCAAAGACATTCTCCCAACGCTCCGCAAGAAACCGTTCCAAATCAAGCTGCTTCTCAGTGAGCTCCGTGGCCATAAAAAAAGAATCCTGTTTTTCTTCACCTTGAACGTAACCTGGACCTGATCGAAACT…
chromosome1	miRNA	385697	385890	.	+	ID=Pre-miRNA_181;Name=dme-miR-985-5p;Sequence=CAATTGCTCTGGTACATTTCAATGGCTGTTGACGACATTGACGATCCTGATGAATGGGATCAACGTATTTTAAAGACGGGATGTTACAAGGAGAATTATACATTGCAATTGTGCCATGCTGATAGTGGCGACTGGAGAAAGTGTATTAAAGAGGTGAGTATGTTGAGTGTAGAAATGTACTAATGAGATGAATG;Structure=((.(((((((((((((((((.....((.((...((((((...((((((.......))))))..(((.........))).))))))...)).)).....((((((.((((.(((((((.((..(((((.(.(((......)))))))))…
chromosome8	miRNA	11738	12193	.	-	ID=Pre-miRNA_182;Name=stu-miR7982a;Sequence=GTATGACCTCATATTATTATCAGTTCACTATTAGTATGACCTGATAACTTTATTAGATTGCTAATACTATGACCTCATACTCTTAATATACCATAAACAGTATGATATCATGGTACTGAAGGATTGCTATTTCTCAATACCAGCTTATTTATCATGCATGATGTATATCACCATGCATTAGCTCCTTCAACACTTTCAACACTTTCAACACTTTCAACATAGGAGTCATCATACTGACGTAATGTTTGTTGAAAGTGCTGAAAGTGTTGAATGAGTTAATGCATGGTGATATACATCATGCATGATAAATAAGCTGGTATTGAGAAATAGCAATCCTTCAGTACCATGATATCAT…
chromosome2	miRNA	1418451	1418606	.	+	ID=Pre-miRNA_183;Name=dps-miR-1006-5p;Sequence=TTTTGAAATTGAAATATGGCGTGTTGTCATAGAGATCCAGATGATGTTAAAAATAATATTTGCTACTTCGGACGGTTTTTTAATCGAATGAGACATATCATTATCACCAAGATCTCTGATGGACATCTATGATTAACAAGCTTTTCAATTTCAAAA;Structure=((((((((((((((...(((.((((((((((((..((((...(((((((....))))))).......(((((.((((((.......(((((......)))))......)))))))))))))))..))))))).))))).)))))))))))))))))
chromosome1	miRNA	821371	821865	.	+	ID=Pre-miRNA_184;Name=oan-miR-1421l-2-3p;Sequence=GCTCACGTGTCATCCCATGTGACCAACACGTGGAGTACACGTGTCTAGTGTAAACGATATTTTATCGTTACACTATGTAACGAGAAATGTTCAAGTTCTCTCGTTAAAACACTTATTATGCTGAATAGTCGAATTAATCCTTAGTAAAACTACACAGAATAAGTTGTAGGATGTTCTAAGAAGTCTTGTAAGATTTAGTTAATCCTTTTTACGCCTTTTATTAAGCGCTATATATAGTAATATTTGCCACTACTGTGGAGGCTTATATCTTTTCACCCAAATATCTTTAACTGGATTCATGTCTTTAGATGTAATAATATCATTCGATGTATTCATATGTTTAGATGGA…
chromosome2	miRNA	431747	431966	.	-	ID=Pre-miRNA_185;Name=hsa-miR-599;Sequence=AGCTGACATTTTTGATAAACTGTTTGTATTAACTTATTTATCTTATAGGTAAACTACTTACTTATTGTGGGCACATTGCCTCTTATTTATAGTCCTCTGATTAGCTACGGCGGATACTTCGTCTAAGTGAAACTGGTTAAAGTGAAACTCGTTTAGGTAGACTCGTTTATGCAGCCTCGGATTTTAATCATCACAACACAGTTTATCAAAGATGTCAGCT;Structure=(((((((((.(((((((((((((.(((((.(((((.........((((((....((..(((((...((((..(((.......)))..))))....)))))...)).......)))))).(((..(…
chromosome4	miRNA	4582	4833	.	+	ID=Pre-miRNA_186;Name=mtr-miR5281c;Sequence=GAAAAGTATAAATAGGACAGAAAATTGCTAGAATAGCAACAAGAATAAGAATATCTACAACAGTAAGATATGGAAGCCATTGAGAGAAATGCTAGATTACGACACTCGTGATTACCTTTTCGCAATAAAAGTCCAATCATAGAATCCAATGTCGTAATCTGGCAGATCCTTATGGCATCCATATCTACTGTTATAGATAATTCATCTTCTTGTTACTATACTAGCTATTTCCTGTCCTATTTATATTCTTTC;Structure=((((((((((((((((((((.((((.(((((.((((.((((((((...(((((((((.(((((((.((((((((.(((((.(((.((..(((…
chromosome1	miRNA	2322043	2322419	.	-	ID=Pre-miRNA_187;Name=mmu-miR-7072-3p;Sequence=AAGCCGTACAAAGAGAAGCTAGATTACAACAATATTAGTGATGACATGTCATGTTTCAGCCCTTTACTGACTGAATCTGTGTTGAAGGAGGTCATCCTGAGAGGGATCTCATAATATTAGGAGGTTATTGTTGAAGATCGTGTTGAAGATCTGAGAGATTAAGGAGATCGTCCTACTGGGGATCACATAAATTAAGGAGATTGACAGCGATATCATACATTAAGGAGAACACAGGCGGTAAAGGTGTTGAAAGAGCTAATGCATTATGAAATTCACCATGCATGCTAAATAAGGTCATACTAAAAGATAGCAATCTATCAGTAACATGAGGTCATACTGTTAGTGGTGTTGT…
chromosome6	miRNA	750667	750971	.	+	ID=Pre-miRNA_188;Name=vvi-miR3628-5p;Sequence=TAGTGACGCCGTGCTTAGTATTAGATGGCGAAATTAATCTCCTGGGTGCTCAATATAGGTATAGACTATAAATAAATATTAATGATTACCAAACTACCATAATCACATGACTAATTATGCAATAGCTAGGTGTTAGCTGAGTCTACAATTAAAAGTGAAGATTAGAAATAGAAGGTAAATAATGGAAACAGTAGAAATAGAAGTAGTAGAAATAAAAATAATGATATATGTGTTTGTGGGCTATGTCTCTATTAGGCACATCAGGAAAATGATTTTACCGTTTTAAACTAAGCACGGCGCCGCTA;Structure=(((((.(((((((((((((...((((((..((((((.…
chromosome7	miRNA	1528579	1528970	.	+	ID=Pre-miRNA_189;Name=dwi-miR-79;Sequence=GTACAAAGAGAAGCTAGATTACAACAGTAACTACTTCCGACGCCCTGATGCTCACCAATTTTGGCCCCCACCGAAACAACCGCTTCCTGTGAACGAAGCACCACCATCGTTTTTCCGATGCTTGTTTGCGTGGCCTTGTTTCTCTCGTGCCACACCTGCTCCTCGGCCAGAACGCTATCGTTTACACCGCTATACGTTTCCCACTAACGGCTCGTTGCTTGACATCATCAAAGACATTCTCCCAACGCTCCGCAAGAAACCGTTCCAAATCAAGCTGCTTCTCAGTGAGCTCCGTGGCCATAAAAAAAGAATCCTGTTTTTCTTCACCTTGAACGTAACCTGGACCTGATCGAAACT…
chromosome7	miRNA	1141236	1141718	.	+	ID=Pre-miRNA_190;Name=stu-miR7982b;Sequence=TAATATATGTATAATAATATATAAAAATTTGCTCCCTCATTTAGTGAACCTCCTGTCCCTTAAATACTAATTGTTGATTGCTGATGTACTAACAAAAAACCTTAGACTGCGATCAATCACAAGGAAAAATTTAATACGTAAATACGGCCCACAATATTAAATAAATTATATTGTAGGTTCGGAGCACAGAACTATCAGTAGCTACTATAACAATTATACATTGTTCCAATCGATACTGTAATATACATTGTGCATATAAAATTCTGTACTCAATTACTTGGAGGCAGTAAATCCCTTTTATAAGGTATTATAGGTAGGGTAATACTGCTCCATCCGGTTGTAACCACATCATCAA…
chromosome4	miRNA	679137	679371	.	-	ID=Pre-miRNA_191;Name=gra-miR8675b;Sequence=TCCGGTTGTAACCACATCATCAATAATCGTGGTTACGAGACCAAGAACTCTGATAGGATAAGTAAATTTCACTAATGTACGTCAGTCGATAATGACGTATGACGTACCTAGTGTGGTCTCTTCTCTGATGGGGACTTTGCACGGGTAGTAATGACGTACATTAGTGAAATGTACTTATCCTATCAGAGTTCTTGGTCTCGTAACCACGATTATTGATGATGTGGTTACAACCGGA;Structure=((((((((((((((((((((((((((((((((((((((((((((((((((((((((((((((((.((((((((((((((((((.........(((((..(((.....((…
chromosome1	miRNA	533718	533775	.	+	ID=Pre-miRNA_192;Name=gma-miR1533;Sequence=ATAATAATAATAATAATAATAATAATAATAATATTATTATTATTATTATTATTTGTAT;Structure=(((..((((((((((((((((((((((....))))))))))))))))))))))..)))
chromosome7	miRNA	1528579	1528970	.	-	ID=Pre-miRNA_193;Name=crm-miR-62;Sequence=GTACAAAGAGAAGCTAGATTACAACAATCGGAAGGAGTTTCGATCAGGTCCAGGTTACGTTCAAGGTGAAGAAAAACAGGATTCTTTTTTTATGGCCACGGAGCTCACTGAGAAGCAGCTTGATTTGGAACGGTTTCTTGCGGAGCGTTGGGAGAATGTCTTTGATGATGTCAAGCAACGAGCCGTTAGTGGGAAACGTATAGCGGTGTAAACGATAGCGTTCTGGCCGAGGAGCAGGTGTGGCACGAGAGAAACAAGGCCACGCAAACAAGCATCGGAAAAACGATGGTGGTGCTTCGTTCACAGGAAGCGGTTGTTTCGGTGGGGGCCAAAATTGGTGAGCATCAGGGCGTCGGA…
chromosome7	miRNA	1188593	1189031	.	+	ID=Pre-miRNA_194;Name=nve-miR-9414-3p;Sequence=TCAGCATTGGCTGATTGAAGATTGGAATAAAAGCAGATGGAAGGTGAATGTGTATCAGTAAAGGGTTATGAAGTTACAAGGTGCGTTGGGTATGCTGAGTAGTGTCTGAAGGCAATGTAGATGTTTCGTGGGTGACAATGAAAATCGGAATGAAAATTGGAATAAAAATTGGAATGAATAAGTAGTGACGTACATCAATACTGACATACTCACATATTAACATACTGACATACTGACATACTGACATACTCACATACTGACATACTGACATACTCACATACTCACATATTAACATAATATGTTTATTTACTTCTATAACTATACTAGGCTACCCCGGAGGGTGAGATTGATA…
chromosome7	miRNA	1528579	1528970	.	+	ID=Pre-miRNA_195;Name=dps-miR-79;Sequence=GTACAAAGAGAAGCTAGATTACAACAGTAACTACTTCCGACGCCCTGATGCTCACCAATTTTGGCCCCCACCGAAACAACCGCTTCCTGTGAACGAAGCACCACCATCGTTTTTCCGATGCTTGTTTGCGTGGCCTTGTTTCTCTCGTGCCACACCTGCTCCTCGGCCAGAACGCTATCGTTTACACCGCTATACGTTTCCCACTAACGGCTCGTTGCTTGACATCATCAAAGACATTCTCCCAACGCTCCGCAAGAAACCGTTCCAAATCAAGCTGCTTCTCAGTGAGCTCCGTGGCCATAAAAAAAGAATCCTGTTTTTCTTCACCTTGAACGTAACCTGGACCTGATCGAAACT…
chromosome5	miRNA	1208552	1208941	.	-	ID=Pre-miRNA_196;Name=osa-miR2120;Sequence=TTTATTTTGAACTAAAGATCTTCAGGTCTAAACTACTATCTTTTATACCTGCATCTCTCACATATACGTGTCCACTGCGTGGTGGCGCAGTCATGTTGTTCATCATCATAGATCGACGTCTATGCTGTTGTAATCTAGCTTCTCTTTGTACGGCTTCCATATTTACTTGGTGTAAATAAGTCAATTCTTGTTATTCTAACTGACGTCATACGAAGTATGATACCAGAAGATGGTCACGTGATAAGCGGAATAAGCAACATGGGAAGCATAGGCGCCGATCTATGATGATACGCAATATGACTCCGCCACCTCACAGTGGACACGTATATGTGAGAGATGCAGGTATAAAAGATATT…
chromosome1	miRNA	533718	533775	.	+	ID=Pre-miRNA_197;Name=gma-miR1533;Sequence=ATAATAATAATAATAATAATAATAATAATAATATTATTATTATTATTATTATTTGTAT;Structure=(((..((((((((((((((((((((((....))))))))))))))))))))))..)))
chromosome6	miRNA	221778	221859	.	+	ID=Pre-miRNA_198;Name=mmu-miR-599;Sequence=TTAATACAAACAGTTTATCAAAGATGTTGTAATTTGGAAAGTCTTTCTTTAGCTGACATCTTTGATAAACTGTTTGTATTAA;Structure=((((((((((((((((((((((((((((((.....((((.....))))...)).))))))))))))))))))))))))))))
chromosome1	miRNA	2322048	2322414	.	+	ID=Pre-miRNA_199;Name=dgr-miR-79;Sequence=GTACAAAGAGAAGCTAGATTACAACACCACTAACAGTATGACCTCATGTTACTGATAGATTGCTATCTTTTAGTATGACCTTATTTAGCATGCATGGTGAATTTCATAATGCATTAGCTCTTTCAACACCTTTACCGCCTGTGTTCTCCTTAATGTATGATATCGCTGTCAATCTCCTTAATTTATGTGATCCCCAGTAGGACGATCTCCTTAATCTCTCAGATCTTCAACACGATCTTCAACAATAACCTCCTAATATTATGAGATCCCTCTCAGGATGACCTCCTTCAACACAGATTCAGTCAGTAAAGGGCTGAAACATGACATGTCATCACTAATATTGTTGTAATCTAGCTT…
chromosome6	miRNA	1543308	1543516	.	+	ID=Pre-miRNA_200;Name=mtr-miR5281f;Sequence=AGAAAGAATATAAATAGGACAGGAAATAGCTAGTATAGTAACAAGAATAAGAATATCTACAATAGTAAGATATGGAAGCCATTGAAAGAAACGCTAGCTTACGACATGACGTAATCTAGCAGATCCTTATGGCATCCATATCTTCTATTATAGATAATTCATCTTCTTGTTACTATTCTAGCTATTTTCTGTCCTATTTATATTATTCT;Structure=((((..(((((((((((((((((((((((((((.(((((((((((((...(((((((((.(((((.((((((((((.(((((.....((...(((((.(((((......))))).)))))...))...))))).)…
chromosome6	miRNA	236776	237009	.	+	ID=Pre-miRNA_201;Name=mdo-miR-599-3p;Sequence=TTAATACAAGCAGTTTATCAAAGATGTCAGCTAAAGAAAGACTTTCCAAATTACAACAAGGGAAACTTGTCTCATGTCAACTCGTCTATGCAAACGTTGTCTTGTAATTATCATAACACAACAATTCCAAATGGTAAGAGATGATGTGTCGGGTCATATGGATACAACATCTATGCTGTTGTAATTTGGAAAGTCTTTCTTTAGCTGACATCTTTGATAAACTGTTTGTATTAA;Structure=((((((((((((((((((((((((((((((((((((((((((((((((((((((((((......(((((...(((((((.(((..((((......(((((.((((...…
chromosome2	miRNA	416085	416572	.	-	ID=Pre-miRNA_202;Name=hsa-miR-4753-3p;Sequence=AAAGATGTCAGCTAAAGAAAGACTTTCCAAATTACAACATAAATATGAAGGAAATACAATATTGAAGACAACCAAGGATTTGGAGATCAACTTACAACTTATATTCTGTAGTTAGCGTATCTTGTATTGCTAATTGGATTGTATAAGTGATATAACGAACCCATCGAACTAATTTCGTTATAAAGAGAACTTAAACATTTCTCGTTACAATCATAAATTTTAAAAAGATAATAATCAGGCGTGGATGGTTTAGTGGTAAAATTCATCGTTGCCATCGATGGGCCCCGGGTTCGATTCCCGGTCTACGCATTGCTTAGATTAATTTTTTTTCTAAGTTCTATTTTTTGTGTTA…
chromosome1	miRNA	2322048	2322414	.	+	ID=Pre-miRNA_203;Name=dvi-miR-79-3p;Sequence=GTACAAAGAGAAGCTAGATTACAACACCACTAACAGTATGACCTCATGTTACTGATAGATTGCTATCTTTTAGTATGACCTTATTTAGCATGCATGGTGAATTTCATAATGCATTAGCTCTTTCAACACCTTTACCGCCTGTGTTCTCCTTAATGTATGATATCGCTGTCAATCTCCTTAATTTATGTGATCCCCAGTAGGACGATCTCCTTAATCTCTCAGATCTTCAACACGATCTTCAACAATAACCTCCTAATATTATGAGATCCCTCTCAGGATGACCTCCTTCAACACAGATTCAGTCAGTAAAGGGCTGAAACATGACATGTCATCACTAATATTGTTGTAATCTAG…
chromosome6	miRNA	236806	236979	.	-	ID=Pre-miRNA_204;Name=dme-miR-991-3p;Sequence=CTAAAGAAAGACTTTCCAAATTACAACAGCATAGATGTTGTATCCATATGACCCGACACATCATCTCTTACCATTTGGAATTGTTGTGTTATGATAATTACAAGACAACGTTTGCATAGACGAGTTGACATGAGACAAGTTTCCCTTGTTGTAATTTGGAAAGTCTTTCTTTAG;Structure=((((((((((((((((((((((((((((......(((((...(((((((.(((..((((......(((((.((((.......)))).)))))........))))...))).))))))).)))))..(((((((.....))))))).))))))))))))))))))))))…
chromosome6	miRNA	242810	243044	.	-	ID=Pre-miRNA_205;Name=osa-miR2120;Sequence=TTTATTTTGAACTAAAGATCTTCAGGTCTAAACTACTATCTTTTATACCTGCATCTCTCACATATACGTGTCCCCTGTGTTGTGGCGGAGTCATACTGCACATCATCATAGATCGGCGTCCATGCTTCCCATGCTGCTTATTCCGCTTATCACGTGACCATCTTCTTGTATCATACTTCGTATGACATCATCAAAGATAGTAGTTTAGACCTGAAGATCTTTAGTTCAAAATAAA;Structure=(((((((((((((((((((((((((((((((((((((((((((..((.((((((((...)))))))))).........(((((((....(((((.(..((.(((((....…
chromosome7	miRNA	1528579	1528970	.	-	ID=Pre-miRNA_206;Name=cel-miR-62;Sequence=GTACAAAGAGAAGCTAGATTACAACAATCGGAAGGAGTTTCGATCAGGTCCAGGTTACGTTCAAGGTGAAGAAAAACAGGATTCTTTTTTTATGGCCACGGAGCTCACTGAGAAGCAGCTTGATTTGGAACGGTTTCTTGCGGAGCGTTGGGAGAATGTCTTTGATGATGTCAAGCAACGAGCCGTTAGTGGGAAACGTATAGCGGTGTAAACGATAGCGTTCTGGCCGAGGAGCAGGTGTGGCACGAGAGAAACAAGGCCACGCAAACAAGCATCGGAAAAACGATGGTGGTGCTTCGTTCACAGGAAGCGGTTGTTTCGGTGGGGGCCAAAATTGGTGAGCATCAGGGCGTCGGA…
chromosome2	miRNA	2145135	2145588	.	+	ID=Pre-miRNA_207;Name=gra-miR8780;Sequence=ACCACGATTATTGATGATGTGGTTGCAACCGGATGAAGCAGTATTACCCTACCTATAATGCCTTATAAGAGGGATTTACTGCGCCAAAATATTTAGTTCAGAATTTTATATCTATTGGAACAATGTATAATTGTTGTAGTAGCTACTGATAGTTCTGTGCTCCGAACCTACAATATTATTTATTTAATATTGTGGGCCGTATTTACGTATTAAGTTTTTCCTTATGATTGATTACAGTCTAAGGTTTTTTGTTAGTACATCACAATATTAAATAAATAATATTGTAGGTTCGGAGTACAGAACTATCAGTAACTACTACAACAATTATACATTGTTTCAATAGATATAAAATTCTG…
chromosome2	miRNA	431747	431966	.	-	ID=Pre-miRNA_208;Name=cfa-miR-599;Sequence=AGCTGACATTTTTGATAAACTGTTTGTATTAACTTATTTATCTTATAGGTAAACTACTTACTTATTGTGGGCACATTGCCTCTTATTTATAGTCCTCTGATTAGCTACGGCGGATACTTCGTCTAAGTGAAACTGGTTAAAGTGAAACTCGTTTAGGTAGACTCGTTTATGCAGCCTCGGATTTTAATCATCACAACACAGTTTATCAAAGATGTCAGCT;Structure=(((((((((.(((((((((((((.(((((.(((((.........((((((....((..(((((...((((..(((.......)))..))))....)))))...)).......)))))).(((..(…
chromosome5	miRNA	1400905	1401334	.	+	ID=Pre-miRNA_209;Name=oan-miR-7432-5p;Sequence=TGTACTTGCACAAATGAATATCCATTTGGAAATTCAAACAGATCTACGTCACTAAAGGTCAATGGCATGACTTAACCTGAGTCAATGCCAACAAGGTTAACCAGAACTTATCTGAACATGTATTGAACATTTTACAGCCATTTACAGAAATATCAGAATGCTGGCTAATTCACAAGTTAAGTTTAAAAGACAAGTGCTTCTACAAGCAAACCAGTTGCTGACATTGATTCCAGTACACAGGCCCATTTCTAAAAAGCATTGAGTCAATTTTGATGATAATAGTTTCTAAAAGCCTTGAGAGATGAAAACAGCCACTATGAGGCTGTGCATTATATGGACAAAGATCTAGTCT…
chromosome1	miRNA	699489	699651	.	+	ID=Pre-miRNA_210;Name=sma-miR-8474-5p;Sequence=AGATGACGGTGTAATTGATTAATGGAACGATATGTTGCTGAATTAAATGGGATGTCGGTGTAATTGATTAATGGAACGATACGTCACTGAATTCAATTGACAAAATACAATGCATGGCAAAAGCATTGGCTTTCAAGACATGATCTAGTTAATACTGTCATCT;Structure=(((((((((((((((((((((.((...((((((.((..(......)..)).)))))).(((((((((.....(..(((...)))..).....)))))).))).....((((((.........))))))..........))))))).)))).))))))))))))
chromosome4	miRNA	1301638	1302053	.	+	ID=Pre-miRNA_211;Name=hsa-miR-759;Sequence=GCAAGCAAACAATTTTCTGACCTCGTTGACTATATTAGTCGTGTGTAAATTTGTCAATATTTCTGTCAAAGAATGGTACTTCACCTTGGAGTGCCCGACTAGCCTATTATTATGTACCGGTAACTTGCATAGGGCCTACGTACATTAGGTTTTCGCCTCGTTCCGTGGTAGGGTAACTTTGTTTGGACCCGTTGAAACTGTAACCGGGTAATTGCGCTAGTGAGTCCGAAATGCCGGGATTGATGAACGGCGTACAAGTTTGTAGAATATATGCGATGGAATACGTTACCTGAGTAATAGTAACAAAAGCCTGGTTTTTATTTTCCGCAGCGTCTTTCTATAAATTGCCCTCGTAT…
chromosome6	miRNA	231188	231522	.	+	ID=Pre-miRNA_212;Name=stu-miR7982a;Sequence=GTGAACTGATAATAATATGAGGTCATACTGATAATGACCTCATGAGATAAAGATAACTGAAGGCATCTCAGAAAAATATAAATAGGACAGGAAATAGTTAGTATAGTAACAAGAATAAGAATATCTACAATAGTAAGATATGGAAGTCATTGAGAGAAACGCTAGATTACGACACTACGTATGTGACGAATAATCAAGGTTGTGTTCAGAAAGTACTCATAACACACAGCTGCAATGCAGGATGAAGGGAAGAACAAGAAGCAATCAACAATTAGTATTTAAGGGACAGGAGGTCCACTGAATCAGGGAGCAAATTTTTATATATTATTATACAT;Structure=(((...(((…
chromosome7	miRNA	1528579	1528970	.	+	ID=Pre-miRNA_213;Name=dse-miR-79;Sequence=GTACAAAGAGAAGCTAGATTACAACAGTAACTACTTCCGACGCCCTGATGCTCACCAATTTTGGCCCCCACCGAAACAACCGCTTCCTGTGAACGAAGCACCACCATCGTTTTTCCGATGCTTGTTTGCGTGGCCTTGTTTCTCTCGTGCCACACCTGCTCCTCGGCCAGAACGCTATCGTTTACACCGCTATACGTTTCCCACTAACGGCTCGTTGCTTGACATCATCAAAGACATTCTCCCAACGCTCCGCAAGAAACCGTTCCAAATCAAGCTGCTTCTCAGTGAGCTCCGTGGCCATAAAAAAAGAATCCTGTTTTTCTTCACCTTGAACGTAACCTGGACCTGATCGAAACT…
chromosome2	miRNA	1418451	1418606	.	+	ID=Pre-miRNA_214;Name=ptc-miR7822;Sequence=TTTTGAAATTGAAATATGGCGTGTTGTCATAGAGATCCAGATGATGTTAAAAATAATATTTGCTACTTCGGACGGTTTTTTAATCGAATGAGACATATCATTATCACCAAGATCTCTGATGGACATCTATGATTAACAAGCTTTTCAATTTCAAAA;Structure=((((((((((((((...(((.((((((((((((..((((...(((((((....))))))).......(((((.((((((.......(((((......)))))......)))))))))))))))..))))))).))))).)))))))))))))))))
chromosome6	miRNA	1543308	1543516	.	+	ID=Pre-miRNA_215;Name=mtr-miR5281c;Sequence=AGAAAGAATATAAATAGGACAGGAAATAGCTAGTATAGTAACAAGAATAAGAATATCTACAATAGTAAGATATGGAAGCCATTGAAAGAAACGCTAGCTTACGACATGACGTAATCTAGCAGATCCTTATGGCATCCATATCTTCTATTATAGATAATTCATCTTCTTGTTACTATTCTAGCTATTTTCTGTCCTATTTATATTATTCT;Structure=((((..(((((((((((((((((((((((((((.(((((((((((((...(((((((((.(((((.((((((((((.(((((.....((...(((((.(((((......))))).)))))...))...))))).)…
chromosome6	miRNA	242673	243181	.	-	ID=Pre-miRNA_216;Name=gga-miR-1752;Sequence=TACTTAGTGTTGTCTCTTCTCTGATGGGGACCTTGCACTAGTAGTAATAAATAAATAATAAGTAATAATAGTAGTGAGCTCAGTAAGATACGAGGTATTATTGATAGTGCTGGGCTATCTTACAAACGTATACTATATTTATTTTGAACTAAAGATCTTCAGGTCTAAACTACTATCTTTTATACCTGCATCTCTCACATATACGTGTCCCCTGTGTTGTGGCGGAGTCATACTGCACATCATCATAGATCGGCGTCCATGCTTCCCATGCTGCTTATTCCGCTTATCACGTGACCATCTTCTTGTATCATACTTCGTATGACATCATCAAAGATAGTAGTTTAGACCTGAAGAT…
chromosome6	miRNA	1543308	1543516	.	+	ID=Pre-miRNA_217;Name=mtr-miR5281e;Sequence=AGAAAGAATATAAATAGGACAGGAAATAGCTAGTATAGTAACAAGAATAAGAATATCTACAATAGTAAGATATGGAAGCCATTGAAAGAAACGCTAGCTTACGACATGACGTAATCTAGCAGATCCTTATGGCATCCATATCTTCTATTATAGATAATTCATCTTCTTGTTACTATTCTAGCTATTTTCTGTCCTATTTATATTATTCT;Structure=((((..(((((((((((((((((((((((((((.(((((((((((((...(((((((((.(((((.((((((((((.(((((.....((...(((((.(((((......))))).)))))...))...))))).)…
chromosome4	miRNA	679138	679370	.	-	ID=Pre-miRNA_218;Name=gra-miR8762d;Sequence=CCGGTTGTAACCACATCATCAATAATCGTGGTTACGAGACCAAGAACTCTGATAGGATAAGTAAATTTCACTAATGTACGTCAGTCGATAATGACGTATGACGTACCTAGTGTGGTCTCTTCTCTGATGGGGACTTTGCACGGGTAGTAATGACGTACATTAGTGAAATGTACTTATCCTATCAGAGTTCTTGGTCTCGTAACCACGATTATTGATGATGTGGTTACAACCGG;Structure=(((((((((((((((((((((((((((((((((((((((((((((((((((((((((((((((.((((((((((((((((((.........(((((..(((.....((...…
chromosome4	miRNA	379294	379438	.	-	ID=Pre-miRNA_219;Name=mmu-miR-16-2-3p;Sequence=TAGACGAGTCCAGCACAATGATATTGGGGATGAACTATCTCTTATTGTACATAAAGAGGTGATTGCTCATATATTGATCGCTCGAGCTACAACTAATGAACAGGCCATGTATTAACTGTAGTGGGCCAAATCCAATATTATTGTA;Structure=((((((.(((((((....((((.................)))).((((((..((((..((....))...))))..))))))......(((((.((.....)))))))...........))))))).)))))).((((....))))
chromosome8	miRNA	11830	12101	.	+	ID=Pre-miRNA_220;Name=hsa-miR-3689b-5p;Sequence=ATAAACAGTATGATATCATGGTACTGAAGGATTGCTATTTCTCAATACCAGCTTATTTATCATGCATGATGTATATCACCATGCATTAACTCATTCAACACTTTCAGCACTTTCAACAAACATTACGTCAGTATGATGACTCCTATGTTGAAAGTGTTGAAAGTGTTGAAAGTGTTGAAGGAGCTAATGCATGGTGATATACATCATGCATGATAAATAAGCTGGTATTGAGAAATAGCAATCCTTCAGTACCATGATATCATACTGTTTAT;Structure=((((((((((((((((((((((((((((((((((((((((((((((((((((((((((((((((((((…
chromosome1	miRNA	21567	21925	.	-	ID=Pre-miRNA_221;Name=ipu-miR-7552;Sequence=AGGAACAAAACAAACAATTAAGTAGTTTATAGTTTGCTGTAATTATATGTCTATTTAGGGTACACCTGATGGACCTCGAATTTACGGAGTCACTTTAGGTTGTTGAGGGGTTGGTGGTTTGTTGGCAAAAGTATCAGTGGGTAACAGTGTTGTGCCGGTCACAATGCACGAATTACAGCTGTAAAACATGTGCAATAATATATAAAAATTTGCTCCCTGATTTAGTGGAACTCCTGTCCTTTAAATACTAATTGTTGATTGCTTCTCTTTCTTCCTTTCTGTCGTAGTTTATAGGTGTATCCTGATTAGACATATAATTACAGCAAACTATAAACTACTTAATTGTTTGTTTTGT…
chromosome6	miRNA	221778	221859	.	+	ID=Pre-miRNA_222;Name=cfa-miR-599;Sequence=TTAATACAAACAGTTTATCAAAGATGTTGTAATTTGGAAAGTCTTTCTTTAGCTGACATCTTTGATAAACTGTTTGTATTAA;Structure=((((((((((((((((((((((((((((((.....((((.....))))...)).))))))))))))))))))))))))))))
chromosome6	miRNA	230870	230978	.	-	ID=Pre-miRNA_223;Name=dme-miR-991-3p;Sequence=ACAGAAAGACTTTCCAAAATACAACAATCAAATTCTTCTGACTTTCACTATCACAGCATAAGTCACAAATCGGCTAAATAATGTTGTAATTTGGAAAGTCTTTAACTGT;Structure=((((..((((((((((((((.(((((((....((((....(((.((((((.(((((...))))).)))))).)))...)))).))))))).))))))))))))))))))
chromosome1	miRNA	533718	533775	.	+	ID=Pre-miRNA_224;Name=gma-miR1533;Sequence=ATAATAATAATAATAATAATAATAATAATAATATTATTATTATTATTATTATTTGTAT;Structure=(((..((((((((((((((((((((((....))))))))))))))))))))))..)))
chromosome7	miRNA	1528579	1528970	.	+	ID=Pre-miRNA_225;Name=dme-miR-79-3p;Sequence=GTACAAAGAGAAGCTAGATTACAACAGTAACTACTTCCGACGCCCTGATGCTCACCAATTTTGGCCCCCACCGAAACAACCGCTTCCTGTGAACGAAGCACCACCATCGTTTTTCCGATGCTTGTTTGCGTGGCCTTGTTTCTCTCGTGCCACACCTGCTCCTCGGCCAGAACGCTATCGTTTACACCGCTATACGTTTCCCACTAACGGCTCGTTGCTTGACATCATCAAAGACATTCTCCCAACGCTCCGCAAGAAACCGTTCCAAATCAAGCTGCTTCTCAGTGAGCTCCGTGGCCATAAAAAAAGAATCCTGTTTTTCTTCACCTTGAACGTAACCTGGACCTGATCGAA…
chromosome1	miRNA	2322048	2322414	.	+	ID=Pre-miRNA_226;Name=dme-miR-79-3p;Sequence=GTACAAAGAGAAGCTAGATTACAACACCACTAACAGTATGACCTCATGTTACTGATAGATTGCTATCTTTTAGTATGACCTTATTTAGCATGCATGGTGAATTTCATAATGCATTAGCTCTTTCAACACCTTTACCGCCTGTGTTCTCCTTAATGTATGATATCGCTGTCAATCTCCTTAATTTATGTGATCCCCAGTAGGACGATCTCCTTAATCTCTCAGATCTTCAACACGATCTTCAACAATAACCTCCTAATATTATGAGATCCCTCTCAGGATGACCTCCTTCAACACAGATTCAGTCAGTAAAGGGCTGAAACATGACATGTCATCACTAATATTGTTGTAATCTAG…
chromosome1	miRNA	21560	21932	.	+	ID=Pre-miRNA_227;Name=bdi-miR7747-3p;Sequence=ATTCTAAAGGAACAAAACAAACAATTAAGTAGTTTATAGTTTGCTGTAATTATATGTCTAATCAGGATACACCTATAAACTACGACAGAAAGGAAGAAAGAGAAGCAATCAACAATTAGTATTTAAAGGACAGGAGTTCCACTAAATCAGGGAGCAAATTTTTATATATTATTGCACATGTTTTACAGCTGTAATTCGTGCATTGTGACCGGCACAACACTGTTACCCACTGATACTTTTGCCAACAAACCACCAACCCCTCAACAACCTAAAGTGACTCCGTAAATTCGAGGTCCATCAGGTGTACCCTAAATAGACATATAATTACAGCAAACTATAAACTACTTAATTGT…
chromosome1	miRNA	533718	533775	.	+	ID=Pre-miRNA_228;Name=gma-miR1533;Sequence=ATAATAATAATAATAATAATAATAATAATAATATTATTATTATTATTATTATTTGTAT;Structure=(((..((((((((((((((((((((((....))))))))))))))))))))))..)))
chromosome1	miRNA	2322048	2322414	.	-	ID=Pre-miRNA_229;Name=cel-miR-62;Sequence=GTACAAAGAGAAGCTAGATTACAACAATATTAGTGATGACATGTCATGTTTCAGCCCTTTACTGACTGAATCTGTGTTGAAGGAGGTCATCCTGAGAGGGATCTCATAATATTAGGAGGTTATTGTTGAAGATCGTGTTGAAGATCTGAGAGATTAAGGAGATCGTCCTACTGGGGATCACATAAATTAAGGAGATTGACAGCGATATCATACATTAAGGAGAACACAGGCGGTAAAGGTGTTGAAAGAGCTAATGCATTATGAAATTCACCATGCATGCTAAATAAGGTCATACTAAAAGATAGCAATCTATCAGTAACATGAGGTCATACTGTTAGTGGTGTTGTAATCTAGCTT…
chromosome2	miRNA	758968	759354	.	-	ID=Pre-miRNA_230;Name=cel-miR-8196a-5p;Sequence=ATATTACCATAGAAAATATCTAACAGTCTTATTTATATTCTGTTGCTCGGTCTAATTCACCTGGCCTTCCACCGTTTTAGCCATTTCACTGGCATCATTCCGTCAAATCATACCGCATGGTGCCTTGCGAAAATATTACTTGGTAATTGGAATCAAGCTGACTATTTACAACTAGGAAAATAAAAGGCTCGTAAGCATGTAGACGGGAAATATGCTTGGTAGAGATTGGTGGCTTGGACTCCGATTGTGGTGCTGGAATCCGGAAAGGTAAACCTGTCCAAGCCATAGTAGTAATAATAATAATAATAATAATAATTATTTTTGTATTTAGCTATATATTGTCTCCGGCAA…
chromosome6	miRNA	236408	236489	.	+	ID=Pre-miRNA_231;Name=mml-miR-599-3p;Sequence=TTAATACAAACAGTTTATCAAAGATGTCAGTAAAAGGAAGACTTTCCAGATTACAACATCTTTGATAAACTGTTTGTATTAA;Structure=(((((((((((((((((((((((((((..((((..((((....))))...)))).)))))))))))))))))))))))))))
chromosome6	miRNA	221778	221859	.	+	ID=Pre-miRNA_232;Name=ppy-miR-599;Sequence=TTAATACAAACAGTTTATCAAAGATGTTGTAATTTGGAAAGTCTTTCTTTAGCTGACATCTTTGATAAACTGTTTGTATTAA;Structure=((((((((((((((((((((((((((((((.....((((.....))))...)).))))))))))))))))))))))))))))
chromosome7	miRNA	1020069	1020338	.	+	ID=Pre-miRNA_233;Name=cel-miR-793;Sequence=TATCAACATGTATCTTAGTTATTATATTACAGGGTAGTATGAAACGGGGTAGTATGAAATGGGGTAGTATGAATGGTATGATGGGGTAGTATAAATGGTATGATGGGGTATGAAATCAGAGTATGAAATCAGAATAACGAATTTTATGTCAATCTTTAATATCTTTAATATGTTTATTTTTAATGCGTATCTTTAACATGTTTTTTATGTGCATGTTTAATACACCTATCTTCAACATTGTAATATAGTAACTAAGATACGATTTTGGTA;Structure=((((((.(((((((((((((((((((((((((.((....((((...((((.((((.(((((..(((.((((((..…
chromosome2	miRNA	655649	655939	.	-	ID=Pre-miRNA_234;Name=cte-miR-2692;Sequence=TATGGGTCTATGGTGTCAACATCTGACGTCAGATGATATGCACAGGTAGAGCAAGTGGGACCTGCAGGAGTTTGTATCTGAGGTATCTTGAGTAGTGTGAAACCAGGATATTGTTGTGGTATATCTAGGCGTGAAATGAAGATGTGGAATGACTAGAGTATTGTTTTGACAAACAAAAATGAGAGAGGATGAACAAAGAGGATGAACAAAGAGGATGAACAAAGAGGATGAACAAAGAGAGGATGATGAACCACAACGAGAGAAGGATAATGTTGACACCAATTATACATA;Structure=((((..(...(((((((((((((...........((((((((..(((......…
chromosome8	miRNA	11830	12101	.	+	ID=Pre-miRNA_235;Name=hsa-miR-3689a-5p;Sequence=ATAAACAGTATGATATCATGGTACTGAAGGATTGCTATTTCTCAATACCAGCTTATTTATCATGCATGATGTATATCACCATGCATTAACTCATTCAACACTTTCAGCACTTTCAACAAACATTACGTCAGTATGATGACTCCTATGTTGAAAGTGTTGAAAGTGTTGAAAGTGTTGAAGGAGCTAATGCATGGTGATATACATCATGCATGATAAATAAGCTGGTATTGAGAAATAGCAATCCTTCAGTACCATGATATCATACTGTTTAT;Structure=((((((((((((((((((((((((((((((((((((((((((((((((((((((((((((((((((((…
chromosome2	miRNA	1418451	1418606	.	+	ID=Pre-miRNA_236;Name=dsi-miR-1006-5p;Sequence=TTTTGAAATTGAAATATGGCGTGTTGTCATAGAGATCCAGATGATGTTAAAAATAATATTTGCTACTTCGGACGGTTTTTTAATCGAATGAGACATATCATTATCACCAAGATCTCTGATGGACATCTATGATTAACAAGCTTTTCAATTTCAAAA;Structure=((((((((((((((...(((.((((((((((((..((((...(((((((....))))))).......(((((.((((((.......(((((......)))))......)))))))))))))))..))))))).))))).)))))))))))))))))
chromosome7	miRNA	725692	725838	.	-	ID=Pre-miRNA_237;Name=sha-miR-340;Sequence=CAATCATATAAAGTAATGAGAAATGAATAAATACCGACAGTTCTCATAGAGTACCAGCAGGGATTCGTTCGTCACTGTGCTCACATTAGGTCTTCAAACGCATCAAAAAACACAAGCCAGGGTCTCATTACTTTATAATAATGATTA;Structure=((((((....(((((((((((((((..((((((..(((((((..(.....)..))))....)))..))).)))....(((..(((.((.((.(((.(((...))).))))).)).)))..)))...)))))))))))))))))))))
chromosome1	miRNA	533718	533775	.	+	ID=Pre-miRNA_238;Name=gma-miR1533;Sequence=ATAATAATAATAATAATAATAATAATAATAATATTATTATTATTATTATTATTTGTAT;Structure=(((..((((((((((((((((((((((....))))))))))))))))))))))..)))
chromosome1	miRNA	533718	533775	.	+	ID=Pre-miRNA_239;Name=gma-miR1533;Sequence=ATAATAATAATAATAATAATAATAATAATAATATTATTATTATTATTATTATTTGTAT;Structure=(((..((((((((((((((((((((((....))))))))))))))))))))))..)))
chromosome7	miRNA	1528579	1528970	.	+	ID=Pre-miRNA_240;Name=tca-miR-9b-3p;Sequence=GTACAAAGAGAAGCTAGATTACAACAGTAACTACTTCCGACGCCCTGATGCTCACCAATTTTGGCCCCCACCGAAACAACCGCTTCCTGTGAACGAAGCACCACCATCGTTTTTCCGATGCTTGTTTGCGTGGCCTTGTTTCTCTCGTGCCACACCTGCTCCTCGGCCAGAACGCTATCGTTTACACCGCTATACGTTTCCCACTAACGGCTCGTTGCTTGACATCATCAAAGACATTCTCCCAACGCTCCGCAAGAAACCGTTCCAAATCAAGCTGCTTCTCAGTGAGCTCCGTGGCCATAAAAAAAGAATCCTGTTTTTCTTCACCTTGAACGTAACCTGGACCTGATCGAA…
chromosome7	miRNA	1528579	1528970	.	+	ID=Pre-miRNA_241;Name=aga-miR-79;Sequence=GTACAAAGAGAAGCTAGATTACAACAGTAACTACTTCCGACGCCCTGATGCTCACCAATTTTGGCCCCCACCGAAACAACCGCTTCCTGTGAACGAAGCACCACCATCGTTTTTCCGATGCTTGTTTGCGTGGCCTTGTTTCTCTCGTGCCACACCTGCTCCTCGGCCAGAACGCTATCGTTTACACCGCTATACGTTTCCCACTAACGGCTCGTTGCTTGACATCATCAAAGACATTCTCCCAACGCTCCGCAAGAAACCGTTCCAAATCAAGCTGCTTCTCAGTGAGCTCCGTGGCCATAAAAAAAGAATCCTGTTTTTCTTCACCTTGAACGTAACCTGGACCTGATCGAAACT…
chromosome2	miRNA	431747	431966	.	-	ID=Pre-miRNA_242;Name=mml-miR-599-3p;Sequence=AGCTGACATTTTTGATAAACTGTTTGTATTAACTTATTTATCTTATAGGTAAACTACTTACTTATTGTGGGCACATTGCCTCTTATTTATAGTCCTCTGATTAGCTACGGCGGATACTTCGTCTAAGTGAAACTGGTTAAAGTGAAACTCGTTTAGGTAGACTCGTTTATGCAGCCTCGGATTTTAATCATCACAACACAGTTTATCAAAGATGTCAGCT;Structure=(((((((((.(((((((((((((.(((((.(((((.........((((((....((..(((((...((((..(((.......)))..))))....)))))...)).......)))))).(((…
chromosome6	miRNA	225675	226136	.	-	ID=Pre-miRNA_243;Name=mtr-miR5281e;Sequence=GCTATTTTCTGTCCTATTTATATTTTTCTCTGAGATGCCTTCAGTTATCCTTAACTTCAGATACCTTTACCGGTGATCTCCTTAATGTATGATATCGCTGTCGATCTCCTTAATTTATGTGATCACCAGTAGGACGATCTCCTTAATCTCTCAGATCTTCAACACGATCTTCAACATGAAAAACCGTCTGTATTAACTTATTTATCTCATCGGGAAACTGCTTACTTTTTGTGAGGACATTACCTATTATATATATAGTCCTCCGAATAGCTTAGCTACCTCGGATACTTTGCCTTTCCACTTTTGGATAAACTTATTCAGGCCGTGACCTTCGTCTGTCTTCGCATAACTGTTG…
chromosome6	miRNA	225675	226136	.	-	ID=Pre-miRNA_244;Name=mtr-miR5281b;Sequence=GCTATTTTCTGTCCTATTTATATTTTTCTCTGAGATGCCTTCAGTTATCCTTAACTTCAGATACCTTTACCGGTGATCTCCTTAATGTATGATATCGCTGTCGATCTCCTTAATTTATGTGATCACCAGTAGGACGATCTCCTTAATCTCTCAGATCTTCAACACGATCTTCAACATGAAAAACCGTCTGTATTAACTTATTTATCTCATCGGGAAACTGCTTACTTTTTGTGAGGACATTACCTATTATATATATAGTCCTCCGAATAGCTTAGCTACCTCGGATACTTTGCCTTTCCACTTTTGGATAAACTTATTCAGGCCGTGACCTTCGTCTGTCTTCGCATAACTGTTG…
chromosome4	miRNA	379294	379438	.	-	ID=Pre-miRNA_245;Name=gga-miR-16-2-3p;Sequence=TAGACGAGTCCAGCACAATGATATTGGGGATGAACTATCTCTTATTGTACATAAAGAGGTGATTGCTCATATATTGATCGCTCGAGCTACAACTAATGAACAGGCCATGTATTAACTGTAGTGGGCCAAATCCAATATTATTGTA;Structure=((((((.(((((((....((((.................)))).((((((..((((..((....))...))))..))))))......(((((.((.....)))))))...........))))))).)))))).((((....))))
chromosome4	miRNA	679138	679370	.	-	ID=Pre-miRNA_246;Name=cca-miR6110-5p;Sequence=CCGGTTGTAACCACATCATCAATAATCGTGGTTACGAGACCAAGAACTCTGATAGGATAAGTAAATTTCACTAATGTACGTCAGTCGATAATGACGTATGACGTACCTAGTGTGGTCTCTTCTCTGATGGGGACTTTGCACGGGTAGTAATGACGTACATTAGTGAAATGTACTTATCCTATCAGAGTTCTTGGTCTCGTAACCACGATTATTGATGATGTGGTTACAACCGG;Structure=(((((((((((((((((((((((((((((((((((((((((((((((((((((((((((((((.((((((((((((((((((.........(((((..(((.....((.…
chromosome7	miRNA	1528579	1528970	.	+	ID=Pre-miRNA_247;Name=der-miR-79;Sequence=GTACAAAGAGAAGCTAGATTACAACAGTAACTACTTCCGACGCCCTGATGCTCACCAATTTTGGCCCCCACCGAAACAACCGCTTCCTGTGAACGAAGCACCACCATCGTTTTTCCGATGCTTGTTTGCGTGGCCTTGTTTCTCTCGTGCCACACCTGCTCCTCGGCCAGAACGCTATCGTTTACACCGCTATACGTTTCCCACTAACGGCTCGTTGCTTGACATCATCAAAGACATTCTCCCAACGCTCCGCAAGAAACCGTTCCAAATCAAGCTGCTTCTCAGTGAGCTCCGTGGCCATAAAAAAAGAATCCTGTTTTTCTTCACCTTGAACGTAACCTGGACCTGATCGAAACT…
chromosome6	miRNA	236463	236802	.	-	ID=Pre-miRNA_248;Name=ppy-miR-599;Sequence=ACATCTTTGATAAACTGCTTGTATTAACTTATTTATCTTATTGGTAAACTACTTACTTATTGTGGGCACATTGCCTCTTATTTATAGTCCTCTTATTAGCTACGGCGTGTCGTAATGCCGCTTAACTAATGCCATTTAGCTACGGCGTATTGTAATGCCGTTTAGCTAATGCCGTTTAACCAATGCCGGTAGCTAATGCCGTCTCGAATTTTAATCATCACAACATCCCTAGACGAGATTGCTATTCAGAAGATTATAAATAAGAGGTGAAGTGCCCACAATAAGTAAGTAGTTTACCGATAAGATTAGTAGGTTAATACAAACAGTTTATCAAAGATGT;Structure=(((((…
chromosome4	miRNA	656268	656587	.	-	ID=Pre-miRNA_249;Name=ssa-miR-9b-5p;Sequence=AACTGAACAGTTCAGCTAGATATTATATCTAGCAAAGCCCAATCCGGTTATCCAAATACTAAAGGAACAAAACAAATAATTAAGTAGTTTATAGTTCACATAATACTATGTCTATTCCAGGCGATACTATTAACTACGACATTTATTCAACAACTATATTTTCACTGTTGAAGAAAACCTGTCGTAGTTAATAGTATCGCCTGGAATAGACATAGTATTATGTGAACTATAAACTACTTAATTATTTGTTTTGTTCCTTTAGTATTTGGATAACCGGATTGGGCTTTGCTAGATATAATATCTAGCTGAACTGTTCAGTT;Structure=(((((((((((((((((((((((…
chromosome4	miRNA	679070	679438	.	+	ID=Pre-miRNA_250;Name=ptr-miR-378b;Sequence=GAACTAAATTACTTGGAGGCAGTAAATCCCTTTTATAAGGTATTATAGGTAGGGTAATACTGCTCCATCCGGTTGTAACCACATCATCAATAATCGTGGTTACGAGACCAAGAACTCTGATAGGATAAGTACATTTCACTAATGTACGTCATTACTACCCGTGCAAAGTCCCCATCAGAGAAGAGACCACACTAGGTACGTCATACGTCATTATCGACTGACGTACATTAGTGAAATTTACTTATCCTATCAGAGTTCTTGGTCTCGTAACCACGATTATTGATGATGTGGTTACAACCGGATGGAGCAGTATTACCCTACCTATAATACCTTATAAAAGGGATTTACTGCCTCC…
chromosome8	miRNA	11729	12202	.	-	ID=Pre-miRNA_251;Name=cin-miR-4151-5p;Sequence=TCATTATTAGTATGACCTCATATTATTATCAGTTCACTATTAGTATGACCTGATAACTTTATTAGATTGCTAATACTATGACCTCATACTCTTAATATACCATAAACAGTATGATATCATGGTACTGAAGGATTGCTATTTCTCAATACCAGCTTATTTATCATGCATGATGTATATCACCATGCATTAGCTCCTTCAACACTTTCAACACTTTCAACACTTTCAACATAGGAGTCATCATACTGACGTAATGTTTGTTGAAAGTGCTGAAAGTGTTGAATGAGTTAATGCATGGTGATATACATCATGCATGATAAATAAGCTGGTATTGAGAAATAGCAATCCTTCAGTA…
chromosome1	miRNA	533718	533775	.	+	ID=Pre-miRNA_252;Name=gma-miR1533;Sequence=ATAATAATAATAATAATAATAATAATAATAATATTATTATTATTATTATTATTTGTAT;Structure=(((..((((((((((((((((((((((....))))))))))))))))))))))..)))
chromosome1	miRNA	533718	533775	.	+	ID=Pre-miRNA_253;Name=gma-miR1533;Sequence=ATAATAATAATAATAATAATAATAATAATAATATTATTATTATTATTATTATTTGTAT;Structure=(((..((((((((((((((((((((((....))))))))))))))))))))))..)))
chromosome1	miRNA	533718	533775	.	+	ID=Pre-miRNA_254;Name=gma-miR1533;Sequence=ATAATAATAATAATAATAATAATAATAATAATATTATTATTATTATTATTATTTGTAT;Structure=(((..((((((((((((((((((((((....))))))))))))))))))))))..)))
chromosome1	miRNA	1659396	1659880	.	+	ID=Pre-miRNA_255;Name=hsa-miR-5590-5p;Sequence=TGAGTTATTTATAGACTTTATTGCGACTACACTAGGCTAAGTGAAACCCTGCCCTTATGCTGTATCACTTAATATACAATATGAAGAATTTGGCTTAGTTTATTGTTAATAATAATACATACTTTGGTTTTTTTTTGGTTGAAATAGCCCGGAATCAAGCCAGGTACTAAAAGGCGAGTTGGTTGTAGTCACGTGTAATCGGACTCAGAAAGGTGATATACAACGAGACATTTGGAAATGGGAGTACACCTGATGATGTCCAAGCCATCCAGAGAAAAAGTCAGAAAAGCAATGTCTAAAGGAGAGTCGATGAAAATTAAATAAAGTTAAACATATTGTTCACTACAATCTG…
chromosome4	miRNA	379294	379438	.	-	ID=Pre-miRNA_256;Name=oha-miR-16b-3p;Sequence=TAGACGAGTCCAGCACAATGATATTGGGGATGAACTATCTCTTATTGTACATAAAGAGGTGATTGCTCATATATTGATCGCTCGAGCTACAACTAATGAACAGGCCATGTATTAACTGTAGTGGGCCAAATCCAATATTATTGTA;Structure=((((((.(((((((....((((.................)))).((((((..((((..((....))...))))..))))))......(((((.((.....)))))))...........))))))).)))))).((((....))))
chromosome6	miRNA	236776	237009	.	+	ID=Pre-miRNA_257;Name=cfa-miR-599;Sequence=TTAATACAAGCAGTTTATCAAAGATGTCAGCTAAAGAAAGACTTTCCAAATTACAACAAGGGAAACTTGTCTCATGTCAACTCGTCTATGCAAACGTTGTCTTGTAATTATCATAACACAACAATTCCAAATGGTAAGAGATGATGTGTCGGGTCATATGGATACAACATCTATGCTGTTGTAATTTGGAAAGTCTTTCTTTAGCTGACATCTTTGATAAACTGTTTGTATTAA;Structure=((((((((((((((((((((((((((((((((((((((((((((((((((((((((((......(((((...(((((((.(((..((((......(((((.((((......…
chromosome2	miRNA	2145135	2145588	.	+	ID=Pre-miRNA_258;Name=cca-miR6110-5p;Sequence=ACCACGATTATTGATGATGTGGTTGCAACCGGATGAAGCAGTATTACCCTACCTATAATGCCTTATAAGAGGGATTTACTGCGCCAAAATATTTAGTTCAGAATTTTATATCTATTGGAACAATGTATAATTGTTGTAGTAGCTACTGATAGTTCTGTGCTCCGAACCTACAATATTATTTATTTAATATTGTGGGCCGTATTTACGTATTAAGTTTTTCCTTATGATTGATTACAGTCTAAGGTTTTTTGTTAGTACATCACAATATTAAATAAATAATATTGTAGGTTCGGAGTACAGAACTATCAGTAACTACTACAACAATTATACATTGTTTCAATAGATATAAAATT…
chromosome6	miRNA	242707	243147	.	+	ID=Pre-miRNA_259;Name=tca-miR-3837-5p;Sequence=GCACTAGTAGTAATAAATAAATAATAAGTAATAGTAGTAGTGAGCTCAGTAATATACGAGGTATTATTGATAGTGCCGGGCTATCTTACAAACGTATACTATATTTATTTTGAACTAAAGATCTTCAGGTCTAAACTACTATCTTTGATGATGTCATACGAAGTATGATACAAGAAGATGGTCACGTGATAAGCGGAATAAGCAGCATGGGAAGCATGGACGCCGATCTATGATGATGTGCAGTATGACTCCGCCACAACACAGGGGACACGTATATGTGAGAGATGCAGGTATAAAAGATAGTAGTTTAGACCTGAAGATCTTTAGTTCAAAATAAATATAGTATACGTTT…
chromosome6	miRNA	225675	226136	.	-	ID=Pre-miRNA_260;Name=mtr-miR5281d;Sequence=GCTATTTTCTGTCCTATTTATATTTTTCTCTGAGATGCCTTCAGTTATCCTTAACTTCAGATACCTTTACCGGTGATCTCCTTAATGTATGATATCGCTGTCGATCTCCTTAATTTATGTGATCACCAGTAGGACGATCTCCTTAATCTCTCAGATCTTCAACACGATCTTCAACATGAAAAACCGTCTGTATTAACTTATTTATCTCATCGGGAAACTGCTTACTTTTTGTGAGGACATTACCTATTATATATATAGTCCTCCGAATAGCTTAGCTACCTCGGATACTTTGCCTTTCCACTTTTGGATAAACTTATTCAGGCCGTGACCTTCGTCTGTCTTCGCATAACTGTTG…
chromosome6	miRNA	221769	221868	.	-	ID=Pre-miRNA_261;Name=ssa-miR-736-5p;Sequence=ATAAATAAGTTAATACAAACAGTTTATCAAAGATGTCAGCTAAAGAAAGACTTTCCAAATTACAACATCTTTGATAAACTGTTTGTATTAACTTATTTAT;Structure=(((((((((((((((((((((((((((((((((((((((.....((((.....))))...)).)))))))))))))))))))))))))))))))))))))
chromosome6	miRNA	464416	464541	.	-	ID=Pre-miRNA_262;Name=nta-miR6150;Sequence=CAACATCAAACAAATCTCTGAGACATATGCAGACGCATTTTCAAAATGGTAGTGTAATGTGAGACATTTATCATGACAAACATCTGGGAACGGGTCATGTCAAAGATTTGTTTGGTCGTAATGCTG;Structure=((((((......(((((((((((((((...(((..((....((((((((((....))))))))))......))...............((((....))))..))))))))))))))))))))))))
chromosome1	miRNA	1029300	1029673	.	+	ID=Pre-miRNA_263;Name=mml-miR-33b-5p;Sequence=TTCTAGGGTAGCATTGCTGTTGAAGCAACCCTTTTACATGACCTCCGATGTCCAGAGCTCTTAGAAGCTCGAATTCTATCGAGCATTGATGACATACCAGATTCCACTCATGGCATACGCAATACGCTTGAAAAAGTATTTGCCGACCAAAAATCAGTCCACAAATTCATTAAGTTTTACCAGAACGTGTTGGAACATGATTCCTCCAACACATGATGAGGTCACATTCGACAATAAGGGTGAACAGGCTTCTTACACAATCACCACAAGCATTAGGTACCAACAATAGGATTGCTCCCACTATAGTTTTTAATTCCAAGCAACCAAATGAGGGTTGACAAAGGGTTTTCTTC…
chromosome4	miRNA	679004	679504	.	-	ID=Pre-miRNA_264;Name=sko-miR-4827a;Sequence=AGCTACTATAACAATTATACATTGTTCCAATAGATACCGTAATATGCATTGTGTATATAAAATTCTGAACTAAATTACTTGGAGGCAGTAAATCCCTTTTATAAGGTATTATAGGTAGGGTAATACTGCTCCATCCGGTTGTAACCACATCATCAATAATCGTGGTTACGAGACCAAGAACTCTGATAGGATAAGTAAATTTCACTAATGTACGTCAGTCGATAATGACGTATGACGTACCTAGTGTGGTCTCTTCTCTGATGGGGACTTTGCACGGGTAGTAATGACGTACATTAGTGAAATGTACTTATCCTATCAGAGTTCTTGGTCTCGTAACCACGATTATTGATGATG…
chromosome1	miRNA	533718	533775	.	+	ID=Pre-miRNA_265;Name=gma-miR1533;Sequence=ATAATAATAATAATAATAATAATAATAATAATATTATTATTATTATTATTATTTGTAT;Structure=(((..((((((((((((((((((((((....))))))))))))))))))))))..)))
chromosome3	miRNA	2078956	2079045	.	-	ID=Pre-miRNA_266;Name=dre-miR-203b-5p;Sequence=TGTTGAGGTTGAGAACCACAAGTGAGTACATTACAACGTAGAATTGCTTCTCCGTTATAGGTGTCTTACTTGTGGTTCTCAACCTCAACA;Structure=(((((((((((((((((((((((.(((((..(((((((.((((....)))).))))))).))).)).)))))))))))))))))))))))
chromosome7	miRNA	1049134	1049340	.	+	ID=Pre-miRNA_267;Name=bta-miR-2370-5p;Sequence=TTTTAAGTTGGAAAATGCAAGTTGGAGAGGTTAAAGTTGGAAGATATAATGTTGAAAAACGTAAGTTGGAGAGGTTAAAGTCCTGAAATGTGAAATTCAATATGGTTTCAATTGGCAATTCAATTCCTATCCAAGAAATTCACACTTCTACAGTGGTATTTACTAAAAGGTAATTGCAAAAGTATGCTCAAAATAACCAACTTTGCT;Structure=((((((.(((.......))).)))))).(((.((((((((........(((((....)))))........(((......((...(((.((((((.(((....(((....((((((....)))))).....))).…
chromosome1	miRNA	2322048	2322414	.	-	ID=Pre-miRNA_268;Name=crm-miR-62;Sequence=GTACAAAGAGAAGCTAGATTACAACAATATTAGTGATGACATGTCATGTTTCAGCCCTTTACTGACTGAATCTGTGTTGAAGGAGGTCATCCTGAGAGGGATCTCATAATATTAGGAGGTTATTGTTGAAGATCGTGTTGAAGATCTGAGAGATTAAGGAGATCGTCCTACTGGGGATCACATAAATTAAGGAGATTGACAGCGATATCATACATTAAGGAGAACACAGGCGGTAAAGGTGTTGAAAGAGCTAATGCATTATGAAATTCACCATGCATGCTAAATAAGGTCATACTAAAAGATAGCAATCTATCAGTAACATGAGGTCATACTGTTAGTGGTGTTGTAATCTAGCTT…
chromosome1	miRNA	348728	349124	.	-	ID=Pre-miRNA_269;Name=cte-miR-7;Sequence=ACAAAAATATTATCACTAGTCTTCCCATTTGGAGTATATTAACCACACAGTACAGTACTTTCTCATTGCCATTTGTTTTTTACATTTTATATCCCTTAATTCTTCTACCTGGACTACGTACAATCACCTAAATGCACTGTTGCCTAAGTTCTGTGGCTCAATATGGGTCTTTTATACTAGAATAATTATCGGCATTCTCCTTTGGGATATCATTGTTGCATTATTTATCATGTGCTGGCAAATTACTTTTGCCTGTAATACAGGATTGACAAAAGTACTAAACAGTAACTAGGTTGAGCTCAAAAGTTTCAATGAGTAATAGAGGGGTTTCCAGACTAGTTTACTCTCGTGATAAAAC…
chromosome1	miRNA	2322048	2322414	.	+	ID=Pre-miRNA_270;Name=dse-miR-79;Sequence=GTACAAAGAGAAGCTAGATTACAACACCACTAACAGTATGACCTCATGTTACTGATAGATTGCTATCTTTTAGTATGACCTTATTTAGCATGCATGGTGAATTTCATAATGCATTAGCTCTTTCAACACCTTTACCGCCTGTGTTCTCCTTAATGTATGATATCGCTGTCAATCTCCTTAATTTATGTGATCCCCAGTAGGACGATCTCCTTAATCTCTCAGATCTTCAACACGATCTTCAACAATAACCTCCTAATATTATGAGATCCCTCTCAGGATGACCTCCTTCAACACAGATTCAGTCAGTAAAGGGCTGAAACATGACATGTCATCACTAATATTGTTGTAATCTAGCTT…
chromosome6	miRNA	221778	221859	.	+	ID=Pre-miRNA_271;Name=ptr-miR-599;Sequence=TTAATACAAACAGTTTATCAAAGATGTTGTAATTTGGAAAGTCTTTCTTTAGCTGACATCTTTGATAAACTGTTTGTATTAA;Structure=((((((((((((((((((((((((((((((.....((((.....))))...)).))))))))))))))))))))))))))))
chromosome6	miRNA	221778	221859	.	+	ID=Pre-miRNA_272;Name=mml-miR-599-3p;Sequence=TTAATACAAACAGTTTATCAAAGATGTTGTAATTTGGAAAGTCTTTCTTTAGCTGACATCTTTGATAAACTGTTTGTATTAA;Structure=((((((((((((((((((((((((((((((.....((((.....))))...)).))))))))))))))))))))))))))))
chromosome2	miRNA	431747	431966	.	-	ID=Pre-miRNA_273;Name=mdo-miR-599-3p;Sequence=AGCTGACATTTTTGATAAACTGTTTGTATTAACTTATTTATCTTATAGGTAAACTACTTACTTATTGTGGGCACATTGCCTCTTATTTATAGTCCTCTGATTAGCTACGGCGGATACTTCGTCTAAGTGAAACTGGTTAAAGTGAAACTCGTTTAGGTAGACTCGTTTATGCAGCCTCGGATTTTAATCATCACAACACAGTTTATCAAAGATGTCAGCT;Structure=(((((((((.(((((((((((((.(((((.(((((.........((((((....((..(((((...((((..(((.......)))..))))....)))))...)).......)))))).(((…
chromosome5	miRNA	1509940	1510239	.	-	ID=Pre-miRNA_274;Name=osa-miR2878-5p;Sequence=ATTGAGTTCAGAATTTTATATACACAATGTATATTACGGTATCGATTGGAACAATGTATAATTGTTGTAGTAGCTACTGATAGTTCTGTGCTCCGAACCTACAATATTATTTATTTAATATTGTGGGCCGTATTTACGTATTAAGTTTTTCCTTATGATTGATTACAGTCTAAGGTTTTTTGTTAGTACATCAATATTGTATGTTCGGAGCACAGAACTATCAGTAGCTACTATAACAATTATACATTGTTCCAATCGATACCGTAATATACATTCGGTATATAAAATTCTGAACTCAAT;Structure=(((((((((((((((((((((((..(((((((((((((((((…
chromosome1	miRNA	533718	533775	.	+	ID=Pre-miRNA_275;Name=gma-miR1533;Sequence=ATAATAATAATAATAATAATAATAATAATAATATTATTATTATTATTATTATTTGTAT;Structure=(((..((((((((((((((((((((((....))))))))))))))))))))))..)))
chromosome6	miRNA	266451	266834	.	+	ID=Pre-miRNA_276;Name=mmu-miR-3073b-5p;Sequence=CTCCGCCACCTCACAGTGGACACGTATATGTGAGAGATGCAGGTATAAAAGATAGTAGTTTAGGCCTGAAGATCTTTAGTTCAAAATAAATGTCGTAATCTAGCACAGATCCTTATGGCATCCATATCTACTGTTATAGATAATTCATCTTCTGACGTACTTAGTGTTGTCTCTTCTCTGATGGGGACCTTGCACTAGTAGTAATAAATAAATAATAAGTAATAGTAGTAGTGAGCTCAGTAAGATACGAGGTATTATTGATAGTGCCGGGCTATCTTACAAACGTATACTATATTTATTTTGAACTAAAGATCTTCAGGTCTAAACTAATATCTTTTATACCTGCATCTC…
chromosome6	miRNA	123345	123532	.	-	ID=Pre-miRNA_277;Name=smo-miR1099;Sequence=CATCAGGCACCATTGCTATTGCTGAAAACCCACAACTTTCAAATAGTTGCCTGGGATTAAAAACTTCAATGAGTAAATTGTAGATGTAGTATTTTGGTTCATTGATAATTCCAAGGGTAGTAGTGTAATAGTGGCAATAGTGGCAATAGTTTGATAATGGTTTTCTTCAATAGCAATGGTGCCTAATG;Structure=(((((((((((((((((((((..((((((((((.(((((...(((((.......(((..................))).....(((((((..........................)))))))..............)))))...))))).)))...…
chromosome7	miRNA	1141236	1141718	.	+	ID=Pre-miRNA_278;Name=stu-miR7982a;Sequence=TAATATATGTATAATAATATATAAAAATTTGCTCCCTCATTTAGTGAACCTCCTGTCCCTTAAATACTAATTGTTGATTGCTGATGTACTAACAAAAAACCTTAGACTGCGATCAATCACAAGGAAAAATTTAATACGTAAATACGGCCCACAATATTAAATAAATTATATTGTAGGTTCGGAGCACAGAACTATCAGTAGCTACTATAACAATTATACATTGTTCCAATCGATACTGTAATATACATTGTGCATATAAAATTCTGTACTCAATTACTTGGAGGCAGTAAATCCCTTTTATAAGGTATTATAGGTAGGGTAATACTGCTCCATCCGGTTGTAACCACATCATCAA…
chromosome6	miRNA	266441	266844	.	+	ID=Pre-miRNA_279;Name=mmu-miR-8112;Sequence=CGTAATATGACTCCGCCACCTCACAGTGGACACGTATATGTGAGAGATGCAGGTATAAAAGATAGTAGTTTAGGCCTGAAGATCTTTAGTTCAAAATAAATGTCGTAATCTAGCACAGATCCTTATGGCATCCATATCTACTGTTATAGATAATTCATCTTCTGACGTACTTAGTGTTGTCTCTTCTCTGATGGGGACCTTGCACTAGTAGTAATAAATAAATAATAAGTAATAGTAGTAGTGAGCTCAGTAAGATACGAGGTATTATTGATAGTGCCGGGCTATCTTACAAACGTATACTATATTTATTTTGAACTAAAGATCTTCAGGTCTAAACTAATATCTTTTATACCTG…
chromosome4	miRNA	4582	4833	.	+	ID=Pre-miRNA_280;Name=mtr-miR5281b;Sequence=GAAAAGTATAAATAGGACAGAAAATTGCTAGAATAGCAACAAGAATAAGAATATCTACAACAGTAAGATATGGAAGCCATTGAGAGAAATGCTAGATTACGACACTCGTGATTACCTTTTCGCAATAAAAGTCCAATCATAGAATCCAATGTCGTAATCTGGCAGATCCTTATGGCATCCATATCTACTGTTATAGATAATTCATCTTCTTGTTACTATACTAGCTATTTCCTGTCCTATTTATATTCTTTC;Structure=((((((((((((((((((((.((((.(((((.((((.((((((((...(((((((((.(((((((.((((((((.(((((.(((.((..(((…
chromosome1	miRNA	533655	533773	.	+	ID=Pre-miRNA_281;Name=gma-miR1533;Sequence=ATAAATAATAATAATAATAATAATATAATAATAATAATAATAATAATAATAATAATAATAATAATAATAATAATAATAATAATAATAATAATAATATTATTATTATTATTATTATTTGT;Structure=((((((((((((((((((((((((((...................................................................))))))))))))))))))))))))))
chromosome4	miRNA	1301638	1302053	.	+	ID=Pre-miRNA_282;Name=mmu-miR-759;Sequence=GCAAGCAAACAATTTTCTGACCTCGTTGACTATATTAGTCGTGTGTAAATTTGTCAATATTTCTGTCAAAGAATGGTACTTCACCTTGGAGTGCCCGACTAGCCTATTATTATGTACCGGTAACTTGCATAGGGCCTACGTACATTAGGTTTTCGCCTCGTTCCGTGGTAGGGTAACTTTGTTTGGACCCGTTGAAACTGTAACCGGGTAATTGCGCTAGTGAGTCCGAAATGCCGGGATTGATGAACGGCGTACAAGTTTGTAGAATATATGCGATGGAATACGTTACCTGAGTAATAGTAACAAAAGCCTGGTTTTTATTTTCCGCAGCGTCTTTCTATAAATTGCCCTCGTAT…
chromosome4	miRNA	679137	679371	.	-	ID=Pre-miRNA_283;Name=gra-miR8675c;Sequence=TCCGGTTGTAACCACATCATCAATAATCGTGGTTACGAGACCAAGAACTCTGATAGGATAAGTAAATTTCACTAATGTACGTCAGTCGATAATGACGTATGACGTACCTAGTGTGGTCTCTTCTCTGATGGGGACTTTGCACGGGTAGTAATGACGTACATTAGTGAAATGTACTTATCCTATCAGAGTTCTTGGTCTCGTAACCACGATTATTGATGATGTGGTTACAACCGGA;Structure=((((((((((((((((((((((((((((((((((((((((((((((((((((((((((((((((.((((((((((((((((((.........(((((..(((.....((…
chromosome5	miRNA	1509982	1510197	.	+	ID=Pre-miRNA_284;Name=sko-miR-4827a;Sequence=CGATTGGAACAATGTATAATTGTTATAGTAGCTACTGATAGTTCTGTGCTCCGAACATACAATATTGATGTACTAACAAAAAACCTTAGACTGTAATCAATCATAAGGAAAAACTTAATACGTAAATACGGCCCACAATATTAAATAAATAATATTGTAGGTTCGGAGCACAGAACTATCAGTAGCTACTACAACAATTATACATTGTTCCAATCG;Structure=((((((((((((((((((((((((.(((((((((((((((((((((((((((((((.((((((((((................(((((((.((....)).)).)))))............(((....…
chromosome5	miRNA	1453016	1453158	.	-	ID=Pre-miRNA_285;Name=sbi-miR5569;Sequence=TCCTCAAAGGCAAGCATGCAATATTTATTTTTAGAGTATACTTTTTTTTTTTTTTCATCATTATTATTATTATTTATTTGTGGTCTATAGCTATACTAGGCTCCGAAGAGATTGATATTTCACTGCTTGAACTATGAGCAGCG;Structure=(((((((.........)))))))...........(((((((((.(.(((((.((.(((..............................................................))).))))))).).)))))))))
chromosome3	miRNA	1855079	1855449	.	-	ID=Pre-miRNA_286;Name=gga-miR-6697-5p;Sequence=CTTTTGGATCTGTTCTTGGGCTCAAAAGCCAAGAATACTGGCCAGGTATAATAATATTTATTCTTGTATTTAGCCATGTCTTTGGCATTCCAATTATTTGACAAATGTATCTTCACTCAGGAAGAGGCACCTTTGCTAAGAAACCCTGTCAGCCCTCAATATCAGCATTCCCTACCAAAGATCATTTAAAGACGTTTCCTCAAGATCAGCCAACTACTTAACGGACAAAGCTTAGTTTTACATATACAAAGACTTTAACGCAGAGGCTAATCCATCATGCAATAGATGTGAGGATGCTGAACCATCTACTTTCCACAACTTTACCTGGCCAGTACTCTTGGGCTCAAAAGGT…
chromosome1	miRNA	729940	730070	.	-	ID=Pre-miRNA_287;Name=ame-miR-3754;Sequence=AATGAGTTTTTCGCCTTATCTGAGAAGAGGACACGGGCTTGAGTAGCGTTGGTAATTCCTTCAGGAATCTGGGCTTGGATAGCCTGGTTATATCACAACATTTTCAATATTCACATACAACAAAACTCATT;Structure=((((((((((...(((.(((...........................((((.....))))..((((((....)))))).....))))))....(((..((((.........)))).)))..))))))))))
chromosome1	miRNA	533718	533775	.	+	ID=Pre-miRNA_288;Name=gma-miR1533;Sequence=ATAATAATAATAATAATAATAATAATAATAATATTATTATTATTATTATTATTTGTAT;Structure=(((..((((((((((((((((((((((....))))))))))))))))))))))..)))
chromosome4	miRNA	4582	4833	.	+	ID=Pre-miRNA_289;Name=mtr-miR5281e;Sequence=GAAAAGTATAAATAGGACAGAAAATTGCTAGAATAGCAACAAGAATAAGAATATCTACAACAGTAAGATATGGAAGCCATTGAGAGAAATGCTAGATTACGACACTCGTGATTACCTTTTCGCAATAAAAGTCCAATCATAGAATCCAATGTCGTAATCTGGCAGATCCTTATGGCATCCATATCTACTGTTATAGATAATTCATCTTCTTGTTACTATACTAGCTATTTCCTGTCCTATTTATATTCTTTC;Structure=((((((((((((((((((((.((((.(((((.((((.((((((((...(((((((((.(((((((.((((((((.(((((.(((.((..(((…
chromosome4	miRNA	679159	679349	.	+	ID=Pre-miRNA_290;Name=cbr-miR-7596;Sequence=ATAATCGTGGTTACGAGACCAAGAACTCTGATAGGATAAGTACATTTCACTAATGTACGTCATTACTACCCGTGCAAAGTCCCCATCAGAGAAGAGACCACACTAGGTACGTCATACGTCATTATCGACTGACGTACATTAGTGAAATTTACTTATCCTATCAGAGTTCTTGGTCTCGTAACCACGATTAT;Structure=((((((((((((((((((((((((((((((((((((((((((.((((((((((((((((((.........(((((..(((.....((......))......)))..)))))......(((......))).)))))))))))))))))).))))…
chromosome4	miRNA	379294	379438	.	-	ID=Pre-miRNA_291;Name=rno-miR-16-3p;Sequence=TAGACGAGTCCAGCACAATGATATTGGGGATGAACTATCTCTTATTGTACATAAAGAGGTGATTGCTCATATATTGATCGCTCGAGCTACAACTAATGAACAGGCCATGTATTAACTGTAGTGGGCCAAATCCAATATTATTGTA;Structure=((((((.(((((((....((((.................)))).((((((..((((..((....))...))))..))))))......(((((.((.....)))))))...........))))))).)))))).((((....))))
chromosome4	miRNA	843572	843918	.	-	ID=Pre-miRNA_292;Name=cin-miR-4204-5p;Sequence=GTTGACATTATATTCCCACCAACCTTACTACTTCCCACTACGCTATTACCAACTATAAAATAAACTCCTCATTCAAGGTTTAATTTGCCCTAGTCTCCTCTACTTGCCATTTCAATCTCACATCCAGCCTATCATGCATAACCCTCTTGATAACCCAAATGTAAGCTGATAAACAAGGATATGAAAAGCACGCTGACGCTCCATTTTGGATTGGCAATTTGGGTTTCCGTTTACCTGGACTTTATTCCTATTTCCTCTTATTTTGGCCTTTTAATCTGGTATTTCTCGCTCTTTCCTGTTGATTGGGTTTTCAAAAACTCTGACATTTGTCATTTATACGCAATGCG;Stru…
chromosome7	miRNA	1528579	1528970	.	+	ID=Pre-miRNA_293;Name=bmo-miR-79-3p;Sequence=GTACAAAGAGAAGCTAGATTACAACAGTAACTACTTCCGACGCCCTGATGCTCACCAATTTTGGCCCCCACCGAAACAACCGCTTCCTGTGAACGAAGCACCACCATCGTTTTTCCGATGCTTGTTTGCGTGGCCTTGTTTCTCTCGTGCCACACCTGCTCCTCGGCCAGAACGCTATCGTTTACACCGCTATACGTTTCCCACTAACGGCTCGTTGCTTGACATCATCAAAGACATTCTCCCAACGCTCCGCAAGAAACCGTTCCAAATCAAGCTGCTTCTCAGTGAGCTCCGTGGCCATAAAAAAAGAATCCTGTTTTTCTTCACCTTGAACGTAACCTGGACCTGATCGAA…
chromosome1	miRNA	1029300	1029673	.	+	ID=Pre-miRNA_294;Name=eca-miR-33b;Sequence=TTCTAGGGTAGCATTGCTGTTGAAGCAACCCTTTTACATGACCTCCGATGTCCAGAGCTCTTAGAAGCTCGAATTCTATCGAGCATTGATGACATACCAGATTCCACTCATGGCATACGCAATACGCTTGAAAAAGTATTTGCCGACCAAAAATCAGTCCACAAATTCATTAAGTTTTACCAGAACGTGTTGGAACATGATTCCTCCAACACATGATGAGGTCACATTCGACAATAAGGGTGAACAGGCTTCTTACACAATCACCACAAGCATTAGGTACCAACAATAGGATTGCTCCCACTATAGTTTTTAATTCCAAGCAACCAAATGAGGGTTGACAAAGGGTTTTCTTCAAC…
chromosome8	miRNA	11738	12193	.	-	ID=Pre-miRNA_295;Name=stu-miR7982b;Sequence=GTATGACCTCATATTATTATCAGTTCACTATTAGTATGACCTGATAACTTTATTAGATTGCTAATACTATGACCTCATACTCTTAATATACCATAAACAGTATGATATCATGGTACTGAAGGATTGCTATTTCTCAATACCAGCTTATTTATCATGCATGATGTATATCACCATGCATTAGCTCCTTCAACACTTTCAACACTTTCAACACTTTCAACATAGGAGTCATCATACTGACGTAATGTTTGTTGAAAGTGCTGAAAGTGTTGAATGAGTTAATGCATGGTGATATACATCATGCATGATAAATAAGCTGGTATTGAGAAATAGCAATCCTTCAGTACCATGATATCAT…
chromosome1	miRNA	2322048	2322414	.	+	ID=Pre-miRNA_296;Name=mse-miR-79;Sequence=GTACAAAGAGAAGCTAGATTACAACACCACTAACAGTATGACCTCATGTTACTGATAGATTGCTATCTTTTAGTATGACCTTATTTAGCATGCATGGTGAATTTCATAATGCATTAGCTCTTTCAACACCTTTACCGCCTGTGTTCTCCTTAATGTATGATATCGCTGTCAATCTCCTTAATTTATGTGATCCCCAGTAGGACGATCTCCTTAATCTCTCAGATCTTCAACACGATCTTCAACAATAACCTCCTAATATTATGAGATCCCTCTCAGGATGACCTCCTTCAACACAGATTCAGTCAGTAAAGGGCTGAAACATGACATGTCATCACTAATATTGTTGTAATCTAGCTT…
chromosome1	miRNA	21567	21925	.	-	ID=Pre-miRNA_297;Name=ssa-miR-7552a-3p;Sequence=AGGAACAAAACAAACAATTAAGTAGTTTATAGTTTGCTGTAATTATATGTCTATTTAGGGTACACCTGATGGACCTCGAATTTACGGAGTCACTTTAGGTTGTTGAGGGGTTGGTGGTTTGTTGGCAAAAGTATCAGTGGGTAACAGTGTTGTGCCGGTCACAATGCACGAATTACAGCTGTAAAACATGTGCAATAATATATAAAAATTTGCTCCCTGATTTAGTGGAACTCCTGTCCTTTAAATACTAATTGTTGATTGCTTCTCTTTCTTCCTTTCTGTCGTAGTTTATAGGTGTATCCTGATTAGACATATAATTACAGCAAACTATAAACTACTTAATTGTTTGTT…
chromosome4	miRNA	1301638	1302053	.	+	ID=Pre-miRNA_298;Name=ptr-miR-759;Sequence=GCAAGCAAACAATTTTCTGACCTCGTTGACTATATTAGTCGTGTGTAAATTTGTCAATATTTCTGTCAAAGAATGGTACTTCACCTTGGAGTGCCCGACTAGCCTATTATTATGTACCGGTAACTTGCATAGGGCCTACGTACATTAGGTTTTCGCCTCGTTCCGTGGTAGGGTAACTTTGTTTGGACCCGTTGAAACTGTAACCGGGTAATTGCGCTAGTGAGTCCGAAATGCCGGGATTGATGAACGGCGTACAAGTTTGTAGAATATATGCGATGGAATACGTTACCTGAGTAATAGTAACAAAAGCCTGGTTTTTATTTTCCGCAGCGTCTTTCTATAAATTGCCCTCGTAT…
chromosome4	miRNA	4582	4833	.	+	ID=Pre-miRNA_299;Name=mtr-miR5281f;Sequence=GAAAAGTATAAATAGGACAGAAAATTGCTAGAATAGCAACAAGAATAAGAATATCTACAACAGTAAGATATGGAAGCCATTGAGAGAAATGCTAGATTACGACACTCGTGATTACCTTTTCGCAATAAAAGTCCAATCATAGAATCCAATGTCGTAATCTGGCAGATCCTTATGGCATCCATATCTACTGTTATAGATAATTCATCTTCTTGTTACTATACTAGCTATTTCCTGTCCTATTTATATTCTTTC;Structure=((((((((((((((((((((.((((.(((((.((((.((((((((...(((((((((.(((((((.((((((((.(((((.(((.((..(((…
chromosome8	miRNA	11729	12214	.	-	ID=Pre-miRNA_300;Name=cin-miR-4151-5p;Sequence=TATCTTATGACATCATTATTAGTATGACCTCATATTATTATCAGTTCACTATTAGTATGACCTGATAACTTTATTAGATTGCTAATACTATGACCTCATACTCTTAATATACCATAAACAGTATGATATCATGGTACTGAAGGATTGCTATTTCTCAATACCAGCTTATTTATCATGCATGATGTATATCACCATGCATTAGCTCCTTCAACACTTTCAACACTTTCAACACTTTCAACATAGGAGTCATCATACTGACGTAATGTTTGTTGAAAGTGCTGAAAGTGTTGAATGAGTTAATGCATGGTGATATACATCATGCATGATAAATAAGCTGGTATTGAGAAATAGC…
chromosome1	miRNA	1564870	1565212	.	-	ID=Pre-miRNA_301;Name=efu-miR-2683;Sequence=TTTTTTATCTCTGTTGCAGAGTTTTCTTTCGACGACTACATAGCAGCACCGTCCTTAGTCGTAGACGGTGAAGTATAAATCTCCTCTAGGAGCCTAGTATAGCTATAGCCTTAAATAAATATATTATTATTATGTAAAGTGGTACTGCTGGTTAGAGACCCTGATATTATATGCACGCAATTGAGAGTAAAGCCTTGGCTATAATAATAATAATAATAATAATATTTATTTAAGGTTATAGCTATACTAGGCTCCTAGAGGAGATTTATACTTCACCGTCTACGACTAAGGACGGTGCTGCTATGTAGTCGTCGAAAGAAAACTCTGCAACAGAGATAAAAAA;Structure=(…
chromosome1	miRNA	533718	533775	.	+	ID=Pre-miRNA_302;Name=gma-miR1533;Sequence=ATAATAATAATAATAATAATAATAATAATAATATTATTATTATTATTATTATTTGTAT;Structure=(((..((((((((((((((((((((((....))))))))))))))))))))))..)))
chromosome1	miRNA	2322048	2322414	.	+	ID=Pre-miRNA_303;Name=dan-miR-79;Sequence=GTACAAAGAGAAGCTAGATTACAACACCACTAACAGTATGACCTCATGTTACTGATAGATTGCTATCTTTTAGTATGACCTTATTTAGCATGCATGGTGAATTTCATAATGCATTAGCTCTTTCAACACCTTTACCGCCTGTGTTCTCCTTAATGTATGATATCGCTGTCAATCTCCTTAATTTATGTGATCCCCAGTAGGACGATCTCCTTAATCTCTCAGATCTTCAACACGATCTTCAACAATAACCTCCTAATATTATGAGATCCCTCTCAGGATGACCTCCTTCAACACAGATTCAGTCAGTAAAGGGCTGAAACATGACATGTCATCACTAATATTGTTGTAATCTAGCTT…
chromosome2	miRNA	1418451	1418606	.	+	ID=Pre-miRNA_304;Name=dvi-miR-1006-5p;Sequence=TTTTGAAATTGAAATATGGCGTGTTGTCATAGAGATCCAGATGATGTTAAAAATAATATTTGCTACTTCGGACGGTTTTTTAATCGAATGAGACATATCATTATCACCAAGATCTCTGATGGACATCTATGATTAACAAGCTTTTCAATTTCAAAA;Structure=((((((((((((((...(((.((((((((((((..((((...(((((((....))))))).......(((((.((((((.......(((((......)))))......)))))))))))))))..))))))).))))).)))))))))))))))))
chromosome7	miRNA	1528579	1528970	.	-	ID=Pre-miRNA_305;Name=ame-miR-9b;Sequence=GTACAAAGAGAAGCTAGATTACAACAATCGGAAGGAGTTTCGATCAGGTCCAGGTTACGTTCAAGGTGAAGAAAAACAGGATTCTTTTTTTATGGCCACGGAGCTCACTGAGAAGCAGCTTGATTTGGAACGGTTTCTTGCGGAGCGTTGGGAGAATGTCTTTGATGATGTCAAGCAACGAGCCGTTAGTGGGAAACGTATAGCGGTGTAAACGATAGCGTTCTGGCCGAGGAGCAGGTGTGGCACGAGAGAAACAAGGCCACGCAAACAAGCATCGGAAAAACGATGGTGGTGCTTCGTTCACAGGAAGCGGTTGTTTCGGTGGGGGCCAAAATTGGTGAGCATCAGGGCGTCGGA…
chromosome1	miRNA	533655	533773	.	+	ID=Pre-miRNA_306;Name=gma-miR1533;Sequence=ATAAATAATAATAATAATAATAATATAATAATAATAATAATAATAATAATAATAATAATAATAATAATAATAATAATAATAATAATAATAATAATATTATTATTATTATTATTATTTGT;Structure=((((((((((((((((((((((((((...................................................................))))))))))))))))))))))))))
chromosome4	miRNA	379294	379438	.	-	ID=Pre-miRNA_307;Name=oan-miR-16b-3p;Sequence=TAGACGAGTCCAGCACAATGATATTGGGGATGAACTATCTCTTATTGTACATAAAGAGGTGATTGCTCATATATTGATCGCTCGAGCTACAACTAATGAACAGGCCATGTATTAACTGTAGTGGGCCAAATCCAATATTATTGTA;Structure=((((((.(((((((....((((.................)))).((((((..((((..((....))...))))..))))))......(((((.((.....)))))))...........))))))).)))))).((((....))))
chromosome7	miRNA	1528579	1528970	.	+	ID=Pre-miRNA_308;Name=dgr-miR-79;Sequence=GTACAAAGAGAAGCTAGATTACAACAGTAACTACTTCCGACGCCCTGATGCTCACCAATTTTGGCCCCCACCGAAACAACCGCTTCCTGTGAACGAAGCACCACCATCGTTTTTCCGATGCTTGTTTGCGTGGCCTTGTTTCTCTCGTGCCACACCTGCTCCTCGGCCAGAACGCTATCGTTTACACCGCTATACGTTTCCCACTAACGGCTCGTTGCTTGACATCATCAAAGACATTCTCCCAACGCTCCGCAAGAAACCGTTCCAAATCAAGCTGCTTCTCAGTGAGCTCCGTGGCCATAAAAAAAGAATCCTGTTTTTCTTCACCTTGAACGTAACCTGGACCTGATCGAAACT…
chromosome1	miRNA	1029300	1029673	.	+	ID=Pre-miRNA_309;Name=hsa-miR-33b-5p;Sequence=TTCTAGGGTAGCATTGCTGTTGAAGCAACCCTTTTACATGACCTCCGATGTCCAGAGCTCTTAGAAGCTCGAATTCTATCGAGCATTGATGACATACCAGATTCCACTCATGGCATACGCAATACGCTTGAAAAAGTATTTGCCGACCAAAAATCAGTCCACAAATTCATTAAGTTTTACCAGAACGTGTTGGAACATGATTCCTCCAACACATGATGAGGTCACATTCGACAATAAGGGTGAACAGGCTTCTTACACAATCACCACAAGCATTAGGTACCAACAATAGGATTGCTCCCACTATAGTTTTTAATTCCAAGCAACCAAATGAGGGTTGACAAAGGGTTTTCTTC…
chromosome1	miRNA	533718	533775	.	+	ID=Pre-miRNA_310;Name=gma-miR1533;Sequence=ATAATAATAATAATAATAATAATAATAATAATATTATTATTATTATTATTATTTGTAT;Structure=(((..((((((((((((((((((((((....))))))))))))))))))))))..)))
chromosome3	miRNA	2078956	2079045	.	-	ID=Pre-miRNA_311;Name=pol-miR-203-5p;Sequence=TGTTGAGGTTGAGAACCACAAGTGAGTACATTACAACGTAGAATTGCTTCTCCGTTATAGGTGTCTTACTTGTGGTTCTCAACCTCAACA;Structure=(((((((((((((((((((((((.(((((..(((((((.((((....)))).))))))).))).)).)))))))))))))))))))))))
chromosome5	miRNA	818936	819407	.	+	ID=Pre-miRNA_312;Name=dme-miR-4979-3p;Sequence=AAAGTGAGACTGTATATATATATTTTTTTTGCAAAAGGGCAAATTACCAATGGCAGAGATGATATTTTGGGGCTCCAAGCGAGGACTCCCTGATTATGAAATAGGGTTTTAGATGGACATAAACCCTAATACTTCAAGGGGCAGCTAGTGCGAGTTGTGGCCCAACAATGGTAAGCGAGCGATGGGCACGAACAAACAAAAAAAAAAAACCGGTGGAACCGCAGAAACCAGAATGAGGGAGCTGGGGCGGTTGGCTAGTGAATTGCAAGAGATCTATTTTTAAAACCGAGGCAGCCAAAGCGTGGTAAATGAAGCTACCAGGCCCAACGCCGTAGACGGGTAACTGAGCCCC…
chromosome1	miRNA	2322048	2322414	.	+	ID=Pre-miRNA_313;Name=dmo-miR-79;Sequence=GTACAAAGAGAAGCTAGATTACAACACCACTAACAGTATGACCTCATGTTACTGATAGATTGCTATCTTTTAGTATGACCTTATTTAGCATGCATGGTGAATTTCATAATGCATTAGCTCTTTCAACACCTTTACCGCCTGTGTTCTCCTTAATGTATGATATCGCTGTCAATCTCCTTAATTTATGTGATCCCCAGTAGGACGATCTCCTTAATCTCTCAGATCTTCAACACGATCTTCAACAATAACCTCCTAATATTATGAGATCCCTCTCAGGATGACCTCCTTCAACACAGATTCAGTCAGTAAAGGGCTGAAACATGACATGTCATCACTAATATTGTTGTAATCTAGCTT…

## Sheet: Table S3
Table S3 S. phalluae gene annotations
Gene_id	KEGG	GO	KOG	PHI	nr	P450	CAZy	TCDB	Swissport
g1.t1	ago:AGOS_ACR012C ACR012Cp; K01336 cerevisin [EC:3.4.21.48]	GO:0006508(proteolysis)	0	PHI:2117|P58371|SPM1|318829|Magnaporthe oryzae|reduced virulence		{NA}	#N/A	#N/A	Cerevisin	)
g3.t1	api:100165165 adenylate kinase 9-like; K18533 adenylate/nucleoside-diphosphate kinase [EC:2.7.4.3 2.7.4.6]	{NA}	KOG1075	#N/A		#N/A	#N/A	#N/A	RNA-directed DNA polymerase from mobile element jockey
g5.t1	kaf:KAFR_0B06550 KAFR0B06550; hypothetical protein; K01336 cerevisin [EC:3.4.21.48]	GO:0006508(proteolysis)	0	PHI:2117|P58371|SPM1|318829|Magnaporthe oryzae|reduced virulence		#N/A	#N/A	#N/A	Cerevisin
g7.t1	maw:MAC_09056 reverse transcriptase, putative; K00869 mevalonate kinase [EC:2.7.1.36]	{NA}	KOG1075	#N/A		#N/A	#N/A	#N/A	Probable RNA-directed DNA polymerase from transposon BS
g9.t1	ctt:CtCNB1_1169 major facilitator superfamily MFS_1; K08167 MFS transporter, DHA2 family, multidrug resistance protein	GO:0055085(transmembrane transport)	KOG0254	#N/A		#N/A	#N/A	gnl|TC-DB|Q874B4|2.A.1.3.71 Drug efflux permease KNQ1 OS=Kluyveromyces lactis PE=4 SV=1	0
g11.t1	sce:YLR120C YPS1, YAP3; Yps1p (EC:3.4.23.41); K06009 yapsin 1 [EC:3.4.23.41]	0	KOG1339	PHI:72|P0DJ06|SAP2|5476|Candida albicans|reduced virulence	OMH82844.1 Subtilisin-like protease	#N/A	#N/A	gnl|TC-DB|P20142|8.A.32.1.4 Gastricsin OS=Homo sapiens OX=9606 GN=PGC PE=1 SV=1	Aspartic proteinase 3
g12.t1	ppa:PAS_chr1-1_0226 Vacuolar proteinase B (YscB), a serine protease of the subtilisin family; K01336 cerevisin [EC:3.4.21.48]	GO:0006508(proteolysis)	KOG1153	PHI:2117|P58371|SPM1|318829|Magnaporthe oryzae|reduced virulence	XP_018736141.1 polyprotein of L1-like non-LTR retrotransposon Zorro 3	#N/A	#N/A	#N/A	Subtilisin-like serine protease pepC
g13.t1	mva:Mvan_2796 triacylglycerol lipase (EC:3.1.1.3); K01046 triacylglycerol lipase [EC:3.1.1.3]	GO:0016042(lipid catabolic process)	euNOG10005	#N/A	XP_003956086.1 hypothetical protein KAFR_0B06550	#N/A	#N/A	#N/A	Lipase 4
g14.t1	cgi:CGB_G3180C rho1 GTPase; K04513 Ras homolog gene family, member A	GO:0007264(small GTPase mediated signal transduction)	KOG0393	PHI:270|O42825|RHO1|5476|Candida albicans|chemistry target: resistance to chemical	XP_018736141.1 polyprotein of L1-like non-LTR retrotransposon Zorro 3	#N/A	#N/A	gnl|TC-DB|P51149|9.A.3.1.1 Ras-related protein Rab-7a OS=Homo sapiens OX=9606 GN=RAB7A PE=1 SV=1	GTP-binding protein RHO1
g19.t1	dha:DEHA2G24816g DEHA2G24816p; K05916 nitric oxide dioxygenase [EC:1.14.12.17]	GO:0055114(oxidation-reduction process)	KOG3378	PHI:500|Q59MV9|YHB1|5476|Candida albicans|reduced virulence	VEU22655.1 DEKNAAC103660	1852|Saccharomonosporaviridis	#N/A	gnl|TC-DB|WP_073939179.1|5.B.1.2.2 oxidoreductase [Streptomyces sp. TSRI0107]	Flavohemoprotein
g20.t1	sfw:WN53_15990 adenosylmethionine-8-amino-7-oxononanoate aminotransferase (EC:2.6.1.62); K00833 adenosylmethionine---8-amino-7-oxononanoate aminotransferase [EC:2.6.1.62]	GO:0006520(cellular amino acid metabolic process) GO:0009058(biosynthetic process)	KOG1401	PHI:3126|D4I307|argD|552|Erwinia amylovora|effector (plant avirulence determinant)	AJV61464.1 Yps1p	#N/A	#N/A	gnl|TC-DB|CRG88657|9.B.313.1.2 4-aminobutyrate aminotransferase / (S)-3-amino-2-methylpropionate transaminase [Talaromyces islandicus]	Adenosylmethionine-8-amino-7-oxononanoate aminotransferase
g21.t1	pic:PICST_85593 BIO4; dethiobiotin synthetase (EC:6.3.3.3); K01935 dethiobiotin synthetase [EC:6.3.3.3]	{NA}	euNOG11743	#N/A	XP_022492611.1 hypothetical protein PENARI_c002G00176	#N/A	#N/A	#N/A	Biotin biosynthesis bifunctional protein BioCD
g22.t1	dha:DEHA2G24794g DEHA2G24794p; K19564 choline transport protein	GO:0006508(proteolysis) GO:0003333(amino acid transmembrane transport)	KOG1289	#N/A	XP_456344.2 DEHA2A00264p	#N/A	#N/A	gnl|TC-DB|P19807|2.A.3.4.1 Choline transport protein - Saccharomyces cerevisiae (Baker's yeast).	0
g23.t1	wic:J056_001098 Carbamoyl-phosphate synthase arginine-specific small chain; K01956 carbamoyl-phosphate synthase small subunit [EC:6.3.5.5]	GO:0008152(metabolic process)	euNOG13440	#N/A	KAE8541776.1 GTP-binding protein rhoA	#N/A	#N/A	#N/A	Putative steryl acetyl hydrolase mug81
g24.t1	cthr:CTHT_0022590 phosphatidylinositol 4-kinase-like protein; K00888 phosphatidylinositol 4-kinase [EC:2.7.1.67]	GO:0003333(amino acid transmembrane transport) GO:0006810(transport) GO:0055085(transmembrane transport)	KOG1287	#N/A	XP_462620.1 DEHA2G24816p	#N/A	#N/A	gnl|TC-DB|P50276|2.A.3.8.4 High affinity methionine permease - Saccharomyces cerevisiae (Baker's yeast).	0
g25.t1	dha:DEHA2A13882g DEHA2A13882p; K01187 alpha-glucosidase [EC:3.2.1.20]	GO:0005975(carbohydrate metabolic process)	KOG0471	#N/A	WP_115827397.1 adenosylmethionine--8-amino-7-oxononanoate transaminase	#N/A	#N/A	gnl|TC-DB|Q07837|8.A.9.1.2 Neutral and basic amino acid transport protein rBAT OS=Homo sapiens GN=SLC3A1 PE=1 SV=2	Alpha-glucosidase
g27.t1	clu:CLUG_00304 hypothetical protein; K08141 MFS transporter, SP family, general alpha glucoside:H+ symporter	GO:0055085(transmembrane transport)	KOG0254	PHI:1094|I1RL30|FGSG_04610|5518|Fusarium graminearum (related: Gibberella zeae)|unaffected pathogenicity	CCE79986.1 Piso0_003079	#N/A	#N/A	gnl|TC-DB|Q32SL4|2.A.1.1.138 Maltose permease OS=Pichia angusta OX=870730 GN=MAL2 PE=3 SV=1	Maltose permease MAL61
g28.t1	vda:VDAG_09819 pantothenate transporter liz1; K03448 MFS transporter, ACS family, pantothenate transporter	GO:0055085(transmembrane transport)	KOG2533	PHI:1555|I1RDG6|GzMyb019|5518|Fusarium graminearum (related: Gibberella zeae)|effector (plant avirulence determinant)	XP_015468554.1 hypothetical protein AC631_01821	229533|FusariumgraminearumPH-1	#N/A	gnl|TC-DB|O43000|2.A.1.14.17 Pantothenate transporter liz1 - Schizosaccharomyces pombe (Fission yeast).	0
g29.t1	gtr:GLOTRDRAFT_79979 TauD-domain-containing protein; K19245 sulfonate dioxygenase [EC:1.14.11.-]	GO:0055114(oxidation-reduction process)	euNOG04427	#N/A	XP_002770801.1 DEHA2F11968p	#N/A	#N/A	#N/A	0
g30.t1	clu:CLUG_00978 hypothetical protein; K05767 Ras GTPase-activating-like protein IQGAP2/3	0	KOG2046	#N/A	XP_020066531.1 amino acid transporter	#N/A	#N/A	#N/A	Transgelin
g31.t1	dsq:DICSQDRAFT_146578 hypothetical protein; K09008 NADH dehydrogenase [ubiquinone] 1 alpha subcomplex assembly factor 3	{NA}	euNOG13171	#N/A	XP_024713844.1 hypothetical protein C7M61_002547	#N/A	#N/A	#N/A	0
g33.t1	pgu:PGUG_01885 similar to global nitrogen regulator protein; K09184 GATA-binding protein, other eukaryote	GO:0006355(regulation of transcription, DNA-dependent)	KOG1601	PHI:2992|Q01168|MGG_02755.6|318829|Magnaporthe oryzae|reduced virulence	XP_456684.2 DEHA2A08140p	#N/A	#N/A	#N/A	0
g35.t1	pan:PODANSg5907 hypothetical protein; K11761 chromatin structure-remodeling complex protein RSC7	{NA}	0	#N/A	SGZ52931.1 CIC11C00000005590	#N/A	#N/A	#N/A	Chromatin structure-remodeling complex subunit rsc7
g36.t1	kla:KLLA0F08349g mitochondrial 54S ribosomal protein MRPL51; K17424 large subunit ribosomal protein L43	{NA}	KOG3445	#N/A	OWB56445.1 dioxygenase activity protein	#N/A	#N/A	#N/A	0
g39.t1	tru:101061760 aspartyl/asparaginyl beta-hydroxylase-like; K00476 aspartate beta-hydroxylase [EC:1.14.11.16]	{NA}	0	#N/A	XP_020050771.1 hypothetical protein ASCRUDRAFT_74083	#N/A	#N/A	#N/A	0
g40.t1	cot:CORT_0B05650 Lte1 protein; K06681 Gdp/GTP exchange factor required for growth at low temperatures	GO:0006355(regulation of transcription, DNA-dependent) GO:0007264(small GTPase mediated signal transduction)	KOG3417	PHI:319|Q875L6|SQL2|5270|Ustilago maydis|reduced virulence	XP_001384899.1 predicted protein	#N/A	#N/A	#N/A	0
g43.t1	ctp:CTRG_04317 similar to nucleotide phosphodiesterase; K01120 3',5'-cyclic-nucleotide phosphodiesterase [EC:3.1.4.17]	GO:0007165(signal transduction)	KOG3689	PHI:856|Q5AI81|PDE2|5476|Candida albicans|reduced virulence	KFX46193.1 Nitrogen regulatory protein areA	#N/A	#N/A	gnl|TC-DB|EGD79054.1|3.E.1.5.2 learning/memory process protein [Salpingoeca rosetta]	3',5'-cyclic-nucleotide phosphodiesterase 2
g45.t1	pic:PICST_64026 CSD2; cysteine desulfurase Selenocysteine lyase (EC:4.4.1.16); K01763 selenocysteine lyase [EC:4.4.1.16]	GO:0009058(biosynthetic process)	KOG1549	#N/A	XP_020048497.1 hypothetical protein ASCRUDRAFT_132726	#N/A	#N/A	#N/A	0
g47.t1	ppa:PAS_chr2-1_0757 Zinc cluster transcriptional activator; K09240 transcriptional regulatory protein CAT8	GO:0006355(regulation of transcription, DNA-dependent) GO:0006351(transcription, DNA-dependent)	0	PHI:1752|I1RZR8|GzZC067|5518|Fusarium graminearum (related: Gibberella zeae)|reduced virulence	BAP70333.1 54S ribosomal protein L51	#N/A	#N/A	#N/A	0
g51.t1	cgr:CAGL0G06358g hypothetical protein; K08513 vesicle-associated membrane protein 4	GO:0016192(vesicle-mediated transport) GO:0006810(transport) GO:0008053(mitochondrial fusion) GO:0007067(mitosis)	KOG0860	#N/A	#N/A	#N/A	#N/A	gnl|TC-DB|P33328|1.F.1.1.2 Synaptobrevin homolog 2 OS=Saccharomyces cerevisiae (strain ATCC 204508 / S288c) GN=SNC2 PE=1 SV=2	0
g52.t1	cdu:CD36_87160 eIF-2B guanine-nucleotide exchange factor, putative; K03680 translation initiation factor eIF-2B subunit delta	GO:0044237(cellular metabolic process)	KOG1467	#N/A	XP_020069765.1 ras GEF	#N/A	#N/A	#N/A	Translation initiation factor eIF-2B subunit delta
g54.t1	ago:AGOS_ADL356C ADL356Cp; K01641 hydroxymethylglutaryl-CoA synthase [EC:2.3.3.10]	GO:0008299(isoprenoid biosynthetic process)	KOG1393	#N/A	CDR47596.1 CYFA0S34e00364g1_1	#N/A	#N/A	#N/A	Hydroxymethylglutaryl-CoA synthase
g55.t1	bfo:BRAFLDRAFT_125058 hypothetical protein; K02327 DNA polymerase delta subunit 1 [EC:2.7.7.7]	0	0	#N/A	XP_019039870.1 hypothetical protein WICANDRAFT_83017	#N/A	#N/A	#N/A	#N/A
g56.t1	dha:DEHA2C14542g DEHA2C14542p; K14407 cleavage stimulation factor subunit 2	GO:0031124(mRNA 3'-end processing)	KOG0108	#N/A	XP_020044763.1 hypothetical protein ASCRUDRAFT_21169, partial	#N/A	#N/A	#N/A	0
g59.t1	erc:Ecym_2497 hypothetical protein; K17430 large subunit ribosomal protein L49	GO:0006412(translation)	KOG4034	#N/A	KFY13708.1 hypothetical protein V492_03083	#N/A	#N/A	#N/A	54S ribosomal protein IMG2, mitochondrial
g60.t1	kla:KLLA0F18546g hypothetical protein; K00228 coproporphyrinogen III oxidase [EC:1.3.3.3]	GO:0055114(oxidation-reduction process) GO:0006779(porphyrin-containing compound biosynthetic process)	KOG1518	#N/A	XP_002419616.1 eIF-2B guanine-nucleotide exchange factor, putative	#N/A	#N/A	#N/A	Coproporphyrinogen-III oxidase
g62.t1	dha:DEHA2E01573g DEHA2E01573p; K12604 CCR4-NOT transcription complex subunit 1	GO:0006874(cellular calcium ion homeostasis)	KOG1831	PHI:1439|I1RW22|GzNot001|5518|Fusarium graminearum (related: Gibberella zeae)|loss of pathogenicity	XP_002491079.1 3-hydroxy-3-methylglutaryl-CoA (HMG-CoA) synthase, catalyzes the formation of HMG-CoA from acetyl-Co	#N/A	#N/A	#N/A	0
g64.t1	pic:PICST_75361 MYO2; Myosin-2 (Class V unconventional myosin MYO2) (Type V myosin heavy chain MYO2) (Myosin V MYO2) (EC:3.6.4.1); K10357 myosin V	GO:0042407(cristae formation)	KOG0160	PHI:1648|I1RWP1|GzWing020|5518|Fusarium graminearum (related: Gibberella zeae)|loss of pathogenicity	#N/A	#N/A	#N/A	gnl|TC-DB|O00159|1.I.1.1.3 Unconventional myosin-Ic OS=Homo sapiens GN=MYO1C PE=1 SV=4	Myosin-2
g65.t1	ppa:PAS_FragB_0009 H subunit of the mitochondrial glycine decarboxylase complex; K02437 glycine cleavage system H protein	{NA}	KOG3373	#N/A	XP_019038365.1 hypothetical protein WICANDRAFT_79685	#N/A	#N/A	#N/A	Glycine cleavage system H protein, mitochondrial
g67.t1	pic:PICST_51972 GBD1; flavonol synthase (EC:1.14.11.13); K04125 gibberellin 2-oxidase [EC:1.14.11.13]	GO:0055114(oxidation-reduction process)	KOG0143	#N/A	XP_020070753.1 hypothetical protein CYBJADRAFT_88793	#N/A	#N/A	#N/A	Leucoanthocyanidin dioxygenase
g68.t1	llw:kw2_0799 cell surface protein; K12472 epidermal growth factor receptor substrate 15	{NA}	0	#N/A	ODV98387.1 hypothetical protein PACTADRAFT_53798	#N/A	#N/A	gnl|TC-DB|WP_022952739.1|8.A.128.2.4 hypothetical protein [Leucothrix mucor]	#N/A
g69.t1	clu:CLUG_01799 hypothetical protein; K01874 methionyl-tRNA synthetase [EC:6.1.1.10]	GO:0006418(tRNA aminoacylation for protein translation)	KOG1247	#N/A	XP_019037065.1 hypothetical protein WICANDRAFT_64011	#N/A	#N/A	#N/A	Methionine--tRNA ligase, cytoplasmic
g70.t1	pic:PICST_67440 CDC35; adenylate cyclase (ATP pyrophosphate-lyase) (Adenylyl cyclase) (EC:4.6.1.1); K01768 adenylate cyclase [EC:4.6.1.1]	GO:0035556(intracellular signal transduction) GO:0009190(cyclic nucleotide biosynthetic process)	KOG0618	PHI:204|Q9HFT8|CaCDC35|5476|Candida albicans|reduced virulence	XP_018982484.1 hypothetical protein BABINDRAFT_163668	13616|Monodelphisdomestica	#N/A	gnl|TC-DB|O22476|1.A.87.2.6 Protein BRASSINOSTEROID INSENSITIVE 1 OS=Arabidopsis thaliana OX=3702 GN=BRI1 PE=1 SV=1	Adenylate cyclase
g71.t1	cten:CANTEDRAFT_113429 hypothetical protein; K13348 protein Mpv17	0	KOG1944	#N/A	VEU22388.1 DEKNAAC103515	#N/A	#N/A	gnl|TC-DB|Q06563|9.B.192.1.2 Protein SYM1 OS=Saccharomyces cerevisiae (strain ATCC 204508 / S288c) GN=SYM1 PE=1 SV=1	0
g72.t1	ela:UCREL1_5432 putative ubiquinone biosynthesis monooxygenase coq6 protein; K06126 ubiquinone biosynthesis monooxygenase Coq6 [EC:1.14.13.-]	{NA}	euNOG04051	#N/A	ODV93126.1 hypothetical protein PACTADRAFT_87042	#N/A	#N/A	#N/A	0
g73.t1	cgr:CAGL0F01397g hypothetical protein; K11584 serine/threonine-protein phosphatase 2A regulatory subunit B'	GO:0007165(signal transduction)	KOG2085	PHI:2916|W7M5P0|Ppr2|117187|Fusarium verticillioides|unaffected pathogenicity	#N/A	#N/A	#N/A	#N/A	Serine/threonine-protein phosphatase 2A 56 kDa regulatory subunit delta isoform
g75.t1	ndi:NDAI_0G03470 NDAI0G03470; hypothetical protein; K07359 calcium/calmodulin-dependent protein kinase kinase [EC:2.7.11.17]	GO:0006468(protein phosphorylation)	KOG0585	PHI:1188|I1RDE5|(Sc Sak1)|5518|Fusarium graminearum (related: Gibberella zeae)|reduced virulence	QFZ26672.1 putative methionine-tRNA ligase	1043003|AureobasidiummelanogenumCBS110374	#N/A	gnl|TC-DB|XP_024578073.1|8.A.104.1.2 camk camkl ampk protein kinase [Plasmopara halstedii]	0
g76.t1	dha:DEHA2A07876g DEHA2A07876p; K01164 ribonuclease P/MRP protein subunit POP1 [EC:3.1.26.5]	GO:0001682(tRNA 5'-leader removal) GO:0006396(RNA processing)	KOG3322	#N/A	XP_001383959.2 adenylate cyclase (ATP pyrophosphate-lyase) (Adenylyl cyclase)	#N/A	#N/A	#N/A	Ribonucleases P/MRP protein subunit POP1
g78.t1	asn:102372548 SLC2A2; solute carrier family 2 (facilitated glucose transporter), member 2; K07593 MFS transporter, SP family, solute carrier family 2 (facilitated glucose transporter), member 2	GO:0055085(transmembrane transport) GO:0006810(transport)	KOG0569	PHI:4024|G4N740|MoST1|318829|Magnaporthe oryzae|reduced virulence	OUM52231.1 hypothetical protein BVG19_g1399	#N/A	#N/A	gnl|TC-DB|P38142|2.A.1.1.96 Probable metabolite transport protein YBR241C OS=Saccharomyces cerevisiae (strain ATCC 204508 / S288c) GN=YBR241C PE=1 SV=1	0
g79.t1	cal:CaO19.1949 VPS1; GTP-binding protein/GTPase; K17065 dynamin 1-like protein [EC:3.6.5.5]	0	KOG0446	#N/A	XP_020050778.1 hypothetical protein ASCRUDRAFT_74086	#N/A	#N/A	gnl|TC-DB|P21576|9.A.63.1.1 Vacuolar protein sorting-associated protein 1 OS=Saccharomyces cerevisiae (strain ATCC 204508 / S288c) GN=VPS1 PE=1 SV=2	0
g81.t1	cot:CORT_0B05640 hypothetical protein; K14804 ribosome biogenesis protein SLX9	{NA}	0	#N/A	XP_011272812.1 Serine/threonine-protein phosphatase	#N/A	#N/A	#N/A	0
g82.t1	ppa:PAS_chr3_0584 Component of the TOM (translocase of outer membrane) complex; K17770 mitochondrial import receptor subunit TOM20	GO:0006886(intracellular protein transport) GO:0006605(protein targeting)	KOG4056	#N/A	XP_020045270.1 kinase-like protein	#N/A	#N/A	gnl|TC-DB|P35180|3.A.8.1.1 Mitochondrial import receptor subunit TOM20 (Mitochondrial 20 kDa outer membrane protein) (MAS20 protein) (Translocase of outer membrane 20 kDa subunit) - Saccharomyces cerevisiae (Baker's yeast).	Mitochondrial import receptor subunit TOM20
g83.t1	sce:YLR120C YPS1, YAP3; Yps1p (EC:3.4.23.41); K06009 yapsin 1 [EC:3.4.23.41]	{NA}	KOG1339	PHI:125|P43093|SAP4|5476|Candida albicans|mixed outcome	XP_018986985.1 hypothetical protein BABINDRAFT_174282	#N/A	#N/A	gnl|TC-DB|P20142|8.A.32.1.4 Gastricsin OS=Homo sapiens OX=9606 GN=PGC PE=1 SV=1	Aspartic proteinase 3
g84.t1	pgu:PGUG_05621 hypothetical protein; K11594 ATP-dependent RNA helicase DDX3X [EC:3.6.4.13]	0	KOG0335	PHI:1458|Q4I7F9|GzAra006|5518|Fusarium graminearum (related: Gibberella zeae)|unaffected pathogenicity	ONH67785.1 Vacuolar protein sorting-associated protein 73	#N/A	#N/A	gnl|TC-DB|O00571|1.I.1.1.3 ATP-dependent RNA helicase DDX3X OS=Homo sapiens GN=DDX3X PE=1 SV=3	0
g86.t1	ppa:PAS_chr3_0129 SUMO/Smt3 ligase that promotes the attachment of sumo (Smt3p; K04706 E3 SUMO-protein ligase PIAS1	0	KOG2169	PHI:1680|I1S004|GzMIZ002|5518|Fusarium graminearum (related: Gibberella zeae)|unaffected pathogenicity	XP_020045428.1 hypothetical protein ASCRUDRAFT_71852	#N/A	#N/A	gnl|TC-DB|C1GLC0|8.A.15.1.3 Uncharacterized protein OS=Paracoccidioides brasiliensis (strain Pb18) OX=502780 GN=PADG_08056 PE=4 SV=2	E3 SUMO-protein ligase SIZ1
g87.t1	xma:102218642 aspartyl/asparaginyl beta-hydroxylase-like; K00476 aspartate beta-hydroxylase [EC:1.14.11.16]	{NA}	0	#N/A	XP_013932548.1 hypothetical protein HPODL_02757	#N/A	#N/A	#N/A	Protein ZDS1
g88.t1	pgu:PGUG_05744 hypothetical protein; K03253 translation initiation factor 3 subunit B	0	KOG2314	#N/A	XP_020070124.1 protein import receptor MAS20	#N/A	#N/A	#N/A	Eukaryotic translation initiation factor 3 subunit B
g89.t1	ndi:NDAI_0E00380 NDAI0E00380; hypothetical protein; K03105 signal recognition particle subunit SRP19	GO:0006614(SRP-dependent cotranslational protein targeting to membrane)	KOG3198	#N/A	AJV61464.1 Yps1p	#N/A	#N/A	gnl|TC-DB|Q5V5S9|3.A.5.7.1 Signal recognition particle 19 kDa protein OS=Haloarcula marismortui (strain ATCC 43049 / DSM 3752 / JCM 8966 / VKM B-1809) GN=srp19 PE=3 SV=2	0
g90.t1	ncs:NCAS_0C00490 NCAS0C00490; hypothetical protein; K15220 RNA polymerase I-specific transcription initiation factor RRN9	GO:0006359(regulation of transcription from RNA polymerase III promoter)	0	#N/A	XP_019041841.1 hypothetical protein WICANDRAFT_82620	#N/A	#N/A	#N/A	0
g91.t1	tdl:TDEL_0A04640 TDEL0A04640; hypothetical protein; K01875 seryl-tRNA synthetase [EC:6.1.1.11]	GO:0006260(DNA replication) GO:0006418(tRNA aminoacylation for protein translation)	KOG2509	#N/A	ODV96773.1 hypothetical protein PACTADRAFT_32271	#N/A	#N/A	#N/A	Serine--tRNA ligase, mitochondrial
g92.t1	dan:Dana_GF22729 GF22729 gene product from transcript GF22729-RA; K08805 doublecortin-like kinase 1/2 [EC:2.7.11.1]	GO:0035556(intracellular signal transduction)	KOG3872	#N/A	CDR47604.1 CYFA0S34e00562g1_1	#N/A	#N/A	#N/A	E3 ubiquitin-protein ligase DMA1
g94.t1	vpo:Kpol_2000p94 hypothetical protein ; K07078 uncharacterized protein	{NA}	euNOG09593	#N/A	XP_011272834.1 translation initiation factor eIF-3 subunit	#N/A	#N/A	#N/A	Putative nitroreductase HBN1
g95.t1	cal:CaO19_6532 CaJ7_0216; hypothetical protein; K15115 solute carrier family 25 (mitochondrial folate transporter), member 32	GO:0006230(TMP biosynthetic process)	KOG0764	PHI:4672|Q4WBL9|AmcA|746128|Aspergillus fumigatus|unaffected pathogenicity	RLV91871.1 Signal recognition particle SEC65 subunit	#N/A	#N/A	gnl|TC-DB|P40464|2.A.29.10.1 MITOCHONDRIAL FAD CARRIER PROTEIN FLX1 - Saccharomyces cerevisiae (Baker's yeast).	0
g97.t1	ppa:PAS_chr3_0675 Asparagine synthetase, isozyme of Asn1p; K01953 asparagine synthase (glutamine-hydrolysing) [EC:6.3.5.4]	GO:0006529(asparagine biosynthetic process)	KOG0571	PHI:2964|G7TM01|AsnB|347|Xanthomonas oryzae|reduced virulence	XP_019036001.1 hypothetical protein WICANDRAFT_65674	#N/A	#N/A	#N/A	Asparagine synthetase [glutamine-hydrolyzing] 1
g98.t1	lth:KLTH0A00814g KLTH0A00814p; K14006 protein transport protein SEC23	GO:0006886(intracellular protein transport) GO:0006888(ER to Golgi vesicle-mediated transport)	KOG1986	#N/A	ODV95751.1 hypothetical protein PACTADRAFT_49207	#N/A	#N/A	#N/A	0
g99.t1	smp:SMAC_05072 hypothetical protein; K00480 salicylate hydroxylase [EC:1.14.13.1]	{NA}	euNOG08677	#N/A	ODV96042.1 hypothetical protein PACTADRAFT_75224	#N/A	#N/A	#N/A	#N/A
g100.t1	sce:YNL095C hypothetical protein; K07088 uncharacterized protein	GO:0055085(transmembrane transport)	0	PHI:2424|J9VE33|Cn Sp1|5207|Cryptococcus neoformans|reduced virulence	XP_001646984.1 hypothetical protein Kpol_2000p94	#N/A	#N/A	gnl|TC-DB|P54072|2.A.69.2.6 Uncharacterized transporter YLR152C OS=Saccharomyces cerevisiae (strain ATCC 204508 / S288c) GN=YLR152C PE=1 SV=1	0
g102.t1	ctp:CTRG_02166 ribose-5-phosphate isomerase; K01807 ribose 5-phosphate isomerase A [EC:5.3.1.6]	GO:0009052(pentose-phosphate shunt, non-oxidative branch)	KOG3075	#N/A	EEQ46985.1 hypothetical protein CAWG_05539	#N/A	#N/A	#N/A	Ribose-5-phosphate isomerase
g103.t1	lth:KLTH0G08030g 40S ribosomal protein S7; K02993 small subunit ribosomal protein S7e	GO:0006412(translation)	KOG3320	#N/A	ONH67983.1 Asparagine synthetase	#N/A	#N/A	#N/A	40S ribosomal protein S7-A
g104.t1	pbl:PAAG_03988 ADP-ribosylation factor; K07941 ADP-ribosylation factor 6	{NA}	KOG3565	#N/A	ODV95996.1 hypothetical protein PACTADRAFT_49418	#N/A	#N/A	gnl|TC-DB|P38116|3.A.30.1.1 ADP-ribosylation factor-like protein 1 OS=Saccharomyces cerevisiae (strain ATCC 204508 / S288c) OX=559292 GN=ARL1 PE=1 SV=4	Protein BZZ1
g106.t1	erc:Ecym_5423 hypothetical protein; K03020 DNA-directed RNA polymerases I and III subunit RPAC2	GO:0006351(transcription, DNA-dependent)	KOG3438	#N/A	XP_011273635.1 hypothetical protein BN7_4039	#N/A	#N/A	#N/A	DNA-directed RNA polymerases I and III subunit RPAC2
g108.t1	ppa:PAS_chr2-1_0714 SUMO-conjugating enzyme involved in the Smt3p conjugation pathway; K10577 ubiquitin-conjugating enzyme E2 I	{NA}	KOG0424	#N/A	XP_019042047.1 hypothetical protein WICANDRAFT_82763	#N/A	#N/A	gnl|TC-DB|P63279|3.A.20.1.1 SUMO-conjugating enzyme UBC9 OS=Homo sapiens GN=UBE2I PE=1 SV=1	SUMO-conjugating enzyme UBC9
g111.t1	nvi:100121028 transcription elongation factor 1 homolog; K13617 protein phosphatase methylesterase 1 [EC:3.1.1.89]	{NA}	KOG3214	#N/A	SGZ54330.1 CIC11C00000005196	#N/A	#N/A	#N/A	0
g112.t1	dha:DEHA2E21120g DEHA2E21120p; K14783 proteasome-interacting protein CIC1	{NA}	KOG1685	#N/A	XP_019042044.1 hypothetical protein WICANDRAFT_25804	#N/A	#N/A	#N/A	Putative ribosome biogenesis protein C8F11.04
g113.t1	tam:Theam_0267 50S ribosomal protein L14; K02874 large subunit ribosomal protein L14	GO:0006412(translation)	KOG0901	#N/A	XP_018983628.1 hypothetical protein BABINDRAFT_65739	#N/A	#N/A	#N/A	54S ribosomal protein L38, mitochondrial
g114.t1	lth:KLTH0F18172g KLTH0F18172p; K14674 TAG lipase / steryl ester hydrolase / phospholipase A2 / LPA acyltransferase [EC:3.1.1.3 3.1.1.13 3.1.1.4 2.3.1.51]	GO:0006355(regulation of transcription, DNA-dependent) GO:0006629(lipid metabolic process)	KOG2214	PHI:2030|G4N492|TGL3-1|318829|Magnaporthe oryzae|mixed outcome	XP_011277122.1 DNA-directed RNA polymerase	#N/A	#N/A	#N/A	Lipase 4
g115.t1	dha:DEHA2B10494g DEHA2B10494p; K11888 protein Cut8	GO:0071630(nucleus-associated proteasomal ubiquitin-dependent protein catabolic process) GO:0031144(proteasome localization)	euNOG10209	#N/A	XP_002491643.1 SUMO-conjugating enzyme involved in the Smt3p conjugation pathway	#N/A	#N/A	#N/A	0
g116.t1	ppa:PAS_chr2-1_0474 hypothetical protein; K15140 mediator of RNA polymerase II transcription subunit 22, fungi type	GO:0051258(protein polymerization) GO:0006357(regulation of transcription from RNA polymerase II promoter) GO:0007165(signal transduction) GO:0030168(platelet activation)	0	#N/A	KAA8903530.1 hypothetical protein DIURU_002416	#N/A	#N/A	#N/A	Mediator of RNA polymerase II transcription subunit 22
g117.t1	psoj:PHYSODRAFT_388889 hypothetical protein; K05529 mannan polymerase complexes MNN9 subunit [EC:2.4.1.-]	{NA}	euNOG15844	#N/A	XP_020045447.1 ribosomal protein L1	#N/A	#N/A	#N/A	0
g118.t1	psoj:PHYSODRAFT_388889 hypothetical protein; K05529 mannan polymerase complexes MNN9 subunit [EC:2.4.1.-]	{NA}	euNOG15844	#N/A	XP_020050798.1 ribosomal protein L14	#N/A	#N/A	#N/A	Mannan polymerase complexes subunit MNN9
g119.t1	spaa:SPAPADRAFT_55693 hypothetical protein; K01183 chitinase [EC:3.2.1.14]	GO:0006367(transcription initiation from RNA polymerase II promoter)	0	#N/A	ODV94765.1 hypothetical protein PACTADRAFT_44295, partial	#N/A	#N/A	#N/A	#N/A
g120.t1	ppa:PAS_FragB_0058 hypothetical protein; K17971 BNI1-related protein 1	{NA}	0	#N/A	XP_020050685.1 nuclear envelope, partial	#N/A	#N/A	#N/A	#N/A
g122.t1	afv:AFLA_020970 transcription factor TFIIIB complex subunit Brf1, putative; K15196 transcription factor IIIB 90 kDa subunit	GO:0006810(transport) GO:0055085(transmembrane transport)	KOG0254	PHI:4024|G4N740|MoST1|318829|Magnaporthe oryzae|reduced virulence	XP_018210412.1 hypothetical protein OGAPODRAFT_8273	#N/A	#N/A	gnl|TC-DB|P39932|2.A.1.1.38 Sugar transporter STL1 - Saccharomyces cerevisiae (Baker's yeast).	0
g123.t1	spaa:SPAPADRAFT_58963 carbonyl reductase; K17742 sorbose reductase [EC:1.1.1.289]	GO:0006694(steroid biosynthetic process) GO:0055114(oxidation-reduction process)	0	PHI:2269|Q32WF7|Mdh1|13684|Parastagonospora nodorum|unaffected pathogenicity	SCU88875.1 LADA_0E12530g1_1	1287681|EutypalataUCREL1	#N/A	gnl|TC-DB|WP_062382148.1|1.A.115.1.5 SDR family oxidoreductase [Pseudomonas abietaniphila]	0
g124.t1	pgu:PGUG_04392 hypothetical protein; K01556 kynureninase [EC:3.7.1.3]	{NA}	KOG3846	#N/A	ODV95651.1 hypothetical protein PACTADRAFT_50349	#N/A	#N/A	#N/A	Kynureninase
g125.t1	lth:KLTH0E01056g KLTH0E01056p; K09291 nucleoprotein TPR	GO:0006606(protein import into nucleus)	KOG4674	#N/A	#N/A	#N/A	#N/A	gnl|TC-DB|Q02455|1.I.1.1.1 Protein MLP1 - Saccharomyces cerevisiae (Baker's yeast).	Protein MLP1
g127.t1	tdl:TDEL_0B02200 TDEL0B02200; ubiquitin-60S ribosomal protein L40 fusion protein; K02927 large subunit ribosomal protein L40e	GO:0006412(translation)	KOG0003	#N/A	XP_015468139.1 hypothetical protein AC631_02179	#N/A	#N/A	gnl|TC-DB|B7FZS1|3.A.25.1.1 Predicted protein OS=Phaeodactylum tricornutum (strain CCAP 1055/1) GN=hUbi PE=4 SV=1	Ubiquitin-60S ribosomal protein L40
g128.t1	cdu:CD36_33940 ER chaperone/ER translocation nucleotide exchange factor, putative; K14001 nucleotide exchange factor SIL1	0	0	#N/A	XP_007375015.1 hypothetical protein SPAPADRAFT_136443	#N/A	#N/A	#N/A	Nucleotide exchange factor SIL1
g129.t1	ago:AGOS_AFR284W AFR284Wp; K11231 osomolarity two-component system, sensor histidine kinase SLN1 [EC:2.7.13.3]	GO:0000160(two-component signal transduction system (phosphorelay)) GO:0007165(signal transduction)	KOG0519	PHI:3374|I1S028|FgSln1|5518|Fusarium graminearum (related: Gibberella zeae)|reduced virulence	XP_007375016.1 hypothetical protein SPAPADRAFT_60851	#N/A	#N/A	gnl|TC-DB|WP_018128393.1|9.B.238.3.1 hybrid sensor histidine kinase/response regulator [Balneola vulgaris]	Two-component system protein B
g131.t1	ppa:PAS_chr3_0624 Protein kinase that regulates the G2/M transition by inhibition of Cdc28p kinase activity; K03114 mitosis inhibitor protein kinase SWE1 [EC:2.7.11.1]	GO:0006468(protein phosphorylation)	KOG0601	PHI:1185|I1S0J9|(Sc Swe1)|5518|Fusarium graminearum (related: Gibberella zeae)|loss of pathogenicity	XP_011276508.1 Kynureninase 1	1043003|AureobasidiummelanogenumCBS110374	#N/A	gnl|TC-DB|Q8TDX7|1.I.1.1.3 Serine/threonine-protein kinase Nek7 OS=Homo sapiens GN=NEK7 PE=1 SV=1	Mitosis inhibitor protein kinase wee1
g132.t1	cten:CANTEDRAFT_107082 hypothetical protein; K11135 Pin2-interacting protein X1	GO:0006874(cellular calcium ion homeostasis) GO:0006270(DNA-dependent DNA replication initiation) GO:0000184(nuclear-transcribed mRNA catabolic process, nonsense-mediated decay) GO:0030001(metal ion transport) GO:0007155(cell adhesion) GO:0015743(malate transport) GO:0055085(transmembrane transport)	KOG2809	#N/A	XP_018982454.1 hypothetical protein BABINDRAFT_163853	#N/A	#N/A	#N/A	Protein PXR1
g133.t1	egr:104450439 transportin-1; K18752 transportin-1	0	KOG2171	#N/A	PGH16823.1 ubiquitin-60S ribosomal protein L40	#N/A	#N/A	gnl|TC-DB|O00410|1.I.1.1.3 Importin-5 OS=Homo sapiens GN=IPO5 PE=1 SV=4	Importin subunit beta-3
g134.t1	rde:RD1_1113 nucleotidyltransferase; K07182 CBS domain-containing protein	GO:0006308(DNA catabolic process) GO:0007067(mitosis)	euNOG04494	#N/A	KHC77272.1 nucleotide exchange factor SIL1	#N/A	#N/A	gnl|TC-DB|P74477|2.A.49.6.1 Chloride channel protein - Synechocystis sp. (strain PCC 6803).	0
g135.t1	erc:Ecym_6156 hypothetical protein; K00706 1,3-beta-glucan synthase [EC:2.4.1.34]	GO:0006075((1->3)-beta-D-glucan biosynthetic process)	KOG0916	PHI:2533|Q4WLT4|FKS1|746128|Aspergillus fumigatus|effector (plant avirulence determinant)	XP_020049590.1 hypothetical protein ASCRUDRAFT_83259	#N/A	#N/A	gnl|TC-DB|P38631|9.B.119.1.1 1,3-beta-glucan synthase component FKS1 OS=Saccharomyces cerevisiae (strain ATCC 204508 / S288c) GN=FKS1 PE=1 SV=2	1,3-beta-glucan synthase component FKS3
g139.t1	ppa:PAS_chr4_0709 isoleucine-tRNA synthetase; K01870 isoleucyl-tRNA synthetase [EC:6.1.1.5]	GO:0006418(tRNA aminoacylation for protein translation)	KOG0434	#N/A	XP_020046848.1 kinase-like protein	#N/A	#N/A	#N/A	Isoleucine--tRNA ligase, cytoplasmic
g140.t1	ppa:PAS_chr3_0176 Mitochondrial ornithine acetyltransferase; K00620 glutamate N-acetyltransferase / amino-acid N-acetyltransferase [EC:2.3.1.35 2.3.1.1]	GO:0006526(arginine biosynthetic process)	KOG2786	PHI:5234|A4R5F6|MoARG7|318829|Magnaporthe oryzae|reduced virulence	PSK79545.1 hypothetical protein CJJ07_000646	#N/A	#N/A	#N/A	Arginine biosynthesis bifunctional protein ArgJ, mitochondrial
g141.t1	dha:DEHA2D16412g DEHA2D16412p; K02537 mitotic spindle assembly checkpoint protein MAD2	{NA}	KOG3285	PHI:262|Q59VQ3|MAD2|5476|Candida albicans|effector (plant avirulence determinant)	XP_001383094.2 Karyopherin Functions in nuclear transport of proteins	#N/A	#N/A	#N/A	0
g144.t1	cci:CC1G_12253 hypothetical protein; K09467 zinc-finger protein CreA/MIG	0	KOG1721	PHI:209|Q9C410|CaNRG1|5476|Candida albicans|reduced virulence	XP_020046509.1 CBS-domain-containing protein, partial	#N/A	#N/A	#N/A	Transcriptional regulator NRG1
g145.t1	ppa:PAS_chr4_0437 Prephenate dehydratase, catalyzes the conversion of prephanate to phenylpyruvate; K04518 prephenate dehydratase [EC:4.2.1.51]	GO:0009094(L-phenylalanine biosynthetic process) GO:0008152(metabolic process)	KOG2797	#N/A	XP_020046508.1 glycosyltransferase family 48 protein	#N/A	#N/A	#N/A	Putative prephenate dehydratase
g146.t1	cal:CaO19.13598 SEC31; WD domain protein similar to S. cerevisiae SEC31 (YDL195W) secretory pathway vesicle COPII coat component; K14005 protein transport protein SEC31	GO:0008380(RNA splicing)	KOG0307	PHI:2527|Q4X0M4|SEC31|746128|Aspergillus fumigatus|loss of pathogenicity	XP_011271509.1 isoleucyl-tRNA synthetase	#N/A	#N/A	gnl|TC-DB|O94979|3.A.5.9.1 Protein transport protein Sec31A OS=Homo sapiens GN=SEC31A PE=1 SV=3	0
g147.t1	ppa:PAS_chr3_0896 Dipeptidyl aminopeptidase, synthesized as a glycosylated precursor; K01282 dipeptidyl aminopeptidase [EC:3.4.14.-]	GO:0006508(proteolysis)	KOG2100	PHI:4103|B2RKU3|DPPIV|837|Porphyromonas gingivalis|effector (plant avirulence determinant)	XP_018987213.1 hypothetical protein BABINDRAFT_160117	#N/A	#N/A	gnl|TC-DB|P42658|8.A.51.1.1 Dipeptidyl aminopeptidase-like protein 6 OS=Homo sapiens GN=DPP6 PE=1 SV=2	Dipeptidyl aminopeptidase B
g148.t1	cot:CORT_0D04170 Ade6 5-Phosphoribosylformyl glycinamidine synthetase; K01952 phosphoribosylformylglycinamidine synthase [EC:6.3.5.3]	{NA}	KOG1907	#N/A	XP_020048666.1 DNA-binding protein	#N/A	#N/A	#N/A	Phosphoribosylformylglycinamidine synthase
g149.t1	pic:PICST_47115 hypothetical protein; K07555 ATP synthase mitochondrial F1 complex assembly factor 1	GO:0006461(protein complex assembly) GO:0042981(regulation of apoptotic process)	KOG3281	#N/A	XP_002493183.1 hypothetical protein PAS_chr3_1242	#N/A	#N/A	#N/A	Protein ATP11, mitochondrial
g150.t1	afv:AFLA_048740 MFS transporter, putative; K13336 peroxin-3	GO:0055085(transmembrane transport)	KOG2533	PHI:1662|I1REJ1|GzCCHC002|5518|Fusarium graminearum (related: Gibberella zeae)|reduced virulence	XP_002493867.1 Prephenate dehydratase, catalyzes the conversion of prephanate to phenylpyruvate	229533|FusariumgraminearumPH-1	#N/A	gnl|TC-DB|P53322|2.A.1.14.11 High-affinity nicotinic acid transporter (Nicotinic acid permease) - Saccharomyces cerevisiae (Baker's yeast).	High-affinity nicotinic acid transporter
g151.t1	cdu:CD36_22960 DnaJ-like chaperone, putative; K09523 DnaJ homolog subfamily C member 3	GO:0006367(transcription initiation from RNA polymerase II promoter) GO:0016485(protein processing)	KOG0550	PHI:5236|A0A0D2XVZ5|Dnj1|5507|Fusarium oxysporum|reduced virulence	XP_019041461.1 hypothetical protein WICANDRAFT_87581	#N/A	#N/A	gnl|TC-DB|Q9NXW2|1.P.1.1.1 DnaJ homolog subfamily B member 12 OS=Homo sapiens GN=DNAJB12 PE=1 SV=4	DnaJ-like chaperone JEM1
g152.t1	clu:CLUG_04543 hypothetical protein; K14808 ATP-dependent RNA helicase DDX54/DBP10 [EC:3.6.4.13]	0	KOG0337	PHI:1458|Q4I7F9|GzAra006|5518|Fusarium graminearum (related: Gibberella zeae)|unaffected pathogenicity	XP_020047062.1 hypothetical protein ASCRUDRAFT_21804, partial	#N/A	#N/A	gnl|TC-DB|O00571|1.I.1.1.3 ATP-dependent RNA helicase DDX3X OS=Homo sapiens GN=DDX3X PE=1 SV=3	ATP-dependent RNA helicase DBP10
g153.t1	cyp:PCC8801_1300 hypothetical protein; K12600 superkiller protein 3	GO:0006606(protein import into nucleus) GO:0006355(regulation of transcription, DNA-dependent) GO:0006352(DNA-dependent transcription, initiation)	KOG1128	#N/A	XP_002770711.1 DEHA2G22792p	#N/A	#N/A	#N/A	0
g154.t1	dha:DEHA2B08140g DEHA2B08140p; K00668 fatty acid synthase subunit beta, fungi type [EC:2.3.1.86]	GO:0055114(oxidation-reduction process)	euNOG04454	PHI:4602|A0A016PX00|FDB2|5518|Fusarium graminearum (related: Gibberella zeae)|effector (plant avirulence determinant)	XP_024714523.1 hypothetical protein C7M61_001997	#N/A	#N/A	#N/A	Fatty acid synthase subunit beta
g157.t1	ppa:PAS_chr4_0201 Essential ATP-dependent RNA helicase of the DEAD-box protein family; K12823 ATP-dependent RNA helicase DDX5/DBP2 [EC:3.6.4.13]	0	KOG0331	PHI:1458|Q4I7F9|GzAra006|5518|Fusarium graminearum (related: Gibberella zeae)|unaffected pathogenicity	VEU20921.1 DEKNAAC101876	#N/A	#N/A	gnl|TC-DB|O00571|1.I.1.1.3 ATP-dependent RNA helicase DDX3X OS=Homo sapiens GN=DDX3X PE=1 SV=3	0
g159.t1	yli:YALI0A19602g YALI0A19602p; K09569 FK506-binding protein 2 [EC:5.2.1.8]	GO:0001522(pseudouridine synthesis) GO:0006457(protein folding) GO:0042254(ribosome biogenesis)	KOG0549	PHI:2305|Q2LK92|BcFKBP12|40559|Botrytis cinerea|reduced virulence	XP_002418770.1 dnaJ-like chaperone, putative	#N/A	#N/A	gnl|TC-DB|P62942|8.A.11.1.2 Peptidyl-prolyl cis-trans isomerase FKBP1A OS=Homo sapiens GN=FKBP1A PE=1 SV=2	FK506-binding protein 2
g161.t1	spu:577641 tudor domain-containing protein 7B; K18405 tudor domain-containing protein 1/4/6/7	GO:0007340(acrosome reaction) GO:0007342(fusion of sperm to egg plasma membrane)	0	#N/A	XP_011274566.1 hypothetical protein BN7_3142	#N/A	#N/A	#N/A	#N/A
g164.t1	ppa:PAS_chr2-1_0661 Catalytic subunit of 1,3-beta-D-glucan synthase; K00706 1,3-beta-glucan synthase [EC:2.4.1.34]	GO:0006075((1->3)-beta-D-glucan biosynthetic process)	KOG0916	PHI:2533|Q4WLT4|FKS1|746128|Aspergillus fumigatus|effector (plant avirulence determinant)	ODV96287.1 hypothetical protein PACTADRAFT_23552, partial	#N/A	#N/A	gnl|TC-DB|P38631|9.B.119.1.1 1,3-beta-glucan synthase component FKS1 OS=Saccharomyces cerevisiae (strain ATCC 204508 / S288c) GN=FKS1 PE=1 SV=2	1,3-beta-glucan synthase component FKS1
g165.t1	mis:MICPUN_106836 hypothetical protein; K03347 cullin 1	GO:0006511(ubiquitin-dependent protein catabolic process)	0	#N/A	ODV94456.1 hypothetical protein PACTADRAFT_45167	#N/A	#N/A	#N/A	0
g167.t1	clu:CLUG_02528 hypothetical protein; K01264 aminopeptidase Y [EC:3.4.11.15]	GO:0008152(metabolic process)	KOG2195	#N/A	XP_019042028.1 hypothetical protein WICANDRAFT_25008	#N/A	#N/A	gnl|TC-DB|G2SIT7|9.B.229.1.5 Glutamate carboxypeptidase II OS=Rhodothermus marinus SG0.5JP17-172 GN=Rhom172_0780 PE=4 SV=1	Aminopeptidase Y
g168.t1	spaa:SPAPADRAFT_53584 hypothetical protein; K14969 COMPASS component SHG1	{NA}	0	#N/A	XP_019040483.1 hypothetical protein WICANDRAFT_77915	#N/A	#N/A	#N/A	#N/A
g169.t1	dha:DEHA2E15488g DEHA2E15488p; K12771 sporulation-specific protein 1 [EC:2.7.11.1]	GO:0006468(protein phosphorylation)	KOG0201	PHI:1181|I1RNY7|(Sc Kic1)|5518|Fusarium graminearum (related: Gibberella zeae)|loss of pathogenicity	#N/A	447093|AjellomycescapsulatusG186AR	#N/A	gnl|TC-DB|C5L569|8.A.104.1.6 Putative uncharacterized protein OS=Perkinsus marinus (strain ATCC 50983 / TXsc) GN=Pmar_PMAR014892 PE=4 SV=1	0
g171.t1	xma:102221352 methyltransferase-like protein 14-like; K05925 mRNA (2'-O-methyladenosine-N6-)-methyltransferase [EC:2.1.1.62]	GO:0006139(nucleobase-containing compound metabolic process)	KOG2097	#N/A	XP_011272552.1 1,3-beta-glucan synthase	#N/A	#N/A	#N/A	0
g173.t1	pgu:PGUG_01417 hypothetical protein; K01438 acetylornithine deacetylase [EC:3.5.1.16]	GO:0008152(metabolic process)	KOG2275	#N/A	#N/A	#N/A	#N/A	#N/A	Peptidase M20 domain-containing protein C757.05c
g174.t1	lth:KLTH0F00924g KLTH0F00924p; K12488 Arf-GAP with SH3 domain, ANK repeat and PH domain-containing protein	0	KOG0521	#N/A	ODV97455.1 hypothetical protein PACTADRAFT_2022	#N/A	#N/A	gnl|TC-DB|P40529|3.A.30.1.1 ADP-ribosylation factor GTPase-activating protein effector protein 2 OS=Saccharomyces cerevisiae (strain ATCC 204508 / S288c) OX=559292 GN=AGE2 PE=1 SV=1	0
g175.t1	ppa:PAS_chr1-1_0314 Component of the GARP (Golgi-associated retrograde protein) complex; K17600 vacuolar protein sorting-associated protein 54	GO:0042147(retrograde transport, endosome to Golgi)	KOG2115	#N/A	XP_018984424.1 hypothetical protein BABINDRAFT_162161	#N/A	#N/A	#N/A	Vacuolar protein sorting-associated protein 54
g177.t1	ppa:PAS_chr3_0825 Essential component of the nuclear pore complex, which mediates nuclear import and export; K14306 nuclear pore complex protein Nup62	{NA}	KOG2196	#N/A	XP_020047705.1 Pkinase-domain-containing protein, partial	#N/A	#N/A	gnl|TC-DB|P14907|1.I.1.1.1 Nucleoporin NSP1 - Saccharomyces cerevisiae (Baker's yeast).	Nucleoporin NSP1
g179.t1	clu:CLUG_00703 hypothetical protein; K14854 ribosome assembly protein 3	0	0	#N/A	CDR41224.1 CYFA0S06e04280g1_1	#N/A	#N/A	#N/A	0
g181.t1	dha:DEHA2E15026g DEHA2E15026p; K16261 yeast amino acid transporter	GO:0003333(amino acid transmembrane transport) GO:0006810(transport) GO:0055085(transmembrane transport)	KOG1286	#N/A	SGZ52438.1 CIC11C00000001766	#N/A	#N/A	gnl|TC-DB|P38090|2.A.3.10.19 General amino acid permease AGP2 - Saccharomyces cerevisiae (Baker's yeast).	0
g182.t1	lbc:LACBIDRAFT_153942 hypothetical protein; K10669 2'-phosphotransferase [EC:2.7.1.160]	GO:0006388(tRNA splicing, via endonucleolytic cleavage and ligation)	KOG2278	#N/A	XP_020044301.1 ArfGap-domain-containing protein	#N/A	#N/A	#N/A	0
g183.t1	pic:PICST_68096 hypothetical protein; K09424 Myb-like DNA-binding protein REB1	{NA}	KOG0051	PHI:1528|I1SAN0|GzHOMEL041|5518|Fusarium graminearum (related: Gibberella zeae)|effector (plant avirulence determinant)	XP_002489972.1 Component of the GARP (Golgi-associated retrograde protein) complex	#N/A	#N/A	#N/A	DNA-binding protein REB1
g184.t1	cten:CANTEDRAFT_120671 aromatic amino acid aminotransferase II; K05821 aromatic amino acid aminotransferase II [EC:2.6.1.58 2.6.1.28]	GO:0009058(biosynthetic process)	KOG0634	PHI:3028|A5CVB7|Vatr2|28447|Clavibacter michiganensis|reduced virulence	XP_020044819.1 hypothetical protein ASCRUDRAFT_21115, partial	#N/A	#N/A	#N/A	Aromatic amino acid aminotransferase 2
g185.t1	lth:KLTH0B06072g KLTH0B06072p; K08783 extracellular matrix protein 14 [EC:3.4.17.-]	GO:0006508(proteolysis)	KOG2650	#N/A	ODV98194.1 hypothetical protein PACTADRAFT_14664	#N/A	#N/A	#N/A	Putative metallocarboxypeptidase ECM14
g188.t1	lth:KLTH0H08976g KLTH0H08976p; K13524 4-aminobutyrate aminotransferase / (S)-3-amino-2-methylpropionate transaminase [EC:2.6.1.19 2.6.1.22]	GO:0009058(biosynthetic process)	KOG1405	PHI:5028|I1RNH4|gta1|5518|Fusarium graminearum (related: Gibberella zeae)|mixed outcome	XP_020049195.1 hypothetical protein ASCRUDRAFT_74344	#N/A	#N/A	gnl|TC-DB|CRG88657|9.B.313.1.2 4-aminobutyrate aminotransferase / (S)-3-amino-2-methylpropionate transaminase [Talaromyces islandicus]	4-aminobutyrate aminotransferase
g190.t1	ncs:NCAS_0A08630 NCAS0A08630; hypothetical protein; K08139 MFS transporter, SP family, sugar:H+ symporter	GO:0055085(transmembrane transport)	KOG0254	PHI:2968|J9VQA5|Hxs1|5207|Cryptococcus neoformans|reduced virulence	KIL65540.1 hypothetical protein M378DRAFT_76750	#N/A	#N/A	gnl|TC-DB|P11636|2.A.1.1.7 Quinate permease (Quinate transporter) - Neurospora crassa.	Quinate permease
g191.t1	ani:AN3460.2 hypothetical protein; K12614 ATP-dependent RNA helicase DDX6/DHH1 [EC:3.6.4.13]	GO:0055114(oxidation-reduction process) GO:0009690(cytokinin metabolic process) GO:0051276(chromosome organization)	KOG0250	#N/A	XP_018982536.1 hypothetical protein BABINDRAFT_181839	#N/A	#N/A	#N/A	Structural maintenance of chromosomes protein 6
g192.t1	sce:YIL015W BAR1, SST1; aspartyl protease BAR1 (EC:3.4.23.35); K01383 barrierpepsin [EC:3.4.23.35]	{NA}	KOG1339	PHI:127|P43095|SAP6|5476|Candida albicans|mixed outcome	KNE01192.2 hypothetical protein QG37_02082	#N/A	#N/A	gnl|TC-DB|P20142|8.A.32.1.4 Gastricsin OS=Homo sapiens OX=9606 GN=PGC PE=1 SV=1	Probable aspartic-type endopeptidase OPSB
g193.t1	cot:CORT_0F03710 hypothetical protein; K06005 candidapepsin [EC:3.4.23.24]	{NA}	KOG1339	PHI:72|P0DJ06|SAP2|5476|Candida albicans|reduced virulence	SCW03527.1 LAFE_0G12442g1_1	#N/A	#N/A	gnl|TC-DB|P20142|8.A.32.1.4 Gastricsin OS=Homo sapiens OX=9606 GN=PGC PE=1 SV=1	Probable aspartic-type endopeptidase opsB
g194.t1	cten:CANTEDRAFT_113654 hypothetical protein; K11880 proteasome chaperone 2	{NA}	euNOG10185	#N/A	XP_020071825.1 3-amino-2-methylpropionate transaminase	#N/A	#N/A	#N/A	Proteasome assembly chaperone 2
g195.t1	clu:CLUG_04631 hypothetical protein; K03000 DNA-directed RNA polymerase I subunit RPA12	GO:0006265(DNA topological change) GO:0006464(cellular protein modification process) GO:0006355(regulation of transcription, DNA-dependent) GO:0035556(intracellular signal transduction) GO:0006412(translation) GO:0006351(transcription, DNA-dependent)	KOG2907	PHI:1627|I1RW90|GzTF2S002|5518|Fusarium graminearum (related: Gibberella zeae)|reduced virulence	XP_013934047.1 MFS transporter, sugar porter (SP) family	#N/A	#N/A	#N/A	DNA-directed RNA polymerase I subunit RPA12
g196.t1	ppa:PAS_chr3_0826 Tetrameric phosphoglycerate mutase; K01834 2,3-bisphosphoglycerate-dependent phosphoglycerate mutase [EC:5.4.2.11]	{NA}	KOG0235	#N/A	ONH69505.1 Structural maintenance of chromosomes protein 6	39946|OryzasativaIndicaGroup	#N/A	#N/A	Phosphoglycerate mutase 1
g201.t1	cten:CANTEDRAFT_115922 Isopentenyldiphosphate isomerase; K01823 isopentenyl-diphosphate delta-isomerase [EC:5.3.3.2]	0	KOG1616	PHI:3174|G4MNE3|MoSip2|318829|Magnaporthe oryzae|reduced virulence	XP_018004278.1 putative aspartic-type endopeptidase OPSB	#N/A	#N/A	#N/A	SNF1 protein kinase subunit beta-3
g204.t1	bze:COCCADRAFT_30631 hypothetical protein; K01464 dihydropyrimidinase [EC:3.5.2.2]	GO:0006807(nitrogen compound metabolic process)	euNOG12796	#N/A	XP_007736473.1 hypothetical protein A1O3_08184	#N/A	#N/A	#N/A	0
g206.t1	ppa:PAS_FragB_0056 ATP-dependent helicase; K10901 bloom syndrome protein [EC:3.6.4.12]	GO:0006281(DNA repair) GO:0006260(DNA replication)	KOG0351	PHI:1458|Q4I7F9|GzAra006|5518|Fusarium graminearum (related: Gibberella zeae)|unaffected pathogenicity	XP_006685700.1 uncharacterized protein CANTEDRAFT_113654	#N/A	#N/A	gnl|TC-DB|Q5EAK4|2.A.16.2.2 ATP-dependent DNA helicase tlh1 - Schizosaccharomyces pombe (Fission yeast).	ATP-dependent helicase SGS1
g207.t1	dha:DEHA2F04356g DEHA2F04356p; K03131 transcription initiation factor TFIID subunit 6	GO:0051090(regulation of sequence-specific DNA binding transcription factor activity) GO:0006352(DNA-dependent transcription, initiation)	KOG2549	#N/A	CEP24518.1 unnamed protein product	#N/A	#N/A	#N/A	Transcription initiation factor TFIID subunit 6
g208.t1	kla:KLLA0C18744g hypothetical protein; K00293 saccharopine dehydrogenase (NADP+, L-glutamate forming) [EC:1.5.1.10]	GO:0009089(lysine biosynthetic process via diaminopimelate) GO:0055114(oxidation-reduction process)	KOG0172	PHI:2519|Q4WQ27|LYS9|746128|Aspergillus fumigatus|unaffected pathogenicity	XP_020046095.1 phosphoglycerate mutase	#N/A	#N/A	#N/A	Saccharopine dehydrogenase [NADP(+), L-glutamate-forming]
g209.t1	sce:YNL106C INP52, SJL2; phosphatidylinositol-3-/phosphoinositide 5-phosphatase INP52 (EC:3.1.3.36 3.1.3.-); K01106 inositol-1,4,5-trisphosphate 5-phosphatase [EC:3.1.3.56]	GO:0006355(regulation of transcription, DNA-dependent)	KOG0566	PHI:4485|Q5APU3|Sac1|5476|Candida albicans|mixed outcome	CCA37421.1 Snf1 kinase complex subunit	#N/A	#N/A	#N/A	Polyphosphatidylinositol phosphatase INP52
g210.t1	dha:DEHA2G15994g DEHA2G15994p; K06672 cohesin loading factor subunit SCC2	0	KOG1020	#N/A	CDR40802.1 CYFA0S05e04654g1_1	#N/A	#N/A	#N/A	0
g211.t1	ppa:PAS_chr3_0643 Putative ion transporter, similar to mammalian electroneutral Na(+)-(K+)-C1-cotransporter family; K14429 solute carrier family 12 (potassium/chloride transporters), member 9	GO:0006811(ion transport) GO:0006810(transport) GO:0055085(transmembrane transport)	KOG1288	#N/A	XP_020047219.1 hypothetical protein ASCRUDRAFT_8485	#N/A	#N/A	gnl|TC-DB|Q9BXP2|2.A.30.1.6 Solute carrier family 12 member 9 OS=Homo sapiens GN=SLC12A9 PE=1 SV=1	0
g212.t1	cgr:CAGL0J00341g hypothetical protein; K13721 aminopeptidase 2 [EC:3.4.11.-]	GO:0007165(signal transduction) GO:0006378(mRNA polyadenylation)	KOG1046	PHI:3630|L7N655|PepN|1773|Mycobacterium tuberculosis|reduced virulence	XP_018984243.1 hypothetical protein BABINDRAFT_38821	#N/A	#N/A	#N/A	Protein TMA108
g213.t1	kla:KLLA0C11363g hypothetical protein; K14684 solute carrier family 25 (mitochondrial phosphate transporter), member 23/24/25/41	GO:0007165(signal transduction)	KOG0036	PHI:4672|Q4WBL9|AmcA|746128|Aspergillus fumigatus|unaffected pathogenicity	XP_020048578.1 saccharopine dehydrogenase	#N/A	#N/A	gnl|TC-DB|P48233|2.A.29.23.2 Calcium-binding mitochondrial carrier SAL1 - Saccharomyces cerevisiae (Baker's yeast).	Calcium-binding mitochondrial carrier SAL1
g216.t1	dha:DEHA2D16632g DEHA2D16632p; K05294 glycosylphosphatidylinositol deacylase [EC:3.-.-.-]	GO:0006629(lipid metabolic process)	KOG3724	#N/A	XP_020046067.1 hypothetical protein ASCRUDRAFT_36782, partial	#N/A	#N/A	#N/A	0
g218.t1	yli:YALI0E22847g YALI0E22847p; K08853 AP2-associated kinase [EC:2.7.11.1]	GO:0006468(protein phosphorylation)	KOG1989	PHI:1259|I1RNK3|FGSG_03499|5518|Fusarium graminearum (related: Gibberella zeae)|reduced virulence	XP_020044744.1 hypothetical protein ASCRUDRAFT_77910	930091|BipolarisvictoriaeFI3	#N/A	gnl|TC-DB|M5BEH1|8.A.104.1.5 Salt overly sensitive 2 OS=Arabidopsis thaliana GN=sos2 PE=4 SV=1	0
g219.t1	sce:YFL026W STE2; alpha-factor pheromone receptor STE2; K11213 pheromone alpha factor receptor	GO:0007186(G-protein coupled receptor signaling pathway)	0	#N/A	XP_022457362.1 uncharacterized protein KUCA_T00001319001	#N/A	#N/A	gnl|TC-DB|D6VTK4|9.B.45.1.1 Pheromone alpha factor receptor OS=Saccharomyces cerevisiae (strain ATCC 204508 / S288c) GN=STE2 PE=1 SV=2	0
g220.t1	ptr:456850 EPS15; epidermal growth factor receptor pathway substrate 15; K12472 epidermal growth factor receptor substrate 15	GO:0007015(actin filament organization) GO:0006897(endocytosis)	KOG0998	#N/A	XP_019042008.1 hypothetical protein WICANDRAFT_14752, partial	#N/A	#N/A	#N/A	Actin cytoskeleton-regulatory complex protein END3
g221.t1	dha:DEHA2A11814g DEHA2A11814p; K03936 NADH dehydrogenase (ubiquinone) Fe-S protein 3 [EC:1.6.5.3 1.6.99.3]	GO:0055114(oxidation-reduction process)	KOG1713	#N/A	XP_011274989.1 putative membrane protein	#N/A	#N/A	gnl|TC-DB|P23710|3.D.1.6.2 NADH-ubiquinone oxidoreductase 30.4 kDa subunit, mitochondrial - Neurospora crassa.	Probable NADH-ubiquinone oxidoreductase 30.4 kDa subunit, mitochondrial
g223.t1	pic:PICST_65493 hypothetical protein; K17945 tropomyosin, fungi type	GO:0048309(endoplasmic reticulum inheritance) GO:0048870(cell motility) GO:0006457(protein folding) GO:0051028(mRNA transport) GO:0007049(cell cycle) GO:0006355(regulation of transcription, DNA-dependent) GO:0000921(septin ring assembly) GO:0006323(DNA packaging) GO:0010508(positive regulation of autophagy) GO:0006606(protein import into nucleus) GO:0006858(extracellular transport) GO:0008053(mit…	KOG1003	#N/A	XP_018984350.1 hypothetical protein BABINDRAFT_162094	#N/A	#N/A	#N/A	0
g224.t1	pgu:PGUG_03761 hypothetical protein; K18637 axial budding pattern protein 2	{NA}	euNOG04205	#N/A	XP_019036971.1 hypothetical protein WICANDRAFT_70833	#N/A	#N/A	#N/A	Axial budding pattern protein 2
g225.t1	kla:KLLA0C11385g hypothetical protein; K17361 acyl-coenzyme A thioesterase 9 [EC:3.1.2.-]	{NA}	KOG2763	#N/A	XP_019041549.1 hypothetical protein WICANDRAFT_17940, partial	#N/A	#N/A	gnl|TC-DB|XP_023908334.1|9.B.371.2.3 acyl-coenzyme A thioesterase 9, mitochondrial-like [Quercus suber]	Acyl-coenzyme A thioesterase 9, mitochondrial
g227.t1	aec:105149581 thioredoxin reductase 1, mitochondrial; K00384 thioredoxin reductase (NADPH) [EC:1.8.1.9]	0	0	#N/A	XP_002493525.1 hypothetical protein PAS_chr4_0920	#N/A	#N/A	#N/A	#N/A
g228.t1	sce:YJR159W SOR1, SDH1; L-iditol 2-dehydrogenase SOR1 (EC:1.1.1.14); K00008 L-iditol 2-dehydrogenase [EC:1.1.1.14]	GO:0055114(oxidation-reduction process)	KOG0024	PHI:2256|Q0UA24|Xdh1|13684|Parastagonospora nodorum|effector (plant avirulence determinant)	XP_015468455.1 putative NADH-ubiquinone oxidoreductase 30.4 kDa subunit, mitochondrial	#N/A	#N/A	#N/A	Sorbitol dehydrogenase 1
g229.t1	sce:YDL246C SOR2; L-iditol 2-dehydrogenase SOR2 (EC:1.1.1.14); K00008 L-iditol 2-dehydrogenase [EC:1.1.1.14]	GO:0006631(fatty acid metabolic process) GO:0006813(potassium ion transport) GO:0055114(oxidation-reduction process)	KOG0024	PHI:2256|Q0UA24|Xdh1|13684|Parastagonospora nodorum|effector (plant avirulence determinant)	XP_018984306.1 hypothetical protein BABINDRAFT_180725	#N/A	#N/A	#N/A	Sorbitol dehydrogenase 2
g232.t1	ppa:PAS_chr3_0791 Protein kinase of the PAK/Ste20 kinase family; K08286 protein-serine/threonine kinase [EC:2.7.11.-]	GO:0006468(protein phosphorylation)	KOG0201	PHI:1181|I1RNY7|(Sc Kic1)|5518|Fusarium graminearum (related: Gibberella zeae)|loss of pathogenicity	CEP20908.1 AXL2	1043003|AureobasidiummelanogenumCBS110374	#N/A	gnl|TC-DB|Q8TD19|1.I.1.1.3 Serine/threonine-protein kinase Nek9 OS=Homo sapiens GN=NEK9 PE=1 SV=2	Serine/threonine-protein kinase KIC1
g233.t1	spaa:SPAPADRAFT_67797 hypothetical protein; K10731 DNA replication regulator SLD3	{NA}	0	#N/A	XP_452708.1 uncharacterized protein KLLA0_C11385g	#N/A	#N/A	#N/A	0
g234.t1	spaa:SPAPADRAFT_60870 hypothetical protein; K12471 epsin	{NA}	KOG2056	#N/A	#N/A	#N/A	#N/A	gnl|TC-DB|Q14677|8.A.137.1.1 Clathrin interactor 1 OS=Homo sapiens OX=9606 GN=CLINT1 PE=1 SV=1	0
g235.t1	acan:ACA1_192000 protein kinase domain containing protein; K08857 NIMA (never in mitosis gene a)-related kinase [EC:2.7.11.1]	GO:0006457(protein folding)	KOG1032	#N/A	XP_018986549.1 hypothetical protein BABINDRAFT_170826	#N/A	#N/A	gnl|TC-DB|P43560|9.B.198.2.3 Membrane-anchored lipid-binding protein LAM5 OS=Saccharomyces cerevisiae (strain ATCC 204508 / S288c) GN=LAM5 PE=1 SV=2	0
g236.t1	ctp:CTRG_05248 ribose-phosphate pyrophosphokinase 1; K00948 ribose-phosphate pyrophosphokinase [EC:2.7.6.1]	GO:0009165(nucleotide biosynthetic process) GO:0009116(nucleoside metabolic process)	KOG1448	PHI:4732|Q5NH02|FTT0673p/prsAp|263|Francisella tularensis|unaffected pathogenicity	XP_018986548.1 hypothetical protein BABINDRAFT_160605	#N/A	#N/A	#N/A	Ribose-phosphate pyrophosphokinase 1
g237.t1	lth:KLTH0D09218g KLTH0D09218p; K15206 transcription factor C subunit 7	{NA}	euNOG04111	#N/A	ODV97083.1 hypothetical protein PACTADRAFT_48842	#N/A	#N/A	#N/A	0
g238.t1	ppa:PAS_chr4_0377 One of six subunits of the RNA polymerase III transcription initiation factor complex (TFIIIC); K15206 transcription factor C subunit 7	GO:0006814(sodium ion transport)	0	#N/A	XP_019038956.1 hypothetical protein WICANDRAFT_78386	#N/A	#N/A	#N/A	0
g239.t1	dha:DEHA2D15994g elongation factor 1 gamma domain-containing protein; K03233 elongation factor 1-gamma	GO:0006414(translational elongation)	KOG0867	#N/A	ODV86247.1 hypothetical protein CANARDRAFT_27500	#N/A	#N/A	#N/A	Elongation factor 1-gamma 1
g240.t1	lth:KLTH0E11572g elongation factor 1 gamma domain-containing protein; K03233 elongation factor 1-gamma	0	KOG0867	#N/A	XP_007377292.1 hypothetical protein SPAPADRAFT_143414	#N/A	#N/A	#N/A	Elongation factor 1-gamma 1
g241.t1	yli:YALI0B02816g YALI0B02816p; K04464 mitogen-activated protein kinase 7 [EC:2.7.11.24]	GO:0006468(protein phosphorylation)	KOG0660	PHI:4679|X0JB59|FoSlt2|5507|Fusarium oxysporum|loss of pathogenicity	XP_002550950.1 ribose-phosphate pyrophosphokinase 1	1043003|AureobasidiummelanogenumCBS110374	#N/A	gnl|TC-DB|P06493|1.I.1.1.3 Cyclin-dependent kinase 1 OS=Homo sapiens GN=CDK1 PE=1 SV=3	Mitogen-activated protein kinase SLT2/MPK1
g242.t1	cten:CANTEDRAFT_116091 hypothetical protein; K02264 cytochrome c oxidase subunit 5a	GO:0006633(fatty acid biosynthetic process)	KOG4077	#N/A	SCU82946.1 LADA_0C08812g1_1	#N/A	#N/A	gnl|TC-DB|P00427|3.D.4.8.1 Cytochrome c oxidase subunit 6, mitochondrial OS=Saccharomyces cerevisiae (strain ATCC 204508 / S288c) GN=COX6 PE=1 SV=1	Cytochrome c oxidase subunit 6, mitochondrial
g245.t1	erc:Ecym_4003 hypothetical protein; K07513 acetyl-CoA acyltransferase 1 [EC:2.3.1.16]	GO:0008152(metabolic process)	KOG1389	PHI:3687|Q5AAG9|Pot1p|5476|Candida albicans|reduced virulence	OWB68512.1 hypothetical protein B5S30_g3893	#N/A	#N/A	#N/A	3-ketoacyl-CoA thiolase B, peroxisomal
g246.t1	cot:CORT_0A00610 Pck1 phosphoenolpyruvate carboxykinase; K01610 phosphoenolpyruvate carboxykinase (ATP) [EC:4.1.1.49]	GO:0006094(gluconeogenesis)	euNOG04097	PHI:424|F5HAA8|PCK1|5207|Cryptococcus neoformans|reduced virulence	XP_019330876.1 translation elongation factor EF1B gamma	#N/A	#N/A	#N/A	0
g247.t1	tdl:TDEL_0G03910 TDEL0G03910; hypothetical protein; K01183 chitinase [EC:3.2.1.14]	GO:0005975(carbohydrate metabolic process)	KOG4701	PHI:2388|Q4U4T0|Chi2|5530|Metarhizium anisopliae|loss of pathogenicity	XP_002553979.1 elongation factor 1 gamma domain-containing protein	#N/A	#N/A	#N/A	Endochitinase
g248.t1	cten:CANTEDRAFT_113832 dihydrolipoamide succinyltransferase; K00658 2-oxoglutarate dehydrogenase E2 component (dihydrolipoamide succinyltransferase) [EC:2.3.1.61]	GO:0008152(metabolic process)	KOG0559	#N/A	KAA8917712.1 hypothetical protein TRICI_000151	#N/A	#N/A	#N/A	Dihydrolipoyllysine-residue succinyltransferase component of 2-oxoglutarate dehydrogenase complex, mitochondrial
g251.t1	nte:NEUTE1DRAFT131658 NEUTE1DRAFT_131658; hypothetical protein; K18102 L-galactonate dehydratase [EC:4.2.1.146]	{NA}	euNOG04725	#N/A	ODV93912.1 hypothetical protein PACTADRAFT_51660	#N/A	#N/A	#N/A	0
g252.t1	dha:DEHA2C14696g DEHA2C14696p; K18720 nucleoporin NUP145	GO:0006810(transport)	KOG0845	#N/A	ONH70102.1 3-ketoacyl-CoA thiolase, peroxisomal	#N/A	#N/A	gnl|TC-DB|P49687|1.I.1.1.1 Nucleoporin NUP145 - Saccharomyces cerevisiae (Baker's yeast).	Nucleoporin NUP145
g253.t1	ppa:PAS_chr2-1_0698 Putative protein of unknown function with similarity to human thiosulfate sulfurtransferase; K01011 thiosulfate/3-mercaptopyruvate sulfurtransferase [EC:2.8.1.1 2.8.1.2]	{NA}	KOG1529	PHI:616|Q8Z4N6|sseA|28901|Salmonella enterica|unaffected pathogenicity	CEP20868.1 unnamed protein product	#N/A	#N/A	gnl|TC-DB|A0LFK9|9.B.102.4.1 Rhodanese domain protein OS=Syntrophobacter fumaroxidans (strain DSM 10017 / MPOB) GN=Sfum_0511 PE=4 SV=1	Thiosulfate sulfurtransferase TUM1
g254.t1	tdl:TDEL_0E04070 TDEL0E04070; hypothetical protein; K14834 nucleolar complex protein 3	0	KOG2153	PHI:2551|Q4WZG4|NOC3|746128|Aspergillus fumigatus|effector (plant avirulence determinant)	XP_011276434.1 Endochitinase	#N/A	#N/A	#N/A	0
g256.t1	cal:CaO19.11891 CMD1; likely calmodulin 3' exon; 5' exon upstream of intron; similar to S. cerevisiae CMD1 (YBR109C); K02183 calmodulin	GO:0006629(lipid metabolic process) GO:0007165(signal transduction) GO:0000272(polysaccharide catabolic process) GO:0006351(transcription, DNA-dependent)	KOG0027	PHI:2108|Q9UWF0|CAM|318829|Magnaporthe oryzae|unaffected pathogenicity	CEP21091.1 KGD2	#N/A	#N/A	gnl|TC-DB|P62158|8.A.82.1.1 Calmodulin OS=Homo sapiens GN=CALM1 PE=1 SV=2	Calmodulin
g257.t1	hmg:100206476 uncharacterized LOC100206476; K06093 partitioning defective protein 6	GO:0006270(DNA-dependent DNA replication initiation) GO:0043248(proteasome assembly) GO:0006367(transcription initiation from RNA polymerase II promoter) GO:0032968(positive regulation of transcription elongation from RNA polymerase II promoter)	KOG1492	#N/A	EPS42248.1 hypothetical protein H072_3780	#N/A	#N/A	#N/A	0
g260.t1	cgr:CAGL0B03619g hypothetical protein; K01336 cerevisin [EC:3.4.21.48]	GO:0006508(proteolysis)	KOG1153	PHI:2117|P58371|SPM1|318829|Magnaporthe oryzae|reduced virulence	XP_019038942.1 hypothetical protein WICANDRAFT_78372	#N/A	#N/A	gnl|TC-DB|P96091|9.B.355.1.1 Serine protease (Dentilisin) from Treponema denticola OS=Treponema denticola OX=158 GN=prtP PE=3 SV=1	Subtilisin-like protease 8
g261.t1	tbl:TBLA_0A07300 TBLA0A07300; hypothetical protein; K01336 cerevisin [EC:3.4.21.48]	GO:0006508(proteolysis)	KOG1153	PHI:2117|P58371|SPM1|318829|Magnaporthe oryzae|reduced virulence	XP_020072393.1 Rhodanese-like protein	#N/A	#N/A	#N/A	Subtilisin-like protease 8
g263.t1	pic:PICST_17706 IME2; positive regulator of meiosis, MAPK related ser/thr protein kinase (EC:2.7.1.-); K12765 meiosis induction protein kinase IME2/SME1 [EC:2.7.11.1]	GO:0006468(protein phosphorylation)	KOG0661	PHI:1267|I1RKK7|FGSG_05586|5518|Fusarium graminearum (related: Gibberella zeae)|unaffected pathogenicity	XP_017989762.1 HHL004Wp	930090|BipolarisoryzaeATCC44560	#N/A	gnl|TC-DB|P06493|1.I.1.1.3 Cyclin-dependent kinase 1 OS=Homo sapiens GN=CDK1 PE=1 SV=3	0
g266.t1	cot:CORT_0E01120 Elp6 protein; K11377 elongator complex protein 6	0	euNOG10223	#N/A	QBM88212.1 Ca2+-binding protein, EF-hand superfamily	#N/A	#N/A	#N/A	Elongator complex protein 6
g267.t1	clu:CLUG_03812 hypothetical protein; K05663 mitochondrial ABC transporter ATM	GO:0006139(nucleobase-containing compound metabolic process) GO:0006810(transport) GO:0055085(transmembrane transport)	KOG0057	PHI:2042|Q3Y5V5|ABC3|318829|Magnaporthe oryzae|lethal	XP_020050750.1 hypothetical protein ASCRUDRAFT_84246	#N/A	#N/A	gnl|TC-DB|P40416|3.A.1.210.1 Mitochondrial transporter ATM1 precursor - Saccharomyces cerevisiae (Baker's yeast).	Iron-sulfur clusters transporter ATM1, mitochondrial
g270.t1	nga:Ngar_c28110 putative cysteine desulfurase; K11717 cysteine desulfurase / selenocysteine lyase [EC:2.8.1.7 4.4.1.16]	{NA}	0	PHI:4210|A5IXL1|nifS|2110|Mycoplasma agalactiae|lethal	XP_003676862.1 hypothetical protein NCAS_0F00220	#N/A	#N/A	#N/A	0
g273.t1	dha:DEHA2C11792g DEHA2C11792p; K11279 nucleosome assembly protein 1-like 1	GO:0006334(nucleosome assembly)	KOG1507	PHI:4045|Q5AAI8|Nap1|5476|Candida albicans|reduced virulence	XP_002489876.1 Vacuolar proteinase B (yscB), a serine protease of the subtilisin family	#N/A	#N/A	#N/A	0
g276.t1	cal:CaO19.9008 DPB11; DNA polymerase II complex component.; K03507 DNA replication regulator DPB11	{NA}	0	#N/A	XP_020048477.1 kinase-like protein	#N/A	#N/A	#N/A	#N/A
g278.t1	cgr:CAGL0B03619g hypothetical protein; K01336 cerevisin [EC:3.4.21.48]	GO:0006508(proteolysis)	KOG1153	PHI:2117|P58371|SPM1|318829|Magnaporthe oryzae|reduced virulence	XP_011271983.1 Elongator complex protein 6	#N/A	#N/A	#N/A	Subtilisin-like protease 8
g280.t1	ppa:PAS_chr1-4_0347 Putative metalloprotease; K01277 dipeptidyl-peptidase III [EC:3.4.14.4]	{NA}	KOG3675	#N/A	XP_015469158.1 Iron-sulfur clusters transporter ATM1, mitochondrial	#N/A	#N/A	#N/A	Probable dipeptidyl peptidase 3
g281.t1	ppa:PAS_chr3_1105 Uracil-DNA glycosylase; K03648 uracil-DNA glycosylase [EC:3.2.2.27]	{NA}	KOG2994	#N/A	NP_592807.1 putative cysteine desulfurase nifs family protein	#N/A	#N/A	#N/A	Uracil-DNA glycosylase, mitochondrial
g285.t1	maw:MAC_09056 reverse transcriptase, putative; K00869 mevalonate kinase [EC:2.7.1.36]	{NA}	KOG1075	#N/A	XP_020049376.1 NAP-domain-containing protein	#N/A	#N/A	gnl|TC-DB|XP_022797903.1|1.A.84.2.3 uncharacterized protein LOC111336132 [Stylophora pistillata]	RNA-directed DNA polymerase from mobile element jockey
g286.t1	cgr:CAGL0G09339g hypothetical protein; K00854 xylulokinase [EC:2.7.1.17]	GO:0005975(carbohydrate metabolic process)	KOG2531	#N/A	XP_022462872.1 hypothetical protein KNAG_0B01830	#N/A	#N/A	#N/A	Xylulose kinase
g288.t1	pmum:103342269 uncharacterized LOC103342269; K10395 kinesin family member 4/21/27	{NA}	0	#N/A	KTB03484.1 Cerevisin	3694|Populustrichocarpa	#N/A	#N/A	Transposon Ty3-I Gag-Pol polyprotein
g289.t1	pda:103696395 uncharacterized LOC103696395; K13356 alcohol-forming fatty acyl-CoA reductase [EC:1.2.1.84]	{NA}	0	#N/A	XP_020044172.1 putative metalloprotease	2711|Citrussinensis	#N/A	#N/A	Transposon Ty3-I Gag-Pol polyprotein
g291.t1	sce:YIL082W-A gag-pol fusion protein (EC:3.4.23.- 3.1.26.4 2.7.7.7 2.7.7.49); K07497 putative transposase	{NA}	0	#N/A	VEU21723.1 DEKNAAC102411	2711|Citrussinensis	#N/A	#N/A	Transposon Ty3-I Gag-Pol polyprotein
g292.t1	mdm:103449689 uncharacterized LOC103449689; K16570 gamma-tubulin complex component 3	{NA}	0	#N/A	XP_018736141.1 polyprotein of L1-like non-LTR retrotransposon Zorro 3	#N/A	#N/A	#N/A	#N/A
g293.t1	mtr:MTR_4g052100 Aspartyl-tRNA synthetase; K01876 aspartyl-tRNA synthetase [EC:6.1.1.12]	{NA}	0	#N/A	KTA96257.1 Xylulose kinase	4113|Solanumtuberosum	#N/A	#N/A	Copia protein
g294.t1	mdm:103412324 putative potassium transporter 12; K03549 KUP system potassium uptake protein	{NA}	0	#N/A	XP_022456058.1 LOW QUALITY PROTEIN: uncharacterized protein CAGL0G07183g1	#N/A	#N/A	#N/A	Retrovirus-related Pol polyprotein from transposon TNT 1-94
g298.t1	bvg:104905624 uncharacterized LOC104905624; K05658 ATP-binding cassette, subfamily B (MDR/TAP), member 1 [EC:3.6.3.44]	GO:0015074(DNA integration) GO:0007010(cytoskeleton organization)	0	#N/A	OBZ81557.1 Transposon Tf2-9 polyprotein, partial	4113|Solanumtuberosum	#N/A	#N/A	Retrovirus-related Pol polyprotein from transposon TNT 1-94
g301.t1	bvg:104905624 uncharacterized LOC104905624; K05658 ATP-binding cassette, subfamily B (MDR/TAP), member 1 [EC:3.6.3.44]	GO:0015074(DNA integration) GO:0007010(cytoskeleton organization)	0	#N/A	XP_002548066.1 hypothetical protein CTRG_02363	3694|Populustrichocarpa	#N/A	#N/A	Retrovirus-related Pol polyprotein from transposon TNT 1-94
g302.t1	mtr:MTR_4g052100 Aspartyl-tRNA synthetase; K01876 aspartyl-tRNA synthetase [EC:6.1.1.12]	{NA}	0	#N/A	XP_001526363.1 conserved hypothetical protein	4113|Solanumtuberosum	#N/A	#N/A	Copia protein
g303.t1	bvg:104905624 uncharacterized LOC104905624; K05658 ATP-binding cassette, subfamily B (MDR/TAP), member 1 [EC:3.6.3.44]	GO:0006810(transport)	0	#N/A	OWB75851.1 catalytic activity protein	#N/A	#N/A	#N/A	Retrovirus-related Pol polyprotein from transposon TNT 1-94
g304.t1	bvg:104905624 uncharacterized LOC104905624; K05658 ATP-binding cassette, subfamily B (MDR/TAP), member 1 [EC:3.6.3.44]	GO:0015074(DNA integration) GO:0007010(cytoskeleton organization)	0	#N/A	RLP67533.1 hypothetical protein L150_06343	3694|Populustrichocarpa	#N/A	#N/A	Retrovirus-related Pol polyprotein from transposon TNT 1-94
g305.t1	bvg:104905624 uncharacterized LOC104905624; K05658 ATP-binding cassette, subfamily B (MDR/TAP), member 1 [EC:3.6.3.44]	GO:0015074(DNA integration)	0	#N/A	XP_002770268.1 DEHA2D06061p	4113|Solanumtuberosum	#N/A	#N/A	Retrovirus-related Pol polyprotein from transposon TNT 1-94
g306.t1	bvg:104905624 uncharacterized LOC104905624; K05658 ATP-binding cassette, subfamily B (MDR/TAP), member 1 [EC:3.6.3.44]	GO:0015074(DNA integration)	KOG0017	#N/A	XP_002770268.1 DEHA2D06061p	3694|Populustrichocarpa	#N/A	#N/A	Copia protein
g307.t1	mdm:103449689 uncharacterized LOC103449689; K16570 gamma-tubulin complex component 3	{NA}	0	#N/A	WP_141195079.1 DDE-type integrase/transposase/recombinase	4113|Solanumtuberosum	#N/A	#N/A	Copia protein
g308.t1	sce:YGR109W-B gag-pol fusion protein (EC:3.4.23.- 3.1.26.4 2.7.7.7 2.7.7.49); K07497 putative transposase	GO:0015074(DNA integration) GO:0006508(proteolysis)	KOG0017	#N/A	XP_001525780.1 hypothetical protein LELG_02338	3694|Populustrichocarpa	#N/A	#N/A	Transposon Ty3-G Gag-Pol polyprotein
g309.t1	bcom:BAUCODRAFT_571914 hypothetical protein; K04567 lysyl-tRNA synthetase, class II [EC:6.1.1.6]	GO:0006351(transcription, DNA-dependent)	KOG1634	#N/A	XP_002770617.1 DEHA2G11539p	#N/A	#N/A	#N/A	0
g310.t1	scm:SCHCODRAFT_65804 hypothetical protein; K17974 protein JSN1	0	KOG0118	#N/A	XP_002770268.1 DEHA2D06061p	#N/A	#N/A	#N/A	RNA-binding protein MRN1
g311.t1	kla:KLLA0E22309g hypothetical protein; K04043 molecular chaperone DnaK	GO:0005975(carbohydrate metabolic process) GO:0000902(cell morphogenesis)	KOG0102	PHI:2058|A7U5U4|LHS1|318829|Magnaporthe oryzae|mixed outcome	XP_011271070.1 Copia protein	#N/A	#N/A	gnl|TC-DB|P0A6Y8|1.A.33.1.2 Chaperone protein dnaK - Escherichia coli.	Heat shock protein SSC1, mitochondrial
g313.t1	cten:CANTEDRAFT_119727 DNA primase, large subunit; K02685 DNA primase large subunit [EC:2.7.7.-]	GO:0006269(DNA replication, synthesis of RNA primer)	KOG2267	#N/A	XP_001527393.1 conserved hypothetical protein	#N/A	#N/A	#N/A	DNA primase large subunit
g317.t1	ppa:PAS_chr1-4_0538 Fatty-acyl coenzyme A oxidase; K00232 acyl-CoA oxidase [EC:1.3.3.6]	GO:0006635(fatty acid beta-oxidation) GO:0055114(oxidation-reduction process)	KOG0136	#N/A	QBM87003.1 Integrase core domain-containing protein	#N/A	#N/A	#N/A	Acyl-coenzyme A oxidase
g318.t1	kla:KLLA0F12826g mitochondrial 54S ribosomal protein YmL32; K02911 large subunit ribosomal protein L32	GO:0006412(translation)	KOG4080	#N/A	CUS20609.1 LAQU0S01e10528g1_1	#N/A	#N/A	#N/A	54S ribosomal protein L32, mitochondrial
g319.t1	kla:KLLA0F12848g hypothetical protein; K16938 septin 3/9/12	GO:0006576(cellular biogenic amine metabolic process) GO:0006810(transport) GO:0006614(SRP-dependent cotranslational protein targeting to membrane) GO:0007264(small GTPase mediated signal transduction)	KOG1547	PHI:281|P39827|CDC10|5476|Candida albicans|reduced virulence	XP_020049123.1 hypothetical protein ASCRUDRAFT_16699, partial	#N/A	#N/A	#N/A	0
g320.t1	erc:Ecym_5330 hypothetical protein; K00134 glyceraldehyde 3-phosphate dehydrogenase [EC:1.2.1.12]	GO:0009089(lysine biosynthetic process via diaminopimelate) GO:0055114(oxidation-reduction process)	KOG0657	#N/A	XP_020071014.1 heat shock protein 70	#N/A	#N/A	gnl|TC-DB|B3ET62|3.A.23.6.1 Glyceraldehyde-3-phosphate dehydrogenase OS=Amoebophilus asiaticus (strain 5a2) GN=Aasi_1069 PE=3 SV=1	Glyceraldehyde-3-phosphate dehydrogenase 1
g321.t1	dha:DEHA2G09702g ribosome biogenesis protein BRX1; K14820 ribosome biogenesis protein BRX1	{NA}	KOG2971	PHI:2546|Q4WKJ9|BRX1|746128|Aspergillus fumigatus|effector (plant avirulence determinant)	XP_020045271.1 hypothetical protein ASCRUDRAFT_38337	#N/A	#N/A	#N/A	0
g322.t1	dha:DEHA2F12122g DEHA2F12122p; K11664 vacuolar protein sorting-associated protein 72	{NA}	KOG2897	#N/A	XP_020047288.1 acyl-CoA oxidase	#N/A	#N/A	#N/A	Vacuolar protein sorting-associated protein 72
g324.t1	cal:CaO19.10903 COQ3; similar to S. cerevisiae COQ3 (YOL096C) 3,4-dihydroxy-5-hexaprenylbenzoate methyltransferase, involved in ubiquinone biosynthesis; same as cosmid orf Ca20C1.07; K00591 polyprenyldihydroxybenzoate methyltransferase / 3-demethylubiquinol 3-O-methyltransferase [EC:2.1.1.114 2.1.1.64]	GO:0009312(oligosaccharide biosynthetic process) GO:0008152(metabolic process) GO:0009877(nodulation)	KOG1270	#N/A	QEU62591.1 Mrpl32	#N/A	#N/A	#N/A	Hexaprenyldihydroxybenzoate methyltransferase, mitochondrial
g325.t1	kla:KLLA0E03455g 60S ribosomal protein L27; K02901 large subunit ribosomal protein L27e	GO:0006412(translation)	KOG3418	#N/A	XP_020048921.1 cell division/GTP binding protein	#N/A	#N/A	#N/A	0
g327.t1	api:100568954 uncharacterized LOC100568954; K04911 potassium voltage-gated channel Eag-related subfamily H member 8	{NA}	KOG1075	#N/A	SCV99615.1 LAFE_0A07096g1_1	#N/A	#N/A	#N/A	Retrovirus-related Pol polyprotein from type-1 retrotransposable element R1
g328.t1	ago:AGOS_AER024W AER024Wp; K18327 RNA exonuclease 4 [EC:3.1.-.-]	GO:0006139(nucleobase-containing compound metabolic process)	KOG2249	PHI:1554|I1RC64|GzMyb018|5518|Fusarium graminearum (related: Gibberella zeae)|effector (plant avirulence determinant)	CCE88742.1 Piso0_001521	#N/A	#N/A	#N/A	0
g329.t1	hmg:100207713 centromere protein S-like; K11511 centromere protein S	GO:0007131(reciprocal meiotic recombination) GO:0007130(synaptonemal complex assembly) GO:0007283(spermatogenesis) GO:0006366(transcription from RNA polymerase II promoter)	euNOG22997	#N/A	XP_018987219.1 hypothetical protein BABINDRAFT_160124	#N/A	#N/A	#N/A	0
g330.t1	zro:ZYRO0B05962g mitochondrial 37S ribosomal protein MRPS9; K02996 small subunit ribosomal protein S9	GO:0006412(translation)	KOG1697	#N/A	XP_011275415.1 Hexaprenyldihydroxybenzoate methyltransferase,mitochondrial	#N/A	#N/A	#N/A	37S ribosomal protein S9, mitochondrial
g331.t1	ztr:MYCGRDRAFT_101365 hypothetical protein; K09584 protein disulfide-isomerase A6 [EC:5.3.4.1]	GO:0045454(cell redox homeostasis) GO:0055114(oxidation-reduction process)	KOG0191	PHI:2644|P0AA28|thioredoxin 1|28901|Salmonella enterica|loss of pathogenicity	XP_018987051.1 hypothetical protein BABINDRAFT_58343	#N/A	#N/A	gnl|TC-DB|U3IW20|8.A.88.1.3 Uncharacterized protein OS=Anas platyrhynchos GN=ERP44 PE=4 SV=1	Protein disulfide-isomerase erp38
g332.t1	nhe:NECHADRAFT_67309 hypothetical protein; K13507 glycerol-3-phosphate O-acyltransferase / dihydroxyacetone phosphate acyltransferase [EC:2.3.1.15 2.3.1.42]	{NA}	euNOG04035	#N/A	XP_018736141.1 polyprotein of L1-like non-LTR retrotransposon Zorro 3	#N/A	#N/A	gnl|TC-DB|Q04689|3.A.30.1.1 Altered inheritance of mitochondria protein 32 OS=Saccharomyces cerevisiae (strain ATCC 204508 / S288c) OX=559292 GN=AIM32 PE=3 SV=1	0
g335.t1	shs:STEHIDRAFT_154797 hypothetical protein; K03938 NADH dehydrogenase (ubiquinone) Fe-S protein 5	0	euNOG11060	#N/A	XP_018709642.1 hypothetical protein METBIDRAFT_33705	#N/A	#N/A	gnl|TC-DB|Q9P6T9|3.D.1.6.2 Putative uncharacterized protein 15E6.140 - Neurospora crassa.	0
g336.t1	ppa:PAS_chr3_0324 Component of the commitment complex; K13095 splicing factor 1	0	KOG0119	PHI:1662|I1REJ1|GzCCHC002|5518|Fusarium graminearum (related: Gibberella zeae)|reduced virulence	XP_020050574.1 hypothetical protein ASCRUDRAFT_79149	#N/A	#N/A	#N/A	0
g338.t1	ppa:PAS_chr3_0325 Essential splicesome assembly factor; K12869 crooked neck	GO:0000462(maturation of SSU-rRNA from tricistronic rRNA transcript (SSU-rRNA, 5.8S rRNA, LSU-rRNA)) GO:0006396(RNA processing) GO:0006397(mRNA processing)	KOG1915	PHI:280|Q9HF03|CCN1|5207|Cryptococcus neoformans|reduced virulence	XP_002555714.1 mitochondrial 37S ribosomal protein MRPS9	#N/A	#N/A	#N/A	0
g339.t1	dmo:Dmoj_GI24781 GI24781 gene product from transcript GI24781-RA; K01379 cathepsin D [EC:3.4.23.5]	{NA}	KOG1339	PHI:68|P0CY26|SAP1|5476|Candida albicans|increased virulence (hypervirulence)	ODV93521.1 hypothetical protein PACTADRAFT_46800	#N/A	#N/A	gnl|TC-DB|P20142|8.A.32.1.4 Gastricsin OS=Homo sapiens OX=9606 GN=PGC PE=1 SV=1	Probable aspartic-type endopeptidase OPSB
g340.t1	ppa:PAS_chr3_0624 Protein kinase that regulates the G2/M transition by inhibition of Cdc28p kinase activity; K03114 mitosis inhibitor protein kinase SWE1 [EC:2.7.11.1]	GO:0006468(protein phosphorylation)	KOG0601	PHI:1185|I1S0J9|(Sc Swe1)|5518|Fusarium graminearum (related: Gibberella zeae)|loss of pathogenicity	XP_019036232.1 hypothetical protein WICANDRAFT_35995	1043003|AureobasidiummelanogenumCBS110374	#N/A	gnl|TC-DB|Q8TDX7|1.I.1.1.3 Serine/threonine-protein kinase Nek7 OS=Homo sapiens GN=NEK7 PE=1 SV=1	Mitosis inhibitor protein kinase SWE1
g344.t1	pgu:PGUG_00767 hypothetical protein; K01180 endo-1,3(4)-beta-glucanase [EC:3.2.1.6]	0	KOG2254	#N/A	XP_011273908.1 hypothetical protein BN7_3833	#N/A	#N/A	#N/A	Endo-1,3(4)-beta-glucanase 1
g346.t1	ppa:PAS_chr3_0074 Protein that acts together with Uba3p to activate Rub1p before its conjugation to proteins (neddylat; K04532 amyloid beta precursor protein binding protein 1	0	KOG2016	#N/A	XP_019041005.1 hypothetical protein WICANDRAFT_19002, partial	#N/A	#N/A	gnl|TC-DB|B7FYG1|3.A.25.1.1 Ubiquitin-activating enzyme E1, protein 1 (Fragment) OS=Phaeodactylum tricornutum (strain CCAP 1055/1) GN=UBA1 PE=4 SV=1	NEDD8-activating enzyme E1 regulatory subunit
g347.t1	pic:PICST_62830 SPB4; ATP dependent RNA helicase; K14809 ATP-dependent RNA helicase DDX55/SPB4 [EC:3.6.4.13]	0	KOG0345	PHI:1458|Q4I7F9|GzAra006|5518|Fusarium graminearum (related: Gibberella zeae)|unaffected pathogenicity	XP_022460546.1 uncharacterized protein KUCA_T00004539001	#N/A	#N/A	gnl|TC-DB|Q07478|3.A.22.1.1 ATP-dependent RNA helicase SUB2 OS=Saccharomyces cerevisiae (strain ATCC 204508 / S288c) GN=SUB2 PE=1 SV=1	0
g348.t1	ppa:PAS_FragB_0049 Vacuolar protein sorting-associated protein 27; K12182 hepatocyte growth factor-regulated tyrosine kinase substrate	GO:0006886(intracellular protein transport)	KOG1818	PHI:4640|J9VN27|VPS27|5207|Cryptococcus neoformans|loss of pathogenicity	XP_023173839.2 aspartic proteinase	#N/A	#N/A	gnl|TC-DB|P40343|3.A.31.1.1 Vacuolar protein sorting-associated protein 27 OS=Saccharomyces cerevisiae (strain ATCC 204508 / S288c) OX=559292 GN=VPS27 PE=1 SV=3	0
g349.t1	cal:CaO19.11602 LAS1; cell morphogenesis, bud formation; K16912 ribosomal biogenesis protein LAS1	{NA}	KOG2425	#N/A	XP_019041979.1 hypothetical protein WICANDRAFT_39303	#N/A	#N/A	#N/A	0
g350.t1	maj:MAA_05349 WD repeat protein; K15361 WD repeat-containing protein 48	0	KOG0308	PHI:4475|G4MUR7|MoTup1|318829|Magnaporthe oryzae|effector (plant avirulence determinant)	XP_020076754.1 hypothetical protein HYPBUDRAFT_107346	#N/A	#N/A	gnl|TC-DB|P41811|3.A.31.1.1 Coatomer subunit beta' OS=Saccharomyces cerevisiae (strain ATCC 204508 / S288c) OX=559292 GN=SEC27 PE=1 SV=1	UBP9-binding protein bun107
g351.t1	spaa:SPAPADRAFT_133511 DNA-directed DNA polymerase epsilon, catalytic subunit A; K02324 DNA polymerase epsilon subunit 1 [EC:2.7.7.7]	GO:0006260(DNA replication)	KOG1798	#N/A	XP_002492285.1 Protein that acts together with Uba3p to activate Rub1p before its conjugation to proteins (neddylat	#N/A	#N/A	#N/A	DNA polymerase epsilon catalytic subunit A
g352.t1	dre:799153 sort1b, sort1, sort1l, wu:fj17g07, wu:fj22b04; sortilin 1b; K12388 sortilin	GO:0000746(conjugation)	KOG3511	#N/A	XP_018984989.1 hypothetical protein BABINDRAFT_176537	#N/A	#N/A	gnl|TC-DB|P32319|9.A.63.1.1 Vacuolar protein sorting/targeting protein VPS10 OS=Saccharomyces cerevisiae (strain ATCC 204508 / S288c) GN=PEP1 PE=1 SV=1	Vacuolar protein sorting/targeting protein 10
g353.t1	ppa:PAS_chr4_0899 GTP-binding protein; K07897 Ras-related protein Rab-7A	GO:0006576(cellular biogenic amine metabolic process) GO:0007264(small GTPase mediated signal transduction) GO:0007186(G-protein coupled receptor signaling pathway)	KOG0394	PHI:4736|G4MYS1|MoYpt7|318829|Magnaporthe oryzae|unaffected pathogenicity	XP_020045304.1 hypothetical protein ASCRUDRAFT_72083	#N/A	#N/A	gnl|TC-DB|P32939|9.A.63.1.1 GTP-binding protein YPT7 OS=Saccharomyces cerevisiae (strain ATCC 204508 / S288c) GN=YPT7 PE=1 SV=1	0
g354.t1	kla:KLLA0D01287g hypothetical protein; K06654 phosphate system cyclin PHO80	GO:0000079(regulation of cyclin-dependent protein kinase activity)	KOG1674	#N/A	KAA8916002.1 hypothetical protein TRICI_001817	#N/A	#N/A	#N/A	PHO85 cyclin PHO80
g357.t1	sce:YCR063W BUD31, CWC14; Bud31p; K12873 bud site selection protein 31	0	KOG3404	#N/A	XP_002492364.1 Putative protein of unknown function	#N/A	#N/A	#N/A	Pre-mRNA-splicing factor BUD31
g358.t1	spaa:SPAPADRAFT_63244 hypothetical protein; K10627 E3 ubiquitin-protein ligase RAD18 [EC:2.3.2.27]	0	0	PHI:1684|I1RK66|GzRad002|5518|Fusarium graminearum (related: Gibberella zeae)|reduced virulence	XP_007373684.1 DNA-directed DNA polymerase epsilon, catalytic subunit A	#N/A	#N/A	#N/A	0
g359.t1	tps:THAPSDRAFT_21581 hypothetical protein; K18721 nucleoporin NUP1	{NA}	0	#N/A	XP_020046282.1 Oligoxyloglucan reducing end-specific cellobiohydrolase	#N/A	#N/A	gnl|TC-DB|XP_006539729.1|8.A.128.2.3 periaxin isoform X1 [Mus musculus]	Small proline-rich protein 3
g360.t1	ppa:PAS_chr4_0038 Translational elongation factor 3, stimulates the binding of aminoacyl-tRNA (AA-tRNA) to ribosomes; K03235 elongation factor 3	GO:0006139(nucleobase-containing compound metabolic process) GO:0006576(cellular biogenic amine metabolic process) GO:0007264(small GTPase mediated signal transduction)	KOG0062	PHI:2067|G4NDE1|ABC4|318829|Magnaporthe oryzae|reduced virulence	XP_020049277.1 ras-related protein rab-7A	#N/A	#N/A	gnl|TC-DB|Q389P2|3.A.1.121.7 ATP-binding cassette protein, putative OS=Trypanosoma brucei brucei (strain 927/4 GUTat10.1) OX=185431 GN=Tb10.329.0040 PE=4 SV=1	Elongation factor 3
g361.t1	fbl:Fbal_3764 signal recognition particle-docking protein FtsY; K03110 fused signal recognition particle receptor	{NA}	0	#N/A	ODV93694.1 hypothetical protein PACTADRAFT_51458	#N/A	#N/A	gnl|TC-DB|WP_022952739.1|8.A.128.2.4 hypothetical protein [Leucothrix mucor]	0
g362.t1	ppa:PAS_chr2-1_0318 hypothetical protein; K07140 uncharacterized protein	0	0	#N/A	2MY1_A Chain A, Pre-mRNA-splicing factor BUD31	#N/A	#N/A	#N/A	MOSC domain-containing protein 1, mitochondrial
g364.t1	afm:AFUA_5G15020 arsenic methyltransferase Cyt19 (EC:2.1.1.137); K07755 arsenite methyltransferase [EC:2.1.1.137]	GO:0008152(metabolic process)	euNOG05234	#N/A	XP_007377366.1 hypothetical protein SPAPADRAFT_63244	#N/A	#N/A	#N/A	Demethylmenaquinone methyltransferase
g365.t1	cfr:102506862 MTMR6; myotubularin related protein 6; K18083 myotubularin-related protein 6/7/8 [EC:3.1.3.64 3.1.3.95]	GO:0006470(protein dephosphorylation) GO:0006874(cellular calcium ion homeostasis)	KOG4471	#N/A	#N/A	#N/A	#N/A	#N/A	0
g370.t1	cdu:CD36_71850 ATP-dependent molecular chaperone, HSP90 family, putative; K04079 molecular chaperone HtpG	GO:0006950(response to stress) GO:0006457(protein folding)	KOG0019	PHI:463|P02829|HSP90|4932|Saccharomyces cerevisiae|loss of pathogenicity	XP_020047709.1 translational elongation factor 3	#N/A	#N/A	#N/A	0
g371.t1	pgu:PGUG_02352 hypothetical protein; K14017 HSP70 co-chaperone SNL1	GO:0006810(transport)	0	#N/A	XP_019041632.1 hypothetical protein WICANDRAFT_60483	#N/A	#N/A	#N/A	#N/A
g378.t1	pgu:PGUG_01021 hypothetical protein; K11682 SWR1-complex protein 3	{NA}	0	#N/A	ANZ75193.1 BA75_02867T0	#N/A	#N/A	#N/A	0
g379.t1	dha:DEHA2B15642g DEHA2B15642p; K17496 mitochondrial import inner membrane translocase subunit TIM50	{NA}	KOG2832	#N/A	XP_459095.2 DEHA2D14190p	#N/A	#N/A	gnl|TC-DB|Q02776|3.A.8.1.1 Import inner membrane translocase subunit TIM50, mitochondrial - Saccharomyces cerevisiae (Baker's yeast).	Mitochondrial import inner membrane translocase subunit TIM50
g381.t1	clu:CLUG_03699 hypothetical protein; K14686 solute carrier family 31 (copper transporter), member 1	GO:0035434(copper ion transmembrane transport)	euNOG10115	#N/A	ANZ73107.1 BA75_00375T0	#N/A	#N/A	gnl|TC-DB|Q9P871|1.A.56.2.2 Copper transport protein 1 - Candida albicans (Yeast).	Copper transport protein CTR1
g382.t1	dhy:DESAM_20933 putative o-succinylbenzoate--CoA ligase (EC:6.2.1.26); K01897 long-chain acyl-CoA synthetase [EC:6.2.1.3]	{NA}	euNOG09522	#N/A	XP_020073556.1 Hsp90-Sba1 closed chaperone complex	#N/A	#N/A	#N/A	0
g383.t1	myd:102756220 SPAST; spastin; K13254 spastin [EC:3.6.4.3]	0	KOG0740	PHI:4644|J9VX80|VPS4|5207|Cryptococcus neoformans|unaffected pathogenicity	EMG49663.1 hypothetical protein G210_5525	#N/A	#N/A	gnl|TC-DB|Q9UBP0|1.R.1.1.1 Spastin OS=Homo sapiens OX=9606 GN=SPAST PE=1 SV=1	Probable 26S protease subunit YTA6
g384.t1	ame:408900 GB14529; protein tyrosine phosphatase 61F ortholog; K05696 tyrosine-protein phosphatase non-receptor type 1 [EC:3.1.3.48]	{NA}	KOG2618	#N/A	XP_018983212.1 hypothetical protein BABINDRAFT_168840	#N/A	#N/A	#N/A	0
g386.t1	ldo:LDBPK_210550 DnaJ protein, putative; K09503 DnaJ homolog subfamily A member 2	{NA}	KOG0691	PHI:4733|Q5NEU6|dnaJ|263|Francisella tularensis|unaffected pathogenicity	XP_022628157.1 uncharacterized protein LALA0_S04e03774g	#N/A	#N/A	gnl|TC-DB|P40564|3.A.30.1.1 DnaJ-like protein 1 OS=Saccharomyces cerevisiae (strain ATCC 204508 / S288c) OX=559292 GN=DJP1 PE=1 SV=1	DnaJ-like protein 1
g387.t1	lth:KLTH0F13948g mitochondrial 37S ribosomal protein MRPS5; K02988 small subunit ribosomal protein S5	GO:0006412(translation)	KOG2646	#N/A	OWB69358.1 hypothetical protein B5S30_g4765	#N/A	#N/A	#N/A	37S ribosomal protein S5, mitochondrial
g391.t1	pic:PICST_88820 AMD3; Acetamidase; K01426 amidase [EC:3.5.1.4]	GO:0009405(pathogenesis)	KOG1212	PHI:4171|P06618|iaaH-1|29438|Pseudomonas savastanoi|reduced virulence	CDR44603.1 CYFA0S15e00474g1_1	#N/A	#N/A	#N/A	0
g392.t1	pgu:PGUG_05636 hypothetical protein; K03448 MFS transporter, ACS family, pantothenate transporter	GO:0055085(transmembrane transport)	KOG2533	PHI:1555|I1RDG6|GzMyb019|5518|Fusarium graminearum (related: Gibberella zeae)|effector (plant avirulence determinant)	CEP20719.1 YTA6	#N/A	#N/A	gnl|TC-DB|P25621|2.A.1.14.18 Pantothenate transporter FEN2 - Saccharomyces cerevisiae (Baker's yeast).	Pantothenate transporter FEN2
g393.t1	cal:CaO19.12781 MET12; one of two potential methylenetetrahydrofolate reductase genes similar to S. cerevisiae MET13 (YGL125W) and MET12 (YPL023C); K00297 methylenetetrahydrofolate reductase (NADPH) [EC:1.5.1.20]	GO:0006555(methionine metabolic process) GO:0055114(oxidation-reduction process)	KOG0564	PHI:3823|G4MV96|MET13|318829|Magnaporthe oryzae|increased virulence (hypervirulence)	XP_022460960.1 uncharacterized protein KUCA_T00004957001	#N/A	#N/A	#N/A	0
g394.t1	ani:AN1476.2 hypothetical protein; K08856 serine/threonine kinase 16 [EC:2.7.11.1]	GO:0006810(transport) GO:0055085(transmembrane transport)	KOG0255	PHI:511|Q59RG0|CaNAG4|5476|Candida albicans|unaffected pathogenicity	XP_020046641.1 DnaJ-domain-containing protein, partial	#N/A	#N/A	gnl|TC-DB|P53389|2.A.1.2.33 Protein HOL1 - Saccharomyces cerevisiae (Baker's yeast).	0
g396.t1	yli:YALI0C00451g YALI0C00451p; K16261 yeast amino acid transporter	GO:0003333(amino acid transmembrane transport) GO:0006810(transport) GO:0055085(transmembrane transport)	KOG1286	#N/A	CDR44016.1 CYFA0S13e01618g1_1	#N/A	#N/A	gnl|TC-DB|P53388|2.A.3.10.13 Dicarboxylic amino acid permease - Saccharomyces cerevisiae (Baker's yeast).	0
g397.t1	spaa:SPAPADRAFT_144695 hypothetical protein; K13338 peroxin-1	GO:0006310(DNA recombination) GO:0006281(DNA repair) GO:0006810(transport) GO:0006355(regulation of transcription, DNA-dependent) GO:0007031(peroxisome organization)	KOG0735	PHI:2177|G4MQP9|PAS1|318829|Magnaporthe oryzae|loss of pathogenicity	OWB57532.1 catalytic activity protein	#N/A	#N/A	gnl|TC-DB|P24004|3.A.20.1.5 Peroxisomal ATPase PEX1 OS=Saccharomyces cerevisiae (strain ATCC 204508 / S288c) GN=PEX1 PE=1 SV=2	Peroxisome biosynthesis protein PAS1
g398.t1	ppa:PAS_chr2-1_0850 hypothetical protein; K00411 ubiquinol-cytochrome c reductase iron-sulfur subunit [EC:1.10.2.2]	GO:0055114(oxidation-reduction process)	KOG1671	#N/A	EIF46399.1 pantothenate transporter fen2	#N/A	#N/A	gnl|TC-DB|P08067|3.D.3.3.1 Cytochrome b-c1 complex subunit Rieske, mitochondrial OS=Saccharomyces cerevisiae (strain ATCC 204508 / S288c) GN=RIP1 PE=1 SV=1	Cytochrome b-c1 complex subunit Rieske, mitochondrial
g399.t1	afv:AFLA_017370 AP-2 adaptor complex subunit sigma, putative; K11827 AP-2 complex subunit sigma-1	{NA}	KOG0935	#N/A	XP_020049411.1 methylenetetrahydrofolate reduct	#N/A	#N/A	gnl|TC-DB|P53680|9.B.278.1.4 AP-2 complex subunit sigma OS=Homo sapiens OX=9606 GN=AP2S1 PE=1 SV=2	AP-2 complex subunit sigma
g400.t1	cgr:CAGL0H01881g hypothetical protein; K00943 dTMP kinase [EC:2.7.4.9]	GO:0006777(Mo-molybdopterin cofactor biosynthetic process) GO:0006614(SRP-dependent cotranslational protein targeting to membrane)	KOG3327	#N/A	OUM52982.1 hypothetical protein BVG19_g2220	#N/A	#N/A	#N/A	Thymidylate kinase
g401.t1	lth:KLTH0H04862g KLTH0H04862p; K11234 mating pheromone alpha-factor	{NA}	0	#N/A	XP_020048982.1 hypothetical protein ASCRUDRAFT_32381	#N/A	#N/A	#N/A	#N/A
g403.t1	pyo:PY03876 hypothetical protein; K14327 regulator of nonsense transcripts 2	GO:0030001(metal ion transport) GO:0006629(lipid metabolic process) GO:0055085(transmembrane transport)	KOG4372	#N/A	CCE41104.1 hypothetical protein CPAR2_300930	#N/A	#N/A	#N/A	0
g404.t1	lok:Loa_02794 tetratricopeptide repeat protein; K07114 Ca-activated chloride channel homolog	{NA}	0	#N/A	XP_002491379.1 hypothetical protein PAS_chr2-1_0850	#N/A	#N/A	gnl|TC-DB|XP_018302168.1|2.A.1.13.28 PREDICTED: uncharacterized protein LOC108721880 [Trachymyrmex zeteki]	#N/A
g405.t1	ang:ANI_1_1222124 MGMT family protein; K07443 methylated-DNA-protein-cysteine methyltransferase related protein	GO:0006281(DNA repair)	0	PHI:1634|I1RDI9|GzWing006|5518|Fusarium graminearum (related: Gibberella zeae)|reduced virulence	XP_020046351.1 Adaptor protein complex sigma subunit	#N/A	#N/A	#N/A	0
g406.t1	yli:YALI0E23243g YALI0E23243p; K08486 syntaxin 1B/2/3	GO:0008608(attachment of spindle microtubules to kinetochore) GO:0007165(signal transduction) GO:0051301(cell division) GO:0015991(ATP hydrolysis coupled proton transport) GO:0022904(respiratory electron transport chain) GO:0007059(chromosome segregation) GO:0030168(platelet activation) GO:0051258(protein polymerization) GO:0016192(vesicle-mediated transport)	KOG0810	PHI:2395|I1RBM2|GzSYN1|5518|Fusarium graminearum (related: Gibberella zeae)|reduced virulence	CEP23390.1 K00943 dTMP kinase	#N/A	#N/A	gnl|TC-DB|P32867|8.A.91.1.5 Protein SSO1 OS=Saccharomyces cerevisiae (strain ATCC 204508 / S288c) OX=559292 GN=SSO1 PE=1 SV=2	0
g408.t1	aly:ARALYDRAFT_334448 T23J18.22; K12669 oligosaccharyltransferase complex subunit gamma	GO:0006810(transport)	0	#N/A	#N/A	#N/A	#N/A	#N/A	Nuclear transport factor 2
g409.t1	spaa:SPAPADRAFT_60930 hypothetical protein; K01760 cystathionine beta-lyase [EC:4.4.1.8]	0	KOG0053	PHI:443|I1RE58|CBL1|5518|Fusarium graminearum (related: Gibberella zeae)|reduced virulence	XP_020048706.1 DUF676-domain-containing protein	#N/A	#N/A	#N/A	Cystathionine beta-lyase
g410.t1	gtr:GLOTRDRAFT_60869 alpha/beta-hydrolase; K01052 lysosomal acid lipase/cholesteryl ester hydrolase [EC:3.1.1.13]	GO:0006629(lipid metabolic process)	KOG2624	PHI:2027|G4NJL1|TGL1-1|318829|Magnaporthe oryzae|reduced virulence	XP_011271399.1 ISWI one complex protein 2	#N/A	#N/A	#N/A	Sterol esterase TGL1
g412.t1	spaa:SPAPADRAFT_142978 hypothetical protein; K08968 L-methionine (R)-S-oxide reductase [EC:1.8.4.14]	0	euNOG08952	#N/A	RLV90572.1 Alkyltransferase-like protein 1	#N/A	#N/A	#N/A	Free methionine-R-sulfoxide reductase
g414.t1	ckr:CKR_1824 hypothetical protein; K13730 internalin A	0	0	#N/A	ODV88529.1 hypothetical protein CANCADRAFT_3168	#N/A	#N/A	#N/A	Leucine-rich repeat-containing G-protein coupled receptor 6
g415.t1	ncs:NCAS_0F00220 NCAS0F00220; hypothetical protein; K01336 cerevisin [EC:3.4.21.48]	GO:0006508(proteolysis)	KOG1153	PHI:2117|P58371|SPM1|318829|Magnaporthe oryzae|reduced virulence	XP_020069021.1 nuclear transport factor 2	#N/A	#N/A	#N/A	Cerevisin
g418.t1	crg:105336957 prostaglandin E synthase 3-like; K15730 cytosolic prostaglandin-E synthase [EC:5.3.99.3]	{NA}	KOG3158	#N/A	XP_020072515.1 cystathionine beta-l	#N/A	#N/A	#N/A	Protein wos2
g419.t1	cgr:CAGL0K03289g hypothetical protein; K01792 glucose-6-phosphate 1-epimerase [EC:5.1.3.15]	GO:0005975(carbohydrate metabolic process)	KOG1594	#N/A	XP_020045380.1 alpha/beta-hydrolase	#N/A	#N/A	#N/A	Glucose-6-phosphate 1-epimerase
g422.t1	smm:Smp_171150 shk1 kinase-binding protein; K02516 protein arginine N-methyltransferase 5 [EC:2.1.1.125]	GO:0006479(protein methylation)	KOG0822	PHI:2355|I1S1X8|AMT4|5518|Fusarium graminearum (related: Gibberella zeae)|mixed outcome	XP_022460730.1 uncharacterized protein KUCA_T00004724001	#N/A	#N/A	#N/A	Protein arginine N-methyltransferase 5
g423.t1	lth:KLTH0D01540g KLTH0D01540p; K09074 fungal twist-like factor	0	KOG2588	PHI:2865|Q5AL36|Tye7|5476|Candida albicans|effector (plant avirulence determinant)	TDH07725.1 hypothetical protein EPR50_G00108580	#N/A	#N/A	#N/A	Serine-rich protein TYE7
g424.t1	cot:CORT_0F01960 hypothetical protein; K18738 heterogeneous nuclear rnp K-like protein 2	GO:0006355(regulation of transcription, DNA-dependent)	KOG2190	#N/A	XP_003676862.1 hypothetical protein NCAS_0F00220	#N/A	#N/A	#N/A	RNA-binding protein rnc1
g425.t1	pic:PICST_62098 SHE3; mother-specific HO expression; K18737 SWI5-dependent HO expression protein 3	GO:0048309(endoplasmic reticulum inheritance) GO:0051028(mRNA transport)	0	#N/A	XP_002421138.1 co-chaperone protein, putative	#N/A	#N/A	#N/A	0
g428.t1	maw:MAC_09056 reverse transcriptase, putative; K00869 mevalonate kinase [EC:2.7.1.36]	0	0	#N/A	ODV96435.1 hypothetical protein PACTADRAFT_2728	#N/A	#N/A	#N/A	Retrovirus-related Pol polyprotein from type-1 retrotransposable element R1
g429.t1	lgi:LOTGIDRAFT_116962 hypothetical protein; K04559 huntingtin interacting protein 1	0	KOG0980	#N/A	CDR41135.1 CYFA0S06e02410g1_1	#N/A	#N/A	#N/A	Endocytosis protein end4
g432.t1	cdu:CD36_03340 ubiquinone biosynthesis monooxygenase, putative (EC:1.14.13.-); K06126 ubiquinone biosynthesis monooxygenase Coq6 [EC:1.14.13.-]	GO:0055114(oxidation-reduction process)	KOG3855	#N/A	XP_020049897.1 hypothetical protein ASCRUDRAFT_11061	#N/A	#N/A	#N/A	0
g434.t1	kla:KLLA0C03091g hypothetical protein; K03113 translation initiation factor 1	GO:0006413(translational initiation)	KOG1770	#N/A	ONH68051.1 RNA-binding protein rnc1	#N/A	#N/A	#N/A	0
g435.t1	spaa:SPAPADRAFT_60983 hypothetical protein; K17867 diphthamide biosynthesis protein 4	{NA}	KOG0714	PHI:4733|Q5NEU6|dnaJ|263|Francisella tularensis|unaffected pathogenicity	XP_001385518.2 mother-specific HO expression	#N/A	#N/A	gnl|TC-DB|Q9UGP8|3.A.5.9.1 Translocation protein SEC63 homolog - Homo sapiens (Human).	0
g436.t1	ndi:NDAI_0B04600 NDAI0B04600; hypothetical protein; K11268 N-acetyltransferase [EC:2.3.1.-]	0	KOG3014	#N/A	XP_031855250.1 uncharacterized protein SAPINGB_P004644	#N/A	#N/A	gnl|TC-DB|P18583|3.A.18.1.1 Protein SON OS=Homo sapiens GN=SON PE=1 SV=4	N-acetyltransferase ECO1
g437.t1	cdu:CD36_11590 hypothetical protein; K11881 proteasome chaperone 3	{NA}	euNOG12767	#N/A	ONH67097.1 Endocytosis protein end4	#N/A	#N/A	#N/A	Proteasome chaperone 3
g439.t1	yli:YALI0E15125g YALI0E15125p; K00966 mannose-1-phosphate guanylyltransferase [EC:2.7.7.13]	GO:0009058(biosynthetic process)	KOG1460	#N/A	XP_020071315.1 COQ6 monooxygenase, coenzyme Q biosynthesis	#N/A	#N/A	#N/A	Probable mannose-1-phosphate guanyltransferase
g441.t1	pgu:PGUG_01628 hypothetical protein; K11237 bud emergence protein 1	GO:0006364(rRNA processing)	KOG4773	#N/A	XP_019038556.1 hypothetical protein WICANDRAFT_84931	#N/A	#N/A	#N/A	Bud emergence protein 1
g442.t1	pic:PICST_47197 AKL1; Ark-family serine/threonine protein kinase; K08286 protein-serine/threonine kinase [EC:2.7.11.-]	GO:0006468(protein phosphorylation)	KOG1989	PHI:2940|G4MV67|MoARK1|318829|Magnaporthe oryzae|reduced virulence	XP_011275928.1 Chaperone protein	1043003|AureobasidiummelanogenumCBS110374	#N/A	gnl|TC-DB|M5BEH1|8.A.104.1.5 Salt overly sensitive 2 OS=Arabidopsis thaliana GN=sos2 PE=4 SV=1	0
g445.t1	tdl:TDEL_0A07600 TDEL0A07600; hypothetical protein; K01057 6-phosphogluconolactonase [EC:3.1.1.31]	GO:0005975(carbohydrate metabolic process)	KOG3147	#N/A	XP_020047303.1 hypothetical protein ASCRUDRAFT_23212, partial	#N/A	#N/A	#N/A	0
g446.t1	lel:LELG_01590 cystathionine beta-synthase; K01697 cystathionine beta-synthase [EC:4.2.1.22]	{NA}	KOG1252	#N/A	XP_020049094.1 hypothetical protein ASCRUDRAFT_74258	#N/A	#N/A	#N/A	Cystathionine beta-synthase
g447.t1	pgu:PGUG_01059 hypothetical protein; K03030 26S proteasome regulatory subunit N11	GO:0006810(transport)	KOG1555	#N/A	XP_020048736.1 nucleotide-diphospho-sugar transferase	#N/A	#N/A	#N/A	0
g448.t1	ppa:PAS_chr3_0136 Component of the ESCRT-I complex, which is involved in ubiquitin-dependent sorting of proteins into; K12183 ESCRT-I complex subunit TSG101	GO:0007015(actin filament organization) GO:0006897(endocytosis) GO:0006464(cellular protein modification process) GO:0009405(pathogenesis) GO:0015031(protein transport)	KOG2391	#N/A	CCE88925.1 Piso0_001717	#N/A	#N/A	gnl|TC-DB|P25604|3.A.31.1.1 Suppressor protein STP22 of temperature-sensitive alpha-factor receptor and arginine permease OS=Saccharomyces cerevisiae (strain ATCC 204508 / S288c) OX=559292 GN=STP22 PE=1 SV=3	Tumor susceptibility gene 101 protein
g450.t1	lth:KLTH0H01166g KLTH0H01166p; K14564 nucleolar protein 56	GO:0016485(protein processing) GO:0006874(cellular calcium ion homeostasis)	KOG2573	#N/A	XP_001384958.2 Ark-family serine/threonine protein kinase	10181|Heterocephalusglaber	#N/A	#N/A	Nucleolar protein 56
g451.t1	cgr:CAGL0M08404g hypothetical protein; K04345 protein kinase A [EC:2.7.11.11]	GO:0006468(protein phosphorylation)	KOG0616	PHI:427|Q5AP71|TPK1|5476|Candida albicans|reduced virulence	EJS41913.1 sol1p	544712|AjellomycescapsulatusH143	#N/A	gnl|TC-DB|P31749|8.A.104.1.10 RAC-alpha serine/threonine-protein kinase OS=Homo sapiens OX=9606 GN=AKT1 PE=1 SV=2	cAMP-dependent protein kinase type 2
g453.t1	zro:ZYRO0C06380g hypothetical protein; K14998 surfeit locus 1 family protein	0	KOG1563	#N/A	XP_020046316.1 cystathionine beta synthase	#N/A	#N/A	gnl|TC-DB|P53266|3.D.4.8.1 Cytochrome oxidase assembly protein SHY1 OS=Saccharomyces cerevisiae (strain ATCC 204508 / S288c) GN=SHY1 PE=1 SV=1	Cytochrome oxidase assembly protein SHY1
g454.t1	dha:DEHA2G03234g DEHA2G03234p; K07238 zinc transporter, ZIP family	GO:0030001(metal ion transport) GO:0055085(transmembrane transport)	KOG2474	#N/A	XP_019040952.1 hypothetical protein WICANDRAFT_25414	#N/A	#N/A	gnl|TC-DB|P34240|2.A.5.5.3 Zinc-regulated transporter 3 OS=Saccharomyces cerevisiae (strain ATCC 204508 / S288c) GN=ZRT3 PE=1 SV=2	Zinc-regulated transporter 3
g455.t1	erc:Ecym_3616 hypothetical protein; K16945 cell division control protein 11	GO:0006576(cellular biogenic amine metabolic process)	KOG2655	PHI:282|Q8NJ85|CDC11|5476|Candida albicans|reduced virulence	XP_020050236.1 UEV-domain-containing protein	#N/A	#N/A	#N/A	0
g456.t1	tml:GSTUM_00006700001 hypothetical protein; K08052 neurofibromin 1	GO:0010508(positive regulation of autophagy) GO:0043087(regulation of GTPase activity)	KOG1826	PHI:3278|N4V0R3|CoIra1|5465|Colletotrichum orbiculare|reduced virulence	OWB54573.1 hypothetical protein B5S28_g423	#N/A	#N/A	#N/A	0
g459.t1	sce:YLR160C ASP3-4, ASP3; asparaginase ASP3-4 (EC:3.5.1.1); K01424 L-asparaginase [EC:3.5.1.1]	{NA}	KOG0503	#N/A	XP_020044453.1 kinase-like protein	#N/A	#N/A	#N/A	L-asparaginase 2-1
g460.t1	lth:KLTH0D08690g KLTH0D08690p; K02555 M-phase inducer tyrosine phosphatase [EC:3.1.3.48]	{NA}	KOG3772	#N/A	XP_020046349.1 SURF1-domain-containing protein	#N/A	#N/A	#N/A	M-phase inducer phosphatase
g463.t1	mmu:223669 Zfp7, KRAB20, KRAB7, Krox-2, Zfp-7, Zfp65, Zfp80, Zfp86-rs1, mszf73-2; zinc finger protein 7; K09228 KRAB domain-containing zinc finger protein	GO:0006464(cellular protein modification process)	KOG1721	PHI:2996|G4N6W9|MGG_06507.6|318829|Magnaporthe oryzae|mixed outcome	XP_020050837.1 hypothetical protein ASCRUDRAFT_18940, partial	#N/A	#N/A	#N/A	Zinc finger protein 260
g465.t1	kla:KLLA0F13530g hypothetical protein; K13953 alcohol dehydrogenase, propanol-preferring [EC:1.1.1.1]	GO:0055114(oxidation-reduction process)	KOG0023	PHI:5034|G4NHC2|MoADH1|318829|Magnaporthe oryzae|reduced virulence	XP_020050320.1 Septin	#N/A	#N/A	#N/A	Alcohol dehydrogenase 4, mitochondrial
g466.t1	pte:PTT_19768 hypothetical protein; K08158 MFS transporter, DHA1 family, multidrug resistance protein	{NA}	euNOG11881	#N/A	XP_020046456.1 hypothetical protein ASCRUDRAFT_76657	#N/A	#N/A	#N/A	0
g468.t1	cal:CaO19.5542 SAP6; secretory aspartyl proteinase SAP6p; K06005 candidapepsin [EC:3.4.23.24]	{NA}	KOG1339	PHI:127|P43095|SAP6|5476|Candida albicans|mixed outcome	XP_020047891.1 cytosolic L-asparaginase	#N/A	#N/A	#N/A	Probable aspartic-type endopeptidase opsB
g470.t1	cten:CANTEDRAFT_113719 hypothetical protein; K01336 cerevisin [EC:3.4.21.48]	GO:0015986(ATP synthesis coupled proton transport) GO:0006508(proteolysis)	KOG1153	PHI:2117|P58371|SPM1|318829|Magnaporthe oryzae|reduced virulence	CEP25109.1 MIH1	#N/A	#N/A	#N/A	Subtilisin-like protease CPC735_031240
g471.t1	spaa:SPAPADRAFT_62809 hypothetical protein; K07300 Ca2+:H+ antiporter	GO:0055085(transmembrane transport)	KOG1397	PHI:2101|G4NCW8|Vacuolar calcium ion transporter|318829|Magnaporthe oryzae|reduced virulence	#N/A	#N/A	#N/A	gnl|TC-DB|O59940|2.A.19.2.8 Calcium/proton exchanger OS=Neurospora crassa GN=cax PE=2 SV=1	Vacuolar calcium ion transporter
g476.t1	yli:YALI0B20240g YALI0B20240p; K05756 actin related protein 2/3 complex, subunit 3	GO:0030833(regulation of actin filament polymerization) GO:0034314(Arp2/3 complex-mediated actin nucleation)	KOG3155	#N/A	ONH65775.1 Alcohol dehydrogenase 4, mitochondrial	#N/A	#N/A	#N/A	Actin-related protein 2/3 complex subunit 3
g477.t1	dre:571031 arhgef12b, arhgef12, si:ch211-142p3.1, si:dkey-70k11.3; Rho guanine nucleotide exchange factor (GEF) 12b; K07532 Rho guanine nucleotide exchange factor 12	GO:0035556(intracellular signal transduction) GO:0035023(regulation of Rho protein signal transduction)	KOG4305	PHI:1647|I1RWA9|GzWing019|5518|Fusarium graminearum (related: Gibberella zeae)|mixed outcome	XP_019041045.1 hypothetical protein WICANDRAFT_102701	#N/A	#N/A	#N/A	0
g479.t1	mbe:MBM_04318 glycoside hydrolase family 10 protein; K01181 endo-1,4-beta-xylanase [EC:3.2.1.8]	{NA}	0	#N/A	KUI63288.1 putative aspartic-type endopeptidase OPSB	#N/A	#N/A	gnl|TC-DB|A0DML3|1.C.105.2.5 Chromosome undetermined scaffold_56, whole genome shotgun sequence OS=Paramecium tetraurelia GN=GSPATT00018498001 PE=4 SV=1	S-antigen protein
g481.t1	clu:CLUG_00797 hypothetical protein; K14812 RNA exonuclease NGL2 [EC:3.1.-.-]	GO:0006270(DNA-dependent DNA replication initiation) GO:0006811(ion transport) GO:0033227(dsRNA transport) GO:0006383(transcription from RNA polymerase III promoter)	KOG2338	#N/A	XP_006686002.1 uncharacterized protein CANTEDRAFT_113719	#N/A	#N/A	#N/A	RNA exonuclease NGL2
g482.t1	mze:101466118 ipo8; importin 8; K18755 importin-8	GO:0006886(intracellular protein transport)	KOG1991	#N/A	XP_020044783.1 hypothetical protein ASCRUDRAFT_39295	#N/A	#N/A	gnl|TC-DB|O95373|1.I.1.1.3 Importin-7 OS=Homo sapiens GN=IPO7 PE=1 SV=1	Importin beta SMX1
g483.t1	pgu:PGUG_02996 hypothetical protein; K07101 uncharacterized protein	GO:0009116(nucleoside metabolic process) GO:0055114(oxidation-reduction process)	euNOG09663	#N/A	XP_020049183.1 ARP2/3 complex, 21 kDa p21-Arc subunit	#N/A	#N/A	#N/A	Hypoxanthine-guanine phosphoribosyltransferase
g484.t1	adl:AURDEDRAFT_112910 hypothetical protein; K09467 zinc-finger protein CreA/MIG	0	KOG1721	PHI:209|Q9C410|CaNRG1|5476|Candida albicans|reduced virulence	XP_020049182.1 CNH-domain-containing protein	#N/A	#N/A	#N/A	Transcriptional regulator NRG1
g485.t1	mez:Mtc_2205 asnB-2; Asparagine synthase (glutamine-hydrolyzing) (EC:6.3.5.4); K01953 asparagine synthase (glutamine-hydrolysing) [EC:6.3.5.4]	GO:0006529(asparagine biosynthetic process)	KOG0573	#N/A	#N/A	#N/A	#N/A	#N/A	0
g486.t1	ppa:PAS_chr2-1_0026 Trimeric heat shock transcription factor, activates multiple genes in response to stresses that incl; K09419 heat shock transcription factor, other eukaryote	GO:0042981(regulation of apoptotic process) GO:0006355(regulation of transcription, DNA-dependent)	KOG0627	PHI:2565|Q5AQ33|HSF1|5476|Candida albicans|reduced virulence	XP_002619638.1 hypothetical protein CLUG_00797	#N/A	#N/A	#N/A	Heat shock factor protein
g487.t1	kla:KLLA0C17556g hypothetical protein; K06174 ATP-binding cassette, sub-family E, member 1	GO:0006576(cellular biogenic amine metabolic process) GO:0006614(SRP-dependent cotranslational protein targeting to membrane) GO:0006260(DNA replication)	KOG0063	PHI:3928|Q8ZQE4|MacB|28901|Salmonella enterica|reduced virulence	GEQ67103.1 hypothetical protein JCM33374_g766	#N/A	#N/A	gnl|TC-DB|KZV12328|3.A.1.31.3 RLI1 [Saccharomyces cerevisiae]	Translation initiation factor RLI1
g488.t1	pic:PICST_88249 GCY3; Aldo/keto reductase (EC:1.1.1.-); K18097 glycerol 2-dehydrogenase (NADP+) [EC:1.1.1.156]	GO:0019069(viral capsid assembly)	KOG1577	#N/A	XP_018986922.1 hypothetical protein BABINDRAFT_170334	#N/A	#N/A	gnl|TC-DB|P80874|8.A.5.1.4 General stress protein 69 OS=Bacillus subtilis (strain 168) GN=yhdN PE=1 SV=2	0
g489.t1	mrr:Moror_457 carnitine acyl carnitine carrier; K15109 solute carrier family 25 (mitochondrial carnitine/acylcarnitine transporter), member 20/29	{NA}	KOG1437	#N/A	XP_002614212.1 hypothetical protein CLUG_05697	#N/A	#N/A	#N/A	FAS1 domain-containing protein YLR001C
g490.t1	ppa:PAS_chr2-1_0410 Essential protein involved in 60S ribosome maturation; K14574 ribosome maturation protein SDO1	GO:0042254(ribosome biogenesis)	KOG2917	#N/A	XP_002492407.1 Putative protein of unknown function with similarity to asparagine synthetases	#N/A	#N/A	#N/A	0
g491.t1	mgi:Mflv_3621 triacylglycerol lipase (EC:3.1.1.3); K01046 triacylglycerol lipase [EC:3.1.1.3]	GO:0016042(lipid catabolic process)	euNOG10005	#N/A	XP_022460701.1 uncharacterized protein KUCA_T00004695001	#N/A	#N/A	#N/A	Lipase 4
g492.t1	dha:DEHA2E14806g DEHA2E14806p; K03005 DNA-directed RNA polymerase I subunit RPA49	GO:0006334(nucleosome assembly) GO:0006351(transcription, DNA-dependent)	KOG4183	#N/A	QEU59573.1 Rli1	#N/A	#N/A	#N/A	DNA-directed RNA polymerase I subunit RPA49
g493.t1	lcm:102365987 SORT1; sortilin 1; K12388 sortilin	{NA}	KOG3511	#N/A	SGZ57321.1 CIC11C00000000745	#N/A	#N/A	gnl|TC-DB|P32319|9.A.63.1.1 Vacuolar protein sorting/targeting protein VPS10 OS=Saccharomyces cerevisiae (strain ATCC 204508 / S288c) GN=PEP1 PE=1 SV=1	Vacuolar protein sorting/targeting protein 10
g494.t1	cdu:CD36_33460 SAP2; aspartyl proteinase, putative (EC:3.4.23.24); K06005 candidapepsin [EC:3.4.23.24]	{NA}	KOG1339	PHI:72|P0DJ06|SAP2|5476|Candida albicans|reduced virulence	XP_020047279.1 hypothetical protein ASCRUDRAFT_75724	#N/A	#N/A	#N/A	Candidapepsin-2
g495.t1	pic:PICST_89695 SCW4.1; Soluble Cell Wall protein (EC:3.2.1.58); K01210 glucan 1,3-beta-glucosidase [EC:3.2.1.58]	GO:0005975(carbohydrate metabolic process)	euNOG04265	PHI:816|G4MRS8|MGG_04582|318829|Magnaporthe oryzae|reduced virulence	ODV93603.1 hypothetical protein PACTADRAFT_35363	#N/A	#N/A	gnl|TC-DB|Q9I4H4|4.D.3.1.11 NdvB OS=Pseudomonas aeruginosa (strain ATCC 15692 / PAO1 / 1C / PRS 101 / LMG 12228) GN=ndvB PE=4 SV=1	Probable family 17 glucosidase SCW10
g496.t1	dha:DEHA2E22880g DEHA2E22880p; K09537 DnaJ homolog subfamily C member 17	GO:0010508(positive regulation of autophagy)	KOG0691	PHI:4733|Q5NEU6|dnaJ|263|Francisella tularensis|unaffected pathogenicity	XP_456344.2 DEHA2A00264p	#N/A	#N/A	gnl|TC-DB|Q8TBM8|1.P.1.1.1 DnaJ homolog subfamily B member 14 OS=Homo sapiens OX=9606 GN=DNAJB14 PE=1 SV=1	Pre-mRNA-splicing factor cwf23
g497.t1	kla:KLLA0C02915g hypothetical protein; K10866 DNA repair protein RAD50 [EC:3.6.-.-]	{NA}	KOG0962	#N/A	XP_019038560.1 hypothetical protein WICANDRAFT_63849	#N/A	#N/A	#N/A	DNA repair protein RAD50
g498.t1	ppa:PAS_chr4_0240 Ferric reductase, reduces siderophore-bound iron prior to uptake by transporters; K00521 ferric-chelate reductase [EC:1.16.1.7]	GO:0055114(oxidation-reduction process)	KOG0039	PHI:4211|J9VNH2|FRE3|5207|Cryptococcus neoformans|unaffected pathogenicity	CDR41164.1 CYFA0S06e02960g1_1	#N/A	#N/A	gnl|TC-DB|P36033|5.B.1.5.3 Ferric/cupric reductase transmembrane component 2 OS=Saccharomyces cerevisiae (strain ATCC 204508 / S288c) GN=FRE2 PE=1 SV=1	Ferric reductase transmembrane component 3
g499.t1	pgu:PGUG_02762 hypothetical protein; K02213 cell division control protein 6	GO:0006310(DNA recombination) GO:0006281(DNA repair) GO:0006810(transport)	KOG2227	PHI:1632|I1RBU0|GzWing004|5518|Fusarium graminearum (related: Gibberella zeae)|reduced virulence	XP_007736473.1 hypothetical protein A1O3_08184	#N/A	#N/A	#N/A	0
g500.t1	ppa:PAS_chr2-1_0864 hypothetical protein; K01653 acetolactate synthase I/III small subunit [EC:2.2.1.6]	GO:0008152(metabolic process)	KOG2663	PHI:3976|G4NC97|MoIlv6|318829|Magnaporthe oryzae|reduced virulence	XP_022464640.1 hypothetical protein KNAG_0E01280	#N/A	#N/A	#N/A	Acetolactate synthase small subunit, mitochondrial
g501.t1	ppa:PAS_chr1-4_0166 hypothetical protein; K10253 DOPA 4,5-dioxygenase [EC:1.14.99.-]	{NA}	euNOG13435	#N/A	XP_020069759.1 DnaJ-domain-containing protein	#N/A	#N/A	#N/A	0
g503.t1	cgr:CAGL0L06204g hypothetical protein; K02266 cytochrome c oxidase subunit 6a	0	KOG3469	#N/A	SJM88054.1 related to DNA repair protein RAD50	#N/A	#N/A	gnl|TC-DB|P32799|3.D.4.8.1 Cytochrome c oxidase subunit 6A, mitochondrial OS=Saccharomyces cerevisiae (strain ATCC 204508 / S288c) GN=COX13 PE=1 SV=1	Cytochrome c oxidase subunit 6A, mitochondrial
g505.t1	ppa:PAS_chr2-1_0831 hypothetical protein; K04354 serine/threonine-protein phosphatase 2A regulatory subunit B	GO:0016226(iron-sulfur cluster assembly)	KOG1354	#N/A	ODV85467.1 hypothetical protein CANARDRAFT_198580	#N/A	#N/A	#N/A	Protein phosphatase PP2A regulatory subunit B
g506.t1	spaa:SPAPADRAFT_50132 hypothetical protein; K02976 small subunit ribosomal protein S26e	GO:0006412(translation)	KOG1768	#N/A	XP_020047126.1 P-loop containing nucleoside triphosphate hydrolase protein	#N/A	#N/A	#N/A	0
g507.t1	zro:ZYRO0G19206g hypothetical protein; K02265 cytochrome c oxidase subunit 5b	0	KOG3352	#N/A	XP_020048244.1 acetolactate synthase	#N/A	#N/A	gnl|TC-DB|P04037|3.D.4.8.1 Cytochrome c oxidase subunit 4, mitochondrial OS=Saccharomyces cerevisiae (strain ATCC 204508 / S288c) GN=COX4 PE=1 SV=1	Cytochrome c oxidase subunit 4, mitochondrial
g508.t1	dha:DEHA2B05302g DEHA2B05302p; K03685 ribonuclease III [EC:3.1.26.3]	GO:0006396(RNA processing)	KOG1817	PHI:3724|Q56056|RNase III|28901|Salmonella enterica|lethal	XP_020050551.1 dopa 4,5-dioxygenase	#N/A	#N/A	#N/A	Ribonuclease 3
g509.t1	pic:PICST_37336 MDH98; alpha-ketoisocaproate reductase or hydroxyisocaproate dehydrogenase (EC:1.1.1.215); K00090 gluconate 2-dehydrogenase [EC:1.1.1.215]	GO:0008152(metabolic process) GO:0055114(oxidation-reduction process)	KOG0069	#N/A	SCW01075.1 LAFE_0D04522g1_1	#N/A	#N/A	#N/A	0
g511.t1	cgr:CAGL0B03619g hypothetical protein; K01336 cerevisin [EC:3.4.21.48]	GO:0006508(proteolysis)	KOG1153	PHI:2117|P58371|SPM1|318829|Magnaporthe oryzae|reduced virulence	KAA8908539.1 hypothetical protein TRICI_004757	#N/A	#N/A	#N/A	Cerevisin
g512.t1	pte:PTT_13282 hypothetical protein; K01336 cerevisin [EC:3.4.21.48]	GO:0006508(proteolysis)	KOG1153	PHI:2117|P58371|SPM1|318829|Magnaporthe oryzae|reduced virulence	XP_019038278.1 hypothetical protein WICANDRAFT_79604	#N/A	#N/A	#N/A	Subtilisin-like protease CPC735_031240
g513.t1	api:100568954 uncharacterized LOC100568954; K04911 potassium voltage-gated channel Eag-related subfamily H member 8	{NA}	KOG1075	#N/A	GAV56271.1 hypothetical protein ZYGR_0BB00480	#N/A	#N/A	gnl|TC-DB|XP_022797903.1|1.A.84.2.3 uncharacterized protein LOC111336132 [Stylophora pistillata]	Probable RNA-directed DNA polymerase from transposon BS
g514.t1	ppa:PAS_chr2-1_0423 Beta subunit of the oligosaccharyl transferase (OST) glycoprotein complex; K12670 oligosaccharyltransferase complex subunit beta	GO:0018279(protein N-linked glycosylation via asparagine)	KOG2754	#N/A	ODV98579.1 hypothetical protein PACTADRAFT_25463, partial	#N/A	#N/A	gnl|TC-DB|P33767|9.B.142.3.14 Dolichyl-diphosphooligosaccharide--protein glycosyltransferase subunit WBP1 OS=Saccharomyces cerevisiae (strain ATCC 204508 / S288c) GN=WBP1 PE=1 SV=1	Dolichyl-diphosphooligosaccharide--protein glycosyltransferase subunit WBP1
g516.t1	pic:PICST_58872 INP51; Inositol-1,4,5-triphosphate 5-phosphatase (EC:3.1.3.56); K01106 inositol-1,4,5-trisphosphate 5-phosphatase [EC:3.1.3.56]	0	KOG0566	PHI:4485|Q5APU3|Sac1|5476|Candida albicans|mixed outcome	XP_020050669.1 hypothetical protein ASCRUDRAFT_74004	#N/A	#N/A	#N/A	Inositol-1,4,5-trisphosphate 5-phosphatase 1
g517.t1	ppa:PAS_chr2-1_0422 Acireductone dioxygenease involved in the methionine salvage pathway; K08967 1,2-dihydroxy-3-keto-5-methylthiopentene dioxygenase [EC:1.13.11.53 1.13.11.54]	GO:0006355(regulation of transcription, DNA-dependent) GO:0055114(oxidation-reduction process)	KOG2107	#N/A	XP_015699415.1 aqualysin-1	#N/A	#N/A	#N/A	1,2-dihydroxy-3-keto-5-methylthiopentene dioxygenase
g519.t1	psoj:PHYSODRAFT_330016 hypothetical protein; K15289 solute carrier family 35, member F5	0	0	#N/A	B3V0K8.1 RecName: Full=Subtilisin-like serine protease Cur l 4.0101; AltName: Full=Subtilisin-like serine protease; AltName: Allergen=Cur l 4.0101; Flags: Precursor	#N/A	#N/A	gnl|TC-DB|A5DTV2|2.A.7.24.15 Putative uncharacterized protein OS=Lodderomyces elongisporus (strain ATCC 11503 / CBS 2605 / JCM 1781 / NBRC 1676 / NRRL YB-4239) GN=LELG_00788 PE=4 SV=1	#N/A
g520.t1	ure:UREG_03877 similar to glucosidase II alpha subunit; K05546 alpha 1,3-glucosidase [EC:3.2.1.84]	GO:0006621(protein retention in ER lumen)	KOG2913	#N/A	XP_031854834.1 uncharacterized protein SAPINGB_P004228	#N/A	#N/A	gnl|TC-DB|Q03687|2.A.43.2.13 Uncharacterized membrane protein YMR010W OS=Saccharomyces cerevisiae (strain ATCC 204508 / S288c) OX=559292 GN=YMR010W PE=1 SV=1	0
g522.t1	dha:DEHA2G08602g DEHA2G08602p; K08257 mannan endo-1,6-alpha-mannosidase [EC:3.2.1.101]	{NA}	euNOG12807	#N/A	XP_020045155.1 Dolichyl-diphosphooligosaccharide-protein glycosyltransferase 48kDa subunit	#N/A	#N/A	#N/A	Mannan endo-1,6-alpha-mannosidase DFG5
g524.t1	kla:KLLA0E20285g hypothetical protein; K03386 peroxiredoxin (alkyl hydroperoxide reductase subunit C) [EC:1.11.1.15]	GO:0055114(oxidation-reduction process)	KOG0854	PHI:5190|G4MXC5|MoPRX1|318829|Magnaporthe oryzae|reduced virulence	XP_020045153.1 DNase I-like protein, partial	#N/A	#N/A	#N/A	Mitochondrial peroxiredoxin PRX1
g525.t1	ctp:CTRG_05182 similar to proteinase B; K01336 cerevisin [EC:3.4.21.48]	GO:0006508(proteolysis)	KOG1153	PHI:2117|P58371|SPM1|318829|Magnaporthe oryzae|reduced virulence	ODV93379.1 hypothetical protein PACTADRAFT_51978	#N/A	#N/A	gnl|TC-DB|P96091|9.B.355.1.1 Serine protease (Dentilisin) from Treponema denticola OS=Treponema denticola OX=158 GN=prtP PE=3 SV=1	Cerevisin
g528.t1	dha:DEHA2G00572g DEHA2G00572p; K12762 G protein-coupled receptor GPR1	{NA}	0	#N/A	XP_002490873.1 Uncharacterized transporter	#N/A	#N/A	#N/A	0
g529.t1	cot:CORT_0D01550 Cyb2 cytochrome b2 precursor protein; K00101 L-lactate dehydrogenase (cytochrome) [EC:1.1.2.3]	GO:0032780(negative regulation of ATPase activity) GO:0006537(glutamate biosynthetic process) GO:0000105(histidine biosynthetic process) GO:0055114(oxidation-reduction process)	KOG0537	PHI:2570|Q6FM61|CYB2|5478|Candida glabrata|reduced virulence	XP_020048287.1 hypothetical protein ASCRUDRAFT_33460	#N/A	#N/A	#N/A	Cytochrome b2, mitochondrial
g530.t1	mgp:100543652 NES; nestin; K07609 nestin	GO:0006614(SRP-dependent cotranslational protein targeting to membrane)	0	PHI:2180|G4N7A0|MoTea4|318829|Magnaporthe oryzae|unaffected pathogenicity	XP_020045186.1 glycoside hydrolase family 76 protein	#N/A	#N/A	#N/A	0
g531.t1	cmo:103484622 peroxisomal membrane protein PMP22; K13347 peroxisomal membrane protein 2	0	euNOG14062	#N/A	XP_018212981.1 hypothetical protein OGAPODRAFT_91802	#N/A	#N/A	#N/A	#N/A
g532.t1	tdl:TDEL_0B04590 TDEL0B04590; hypothetical protein; K05925 mRNA (2'-O-methyladenosine-N6-)-methyltransferase [EC:2.1.1.62]	GO:0006139(nucleobase-containing compound metabolic process)	KOG2098	#N/A	XP_002550884.1 hypothetical protein CTRG_05182	#N/A	#N/A	#N/A	0
g533.t1	clu:CLUG_00433 hypothetical protein; K18752 transportin-1	GO:0006886(intracellular protein transport)	KOG2023	#N/A	XP_020048295.1 hypothetical protein ASCRUDRAFT_33063, partial	#N/A	#N/A	gnl|TC-DB|Q92973|1.I.1.1.3 Transportin-1 OS=Homo sapiens GN=TNPO1 PE=1 SV=2	Importin subunit beta-2
g534.t1	spaa:SPAPADRAFT_72051 hypothetical protein; K01466 allantoinase [EC:3.5.2.5]	0	KOG2584	#N/A	ODV94064.1 hypothetical protein PACTADRAFT_50953	#N/A	#N/A	#N/A	0
g535.t1	ppa:PAS_chr4_0311 2-enoyl thioester reductase, member of the medium chain dehydrogenase/reductase family; K07512 mitochondrial trans-2-enoyl-CoA reductase [EC:1.3.1.38]	GO:0055114(oxidation-reduction process)	KOG0025	PHI:55|Q92217|PKS1|5016|Cochliobolus heterostrophus|reduced virulence	XP_019037508.1 hypothetical protein WICANDRAFT_95938	#N/A	#N/A	#N/A	Enoyl-[acyl-carrier-protein] reductase [NADPH, B-specific] 1, mitochondrial
g536.t1	ago:AGOS_ADL357C ADL357Cp; K14533 ribonuclease P protein component, mitochondrial [EC:3.1.26.5]	{NA}	0	#N/A	XP_018208497.1 hypothetical protein OGAPODRAFT_95687	#N/A	#N/A	#N/A	Ribonuclease P protein component, mitochondrial
g537.t1	pgu:PGUG_05231 hypothetical protein; K00624 carnitine O-acetyltransferase [EC:2.3.1.7]	0	KOG3717	PHI:594|O42620|CrAT1 (PTH2)|318829|Magnaporthe oryzae|reduced virulence	ODV94134.1 hypothetical protein PACTADRAFT_4088	#N/A	#N/A	gnl|TC-DB|P43155|4.C.2.1.1 Carnitine O-acetyltransferase - Homo sapiens (Human).	Carnitine O-acetyltransferase, mitochondrial
g538.t1	dha:DEHA2G10868g DEHA2G10868p; K09175 regulatory factor X, other	GO:0006355(regulation of transcription, DNA-dependent)	KOG3712	PHI:1644|I1RTB9|GzRFX1|5518|Fusarium graminearum (related: Gibberella zeae)|reduced virulence	ODV98220.1 hypothetical protein PACTADRAFT_38083	#N/A	#N/A	#N/A	0
g539.t1	pic:PICST_66088 hypothetical protein; K15560 protein NRD1	0	KOG0132	#N/A	XP_018985173.1 hypothetical protein BABINDRAFT_161525	#N/A	#N/A	#N/A	0
g540.t1	dha:DEHA2E22022g DEHA2E22022p; K02607 origin recognition complex subunit 5	GO:0006260(DNA replication)	KOG2543	#N/A	ODV98226.1 hypothetical protein PACTADRAFT_37545	#N/A	#N/A	#N/A	Origin recognition complex subunit 5
g541.t1	tdl:TDEL_0C05930 TDEL0C05930; mitochondrial 54S ribosomal protein YmL17/YmL30; K17427 large subunit ribosomal protein L46	{NA}	KOG4548	#N/A	XP_020049453.1 hypothetical protein ASCRUDRAFT_84727	#N/A	#N/A	#N/A	54S ribosomal protein L17, mitochondrial
g543.t1	cot:CORT_0E05480 Tex1 protein; K12880 THO complex subunit 3	0	KOG1407	#N/A	XP_020048515.1 acyltransferase ChoActase/COT/CPT	#N/A	#N/A	gnl|TC-DB|Q9FT96|9.A.61.2.1 Katanin p80 WD40 repeat-containing subunit B1 homologue OS=Arabidopsis thaliana GN=F8L15_120 PE=3 SV=1	THO complex subunit 3
g544.t1	yli:YALI0A07689g YALI0A07689p; K11578 centromere/kinetochore protein ZW10	{NA}	0	#N/A	XP_020048523.1 hypothetical protein ASCRUDRAFT_74646	#N/A	#N/A	#N/A	Protein transport protein DSL1
g545.t1	pgu:PGUG_03457 hypothetical protein; K06123 1-acylglycerone phosphate reductase [EC:1.1.1.101]	0	KOG1209	PHI:5271|Q8Y0J2|fabG1|305|Ralstonia solanacearum|loss of pathogenicity	RLV95195.1 Protein NRD1	#N/A	#N/A	gnl|TC-DB|P40471|1.A.115.1.1 NADPH-dependent 1-acyldihydroxyacetone phosphate reductase OS=Saccharomyces cerevisiae (strain ATCC 204508 / S288c) OX=559292 GN=AYR1 PE=1 SV=1	NADPH-dependent 1-acyldihydroxyacetone phosphate reductase
g548.t1	adl:AURDEDRAFT_156043 copper chaperone taha; K07213 copper chaperone	GO:0030001(metal ion transport)	KOG1603	#N/A	XP_015466675.1 hypothetical protein AC631_03668	#N/A	#N/A	gnl|TC-DB|Q9HX93|3.A.3.5.34 Probable metal transporting P-type ATPase OS=Pseudomonas aeruginosa (strain ATCC 15692 / PAO1 / 1C / PRS 101 / LMG 12228) GN=PA3920 PE=3 SV=1	0
g549.t1	dha:DEHA2G03938g DEHA2G03938p; K14016 ubiquitin fusion degradation protein 1	GO:0006511(ubiquitin-dependent protein catabolic process) GO:0009058(biosynthetic process)	KOG1816	#N/A	SCW03096.1 LAFE_0G02850g1_1	#N/A	#N/A	gnl|TC-DB|C8Z8U3|3.A.16.1.2 Ufd1p OS=Saccharomyces cerevisiae (strain Lalvin EC1118 / Prise de mousse) GN=EC1118_1G1_3543g PE=4 SV=1	Ubiquitin fusion degradation protein 1
g550.t1	dha:DEHA2G01210g DEHA2G01210p; K15201 general transcription factor 3C polypeptide 3 (transcription factor C subunit 4)	0	KOG2076	#N/A	XP_020045767.1 WD40 repeat-like protein, partial	#N/A	#N/A	#N/A	Transcription factor tau 131 kDa subunit
g551.t1	vvi:100251967 E3 ubiquitin-protein ligase RHA1B-like; K16281 RING-H2 zinc finger protein RHA1	0	0	PHI:2401|G0T3B3|CaRING1|339|Xanthomonas campestris|unaffected pathogenicity	XP_020045382.1 hypothetical protein ASCRUDRAFT_9821	1086054|RhizoctoniasolaniAG-3Rhs1AP	#N/A	gnl|TC-DB|Q7X843|8.A.112.1.6 RING-H2 finger protein ATL48 OS=Arabidopsis thaliana OX=3702 GN=ATL48 PE=1 SV=2	0
g553.t1	ncs:NCAS_0A00570 NCAS0A00570; hypothetical protein; K10997 replication fork protection complex subunit Tof1/Swi1	{NA}	KOG1974	#N/A	XP_018983583.1 hypothetical protein BABINDRAFT_162910	#N/A	#N/A	#N/A	0
g554.t1	ppa:PAS_chr4_0318 Putative transporter, member of a family of seven S. cerevisiae genes (AVT1-7); K14997 solute carrier family 38 (sodium-coupled neutral amino acid transporter), member 11	GO:0003333(amino acid transmembrane transport)	KOG1305	#N/A	CDO57370.1 similar to Saccharomyces cerevisiae YNL259C ATX1 Cytosolic copper metallochaperone that transports copper to the secretory vesicle copper transporter Ccc2p for eventual insertion into Fet3p	#N/A	#N/A	gnl|TC-DB|P39981|2.A.18.6.20 Vacuolar amino acid transporter 2 OS=Saccharomyces cerevisiae (strain ATCC 204508 / S288c) GN=AVT2 PE=2 SV=1	0
g555.t1	mde:101899782 probable E3 ubiquitin-protein ligase HERC4; K10615 E3 ubiquitin-protein ligase HERC4 [EC:2.3.2.26]	0	KOG0941	#N/A	XP_011272093.1 Ubiquitin fusion degradation protein 1	#N/A	#N/A	#N/A	0
g556.t1	ppa:PAS_chr1-1_0020 Actin-like protein; K11662 actin-related protein 6	{NA}	KOG0680	#N/A	XP_019040738.1 hypothetical protein WICANDRAFT_78153	#N/A	#N/A	#N/A	0
g557.t1	ppa:PAS_chr2-1_0878 hypothetical protein; K00679 phospholipid:diacylglycerol acyltransferase [EC:2.3.1.158]	GO:0006629(lipid metabolic process)	KOG2369	#N/A	TGZ82529.1 hypothetical protein EX30DRAFT_354602	#N/A	#N/A	#N/A	Phospholipid:diacylglycerol acyltransferase
g558.t1	cdu:CD36_00750 C-8 sterol isomerase, putative; K09829 C-8 sterol isomerase [EC:5.-.-.-]	{NA}	KOG4143	PHI:832|P32360|ERG2|5270|Ustilago maydis|effector (plant avirulence determinant)	XP_019040595.1 hypothetical protein WICANDRAFT_28594	#N/A	#N/A	gnl|TC-DB|B9W6N1|8.A.63.1.3 C-8 sterol isomerase, putative OS=Candida dubliniensis (strain CD36 / ATCC MYA-646 / CBS 7987 / NCPF 3949 / NRRL Y-17841) GN=CD36_00750 PE=4 SV=1	C-8 sterol isomerase
g559.t1	sce:YFR047C BNA6, QPT1; nicotinate-nucleotide diphosphorylase (carboxylating) (EC:2.4.2.19); K00767 nicotinate-nucleotide pyrophosphorylase (carboxylating) [EC:2.4.2.19]	GO:0009435(NAD biosynthetic process)	KOG3008	#N/A	XP_022458870.1 uncharacterized protein KUCA_T00002848001	#N/A	#N/A	#N/A	Nicotinate-nucleotide pyrophosphorylase [carboxylating]
g560.t1	pic:PICST_62387 LOT5; low temperature responsive protein; K05019 chloride channel, nucleotide-sensitive, 1A	{NA}	0	#N/A	XP_020049787.1 hypothetical protein ASCRUDRAFT_96205	#N/A	#N/A	#N/A	0
g561.t1	cdu:CD36_54220 component of the SCF ubiquitin-ligase complex, putative; K03360 F-box and leucine-rich repeat protein GRR1	0	KOG1947	PHI:733|I1REK5|FBP1|5518|Fusarium graminearum (related: Gibberella zeae)|reduced virulence	XP_020049868.1 actin-like ATPase domain-containing protein	#N/A	#N/A	#N/A	SCF E3 ubiquitin ligase complex F-box protein GRR1
g562.t1	erc:Ecym_2523 hypothetical protein; K06666 glucose repression regulatory protein TUP1	0	KOG0266	PHI:211|C4YFX2|CaTUP1|5476|Candida albicans|reduced virulence	XP_020047526.1 phospholipid:diacylglycerol acyltransferase	#N/A	#N/A	gnl|TC-DB|Q8I0F4|1.I.1.1.5 Lissencephaly-1 homolog OS=Dictyostelium discoideum OX=44689 GN=lis1 PE=1 SV=1	0
g564.t1	lth:KLTH0C11396g KLTH0C11396p; K01336 cerevisin [EC:3.4.21.48]	GO:0006508(proteolysis)	KOG1153	PHI:2117|P58371|SPM1|318829|Magnaporthe oryzae|reduced virulence	ODV83989.1 hypothetical protein CANARDRAFT_236796	#N/A	#N/A	#N/A	Subtilisin-like protease 8
g565.t1	tdl:TDEL_0D04480 TDEL0D04480; hypothetical protein; K06867 uncharacterized protein	GO:0006355(regulation of transcription, DNA-dependent)	KOG0504	#N/A	XP_020046663.1 nicotinate-nucleotide diphosphorylase	#N/A	#N/A	gnl|TC-DB|Q9VC05|2.D.1.1.9 Oxysterol-binding protein OS=Drosophila melanogaster GN=Osbp PE=1 SV=1	0
g566.t1	pic:PICST_33726 SGA1; Glucoamylase GLU1 precursor (Glucan 1,4-alpha-glucosidase) (1,4-alpha-D-glucan glucohydrolase) (EC:3.2.1.3); K01178 glucoamylase [EC:3.2.1.3]	{NA}	euNOG04049	PHI:2138|G4NCF7|SGA1|318829|Magnaporthe oryzae|unaffected pathogenicity	XP_011274594.1 hypothetical protein BN7_3104	#N/A	#N/A	#N/A	Glucoamylase GLU1
g567.t1	dgr:Dgri_GH13499 GH13499 gene product from transcript GH13499-RA; K01379 cathepsin D [EC:3.4.23.5]	{NA}	KOG1339	PHI:126|P43094|SAP5|5476|Candida albicans|unaffected pathogenicity	XP_011277653.1 SCF E3 ubiquitin ligase complex F-box protein GRR1	#N/A	#N/A	#N/A	Candidapepsin-5
g569.t1	ctp:CTRG_02113 candidapepsin-3 precursor; K06005 candidapepsin [EC:3.4.23.24]	{NA}	KOG1339	PHI:68|P0CY26|SAP1|5476|Candida albicans|increased virulence (hypervirulence)	ONH68648.1 General transcriptional corepressor TUP1	#N/A	#N/A	#N/A	Candidapepsin-1
g571.t1	dgr:Dgri_GH13499 GH13499 gene product from transcript GH13499-RA; K01379 cathepsin D [EC:3.4.23.5]	{NA}	KOG1339	PHI:125|P43093|SAP4|5476|Candida albicans|mixed outcome	OAX78088.1 subtilisin-like protease	#N/A	#N/A	#N/A	Candidapepsin-4
g572.t1	dgr:Dgri_GH13499 GH13499 gene product from transcript GH13499-RA; K01379 cathepsin D [EC:3.4.23.5]	{NA}	KOG1339	PHI:72|P0DJ06|SAP2|5476|Candida albicans|reduced virulence	XP_020048352.1 hypothetical protein ASCRUDRAFT_158413	#N/A	#N/A	gnl|TC-DB|P20142|8.A.32.1.4 Gastricsin OS=Homo sapiens OX=9606 GN=PGC PE=1 SV=1	Candidapepsin-2
g573.t1	dgr:Dgri_GH13499 GH13499 gene product from transcript GH13499-RA; K01379 cathepsin D [EC:3.4.23.5]	{NA}	KOG1339	PHI:72|P0DJ06|SAP2|5476|Candida albicans|reduced virulence	CAC83969.1 glucoamylase	#N/A	#N/A	gnl|TC-DB|P20142|8.A.32.1.4 Gastricsin OS=Homo sapiens OX=9606 GN=PGC PE=1 SV=1	Candidapepsin-2
g575.t1	ppa:PAS_chr1-1_0481 hypothetical protein; K08507 unconventional SNARE in the endoplasmic reticulum protein 1	GO:0008053(mitochondrial fusion) GO:0006508(proteolysis)	KOG2678	#N/A	XP_009157530.1 aspartic-type endopeptidase (OpsB)	#N/A	#N/A	#N/A	Protein transport protein USE1
g576.t1	ela:UCREL1_6709 putative ccr4-not transcription complex protein; K12580 CCR4-NOT transcription complex subunit 3	GO:0009236(cobalamin biosynthetic process) GO:0006355(regulation of transcription, DNA-dependent) GO:0046836(glycolipid transport)	KOG2150	PHI:1440|I1SA65|GzNot002|5518|Fusarium graminearum (related: Gibberella zeae)|loss of pathogenicity	XP_002557331.1 Pc12g04620	#N/A	#N/A	#N/A	0
g577.t1	ppa:PAS_chr1-4_0220 Protein involved in transcription initiation at TATA-containing promoters; K11684 bromodomain-containing factor 1	0	KOG1474	PHI:1317|I1RQE9|GzBrom002|5518|Fusarium graminearum (related: Gibberella zeae)|reduced virulence	XP_009157530.1 aspartic-type endopeptidase (OpsB)	#N/A	#N/A	#N/A	0
g578.t1	tml:GSTUM_00010265001 hypothetical protein; K15100 solute carrier family 25 (mitochondrial citrate transporter), member 1	{NA}	KOG0756	#N/A	XP_009157530.1 aspartic-type endopeptidase (OpsB)	#N/A	#N/A	gnl|TC-DB|Q7KSQ0|2.A.29.7.4 CG6782, isoform A OS=Drosophila melanogaster GN=CG6782 PE=2 SV=1	0
g579.t1	kla:KLLA0A00957g hypothetical protein; K11788 phosphoribosylamine--glycine ligase / phosphoribosylformylglycinamidine cyclo-ligase [EC:6.3.4.13 6.3.3.1]	GO:0009113(purine base biosynthetic process)	KOG0237	PHI:744|I1RFM6|ADE5|5518|Fusarium graminearum (related: Gibberella zeae)|reduced virulence	OXV07882.1 hypothetical protein Egran_04354	#N/A	#N/A	#N/A	Bifunctional purine biosynthetic protein ADE1
g580.t1	pgu:PGUG_01479 hypothetical protein; K13953 alcohol dehydrogenase, propanol-preferring [EC:1.1.1.1]	GO:0055114(oxidation-reduction process)	KOG0023	PHI:5034|G4NHC2|MoADH1|318829|Magnaporthe oryzae|reduced virulence	#N/A	#N/A	#N/A	#N/A	0
g581.t1	cal:CaO19.2848 similar to S. pombe SPAC4F10.07c, hypothetical protein; K08331 autophagy-related protein 13	GO:0006914(autophagy)	KOG4573	PHI:2080|G4NC26|Moatg13|318829|Magnaporthe oryzae|mixed outcome	XP_020047664.1 Not3-domain-containing protein	#N/A	#N/A	gnl|TC-DB|Q06628|9.A.15.1.1 Autophagy-related protein 13 OS=Saccharomyces cerevisiae (strain ATCC 204508 / S288c) GN=ATG13 PE=1 SV=1	0
g582.t1	cot:CORT_0E03260 glycosylphosphatidylinositol (GPI) anchor assembly protein; K05287 phosphatidylinositol glycan, class F [EC:2.7.-.-]	GO:0006506(GPI anchor biosynthetic process)	KOG3144	#N/A	XP_018984698.1 hypothetical protein BABINDRAFT_28647, partial	#N/A	#N/A	#N/A	0
g583.t1	pic:PICST_71636 MCM3; member of complex that acts at ARS's to initiate replication (EC:3.6.1.3); K02541 DNA replication licensing factor MCM3 [EC:3.6.4.12]	GO:0006355(regulation of transcription, DNA-dependent) GO:0006260(DNA replication)	KOG0479	PHI:1570|I1RE46|GzOB010|5518|Fusarium graminearum (related: Gibberella zeae)|effector (plant avirulence determinant)	XP_003677230.1 hypothetical protein NCAS_0F03930	#N/A	#N/A	#N/A	DNA replication licensing factor MCM3
g584.t1	csq:CSCA_2249 leucine-rich repeat protein; K13730 internalin A	0	#N/A	#N/A	CDO91701.1 unnamed protein product	#N/A	#N/A	#N/A	#N/A
g587.t1	psoj:PHYSODRAFT_341906 hypothetical protein; K07119 uncharacterized protein	{NA}	euNOG04480	#N/A	XP_022456152.1 uncharacterized protein KUCA_T00000094001	#N/A	#N/A	#N/A	#N/A
g589.t1	maw:MAC_09056 reverse transcriptase, putative; K00869 mevalonate kinase [EC:2.7.1.36]	{NA}	KOG1075	#N/A	QEU62228.1 Atg13	#N/A	#N/A	#N/A	Probable RNA-directed DNA polymerase from transposon BS
g591.t1	cten:CANTEDRAFT_113719 hypothetical protein; K01336 cerevisin [EC:3.4.21.48]	GO:0006508(proteolysis)	0	PHI:2117|P58371|SPM1|318829|Magnaporthe oryzae|reduced virulence	EMG48408.1 Glycosylphosphatidylinositol anchor biosynthesis protein, putative	#N/A	#N/A	#N/A	Subtilisin-like serine protease pepC
g594.t1	maw:MAC_09056 reverse transcriptase, putative; K00869 mevalonate kinase [EC:2.7.1.36]	GO:0007631(feeding behavior) GO:0007186(G-protein coupled receptor signaling pathway) GO:0022410(circadian sleep/wake cycle process)	0	#N/A	XP_020067132.1 MCM-domain-containing protein	#N/A	#N/A	gnl|TC-DB|XP_022797903.1|1.A.84.2.3 uncharacterized protein LOC111336132 [Stylophora pistillata]	RNA-directed DNA polymerase from mobile element jockey
g597.t1	api:100165165 adenylate kinase 9-like; K18533 adenylate/nucleoside-diphosphate kinase [EC:2.7.4.3 2.7.4.6]	{NA}	KOG1075	#N/A	#N/A	#N/A	#N/A	#N/A	Probable RNA-directed DNA polymerase from transposon BS
g603.t1	ela:UCREL1_8805 putative general substrate transporter protein; K01487 guanine deaminase [EC:3.5.4.3]	GO:0055085(transmembrane transport)	KOG0254	PHI:538|Q5XTQ5|FRT1|40559|Botrytis cinerea|effector (plant avirulence determinant)	OBT54301.1 hypothetical protein VE04_05321	#N/A	#N/A	gnl|TC-DB|G4TIR7|2.A.1.1.127 Related to hexose transporter protein OS=Piriformospora indica (strain DSM 11827) GN=PIIN_05137 PE=4 SV=1	0
g604.t1	psn:Pedsa_3755 glycosyl hydrolase family protein; K18581 unsaturated chondroitin disaccharide hydrolase [EC:3.2.1.180]	GO:0006024(glycosaminoglycan biosynthetic process)	0	#N/A	XP_018736141.1 polyprotein of L1-like non-LTR retrotransposon Zorro 3	#N/A	#N/A	#N/A	Unsaturated glucuronyl hydrolase
g605.t1	pic:PICST_88249 GCY3; Aldo/keto reductase (EC:1.1.1.-); K18097 glycerol 2-dehydrogenase (NADP+) [EC:1.1.1.156]	{NA}	KOG1577	#N/A	XP_006686002.1 uncharacterized protein CANTEDRAFT_113719	#N/A	#N/A	gnl|TC-DB|P80874|8.A.5.1.4 General stress protein 69 OS=Bacillus subtilis (strain 168) GN=yhdN PE=1 SV=2	0
g606.t1	pic:PICST_60178 PMR2; putative Ca2+ ATPase (EC:3.6.3.10 3.6.3.9); K01539 sodium/potassium-transporting ATPase subunit alpha [EC:3.6.3.9]; K01541 H+/K+-exchanging ATPase [EC:3.6.3.10]	0	KOG0203	PHI:440|Q9P872|PMR1|5476|Candida albicans|unaffected pathogenicity	XP_018736141.1 polyprotein of L1-like non-LTR retrotransposon Zorro 3	#N/A	#N/A	gnl|TC-DB|Q2U3D2|3.A.3.1.7 Na+/K+ ATPase OS=Aspergillus oryzae GN=AO090038000088 PE=3 SV=1	Sodium/potassium-transporting ATPase subunit alpha-A
g607.t1	ppa:PAS_chr4_0335 hypothetical protein; K00457 4-hydroxyphenylpyruvate dioxygenase [EC:1.13.11.27]	{NA}	KOG0638	#N/A	OQE41638.1 hypothetical protein PENNAL_c0721G03670, partial	#N/A	#N/A	#N/A	4-hydroxyphenylpyruvate dioxygenase
g608.t1	mze:101469126 monocarboxylate transporter 13-like; K08189 MFS transporter, MCP family, solute carrier family 16 (monocarboxylic acid transporters), member 13	GO:0055085(transmembrane transport)	KOG2504	PHI:812|G4NIB5|MGG_10702|318829|Magnaporthe oryzae|reduced virulence	XP_020061843.1 general substrate transporter	909455|FusariumoxysporumFOSC3-a	#N/A	gnl|TC-DB|P36032|2.A.1.13.18 Probable transporter MCH2 OS=Saccharomyces cerevisiae (strain ATCC 204508 / S288c) GN=MCH2 PE=1 SV=2	0
g609.t1	dha:DEHA2F22638g DEHA2F22638p; K08762 diazepam-binding inhibitor (GABA receptor modulator, acyl-CoA-binding protein)	0	KOG0817	#N/A	XP_020061845.1 glycoside hydrolase family 88 protein	#N/A	#N/A	gnl|TC-DB|Q5T8D3|1.R.1.1.1 Acyl-CoA-binding domain-containing protein 5 OS=Homo sapiens OX=9606 GN=ACBD5 PE=1 SV=1	Acyl-CoA-binding protein
g611.t1	dha:DEHA2F07568g DEHA2F07568p; K07901 Ras-related protein Rab-8A	GO:0007264(small GTPase mediated signal transduction) GO:0007186(G-protein coupled receptor signaling pathway)	KOG0078	PHI:339|Q96VL3|CLPT1|290576|Colletotrichum lindemuthianum|reduced virulence	XP_020062305.1 aldo/keto reductase	#N/A	#N/A	gnl|TC-DB|P32939|9.A.63.1.1 GTP-binding protein YPT7 OS=Saccharomyces cerevisiae (strain ATCC 204508 / S288c) GN=YPT7 PE=1 SV=1	0
g613.t1	spaa:SPAPADRAFT_49492 hypothetical protein; K19308 25S rRNA (uracil2843-N3)-methyltransferase [EC:2.1.1.312]	{NA}	euNOG08872	#N/A	XP_031851471.1 uncharacterized protein SAPINGB_P000857	#N/A	#N/A	#N/A	0
g614.t1	ddi:DDB_G0282239 N2227-like domain-containing protein; K19202 histone deacetylase complex subunit SAP30	GO:0008152(metabolic process)	KOG2798	#N/A	XP_018986633.1 hypothetical protein BABINDRAFT_160667	#N/A	#N/A	#N/A	0
g615.t1	ppa:PAS_chr1-4_0371 hypothetical protein; K03949 NADH dehydrogenase (ubiquinone) 1 alpha subcomplex subunit 5	GO:0022904(respiratory electron transport chain)	euNOG10260	#N/A	SSD58254.1 related to Probable transporter MCH2	#N/A	#N/A	gnl|TC-DB|Q9FLX7|3.D.1.6.3 Probable NADH dehydrogenase [ubiquinone] 1 alpha subcomplex subunit 5, mitochondrial - Arabidopsis thaliana (Mouse-ear cress).	NADH dehydrogenase [ubiquinone] 1 alpha subcomplex subunit 5
g618.t1	afv:AFLA_024930 extracellular endoglucanase, putative; K01179 endoglucanase [EC:3.2.1.4]	0	KOG2427	#N/A	OWB56548.1 hypothetical protein B5S28_g2454	#N/A	#N/A	#N/A	0
g619.t1	vpo:Kpol_1054p6 hypothetical protein ; K14844 pumilio homology domain family member 6	GO:0006270(DNA-dependent DNA replication initiation)	KOG2050	#N/A	ODV93059.1 hypothetical protein PACTADRAFT_52181	#N/A	#N/A	#N/A	0
g620.t1	clu:CLUG_01147 adenylosuccinate lyase; K01756 adenylosuccinate lyase [EC:4.3.2.2]	{NA}	KOG2700	#N/A	XP_006690482.1 uncharacterized protein CANTEDRAFT_116882	#N/A	#N/A	#N/A	Adenylosuccinate lyase
g621.t1	tre:TRIREDRAFT_81022 hypothetical protein; K08192 MFS transporter, ACS family, allantoate permease	GO:0055085(transmembrane transport)	KOG2533	PHI:1662|I1REJ1|GzCCHC002|5518|Fusarium graminearum (related: Gibberella zeae)|reduced virulence	XP_011273632.1 hypothetical protein BN7_4036	229533|FusariumgraminearumPH-1	#N/A	gnl|TC-DB|P15365|2.A.1.14.4 Allantoate permease - Saccharomyces cerevisiae (Baker's yeast).	0
g622.t1	tre:TRIREDRAFT_81022 hypothetical protein; K08192 MFS transporter, ACS family, allantoate permease	GO:0055085(transmembrane transport)	KOG2533	PHI:1662|I1REJ1|GzCCHC002|5518|Fusarium graminearum (related: Gibberella zeae)|reduced virulence	SGZ57883.1 CIC11C00000001269	229533|FusariumgraminearumPH-1	#N/A	gnl|TC-DB|Q07904|2.A.1.14.36 Thiamine pathway transporter THI73 OS=Saccharomyces cerevisiae (strain ATCC 204508 / S288c) GN=THI73 PE=1 SV=1	0
g623.t1	cal:CaO19.6594 PLB4; phospholipase B4; one of five likely phospholipase B-like genes; similar to torulaspora delbruekkii PLB and to S. cerevisiae PLB1 (YMR008C); K13333 lysophospholipase [EC:3.1.1.5]	GO:0009395(phospholipid catabolic process)	KOG1325	PHI:3600|Q8TG07|plb1|5478|Candida glabrata|reduced virulence	XP_003687485.1 hypothetical protein TPHA_0J02310	#N/A	#N/A	#N/A	Lysophospholipase 3
g624.t1	cal:CaO19.7391 OCH1; one of two genes similar to S. cerevisiae OCH1 (YGL038C) and HOC1 (YJR075W) alpha-1,6-mannosyltransferases involved in cell wall mannoprotein synthesis; K05528 alpha 1,6-mannosyltransferase [EC:2.4.1.232]	{NA}	euNOG08795	PHI:4096|V9MGK6|FoOCH1|5507|Fusarium oxysporum|reduced virulence	XP_020072998.1 ARM repeat-containing protein	#N/A	#N/A	#N/A	0
g625.t1	pgu:PGUG_04029 hypothetical protein; K12587 exosome complex component MTR3	{NA}	KOG1068	#N/A	SGZ54803.1 CIC11C00000003615	#N/A	#N/A	#N/A	0
g628.t1	abp:AGABI1DRAFT91899 AGABI1DRAFT_91899; hypothetical protein; K02321 DNA polymerase alpha subunit B	{NA}	KOG4076	#N/A	EKG17138.1 Major facilitator superfamily	#N/A	#N/A	#N/A	mRNA stability protein IGO2
g630.t1	fve:101297342 probable methionine--tRNA ligase; K01874 methionyl-tRNA synthetase [EC:6.1.1.10]	0	0	#N/A	EKG17138.1 Major facilitator superfamily	#N/A	#N/A	#N/A	#N/A
g632.t1	pic:PICST_54653 hypothetical protein; K14765 U3 small nucleolar ribonucleoprotein protein LCP5	{NA}	KOG3117	#N/A	XP_020047941.1 phospholipase B	#N/A	#N/A	#N/A	0
g633.t1	spaa:SPAPADRAFT_141418 ribosome biogenesis protein NSA2; K14842 ribosome biogenesis protein NSA2	{NA}	KOG3163	#N/A	AAL49987.1 putative mannosyltransferase	#N/A	#N/A	#N/A	0
g634.t1	cten:CANTEDRAFT_103422 transcription elongation factor; K03145 transcription elongation factor S-II	GO:0006351(transcription, DNA-dependent)	KOG1105	PHI:1626|V6QWX8|GzTF2S001|5518|Fusarium graminearum (related: Gibberella zeae)|reduced virulence	XP_028889104.1 uncharacterized protein CJI97_004245	#N/A	#N/A	#N/A	Transcription elongation factor S-II
g635.t1	spaa:SPAPADRAFT_59184 hypothetical protein; K14407 cleavage stimulation factor subunit 2	GO:0031124(mRNA 3'-end processing)	0	#N/A	XP_020048180.1 hypothetical protein ASCRUDRAFT_138736	#N/A	#N/A	#N/A	#N/A
g636.t1	cal:CaO19_5166 CaJ7_0336; hypothetical protein; K02309 regulatory subunit for Cdc7p protein kinase	0	KOG4139	#N/A	XP_002491209.1 Protein that binds tRNA and methionyl-and glutamyl-tRNA synthetases (Mes1p and Gus1p)	#N/A	#N/A	#N/A	DDK kinase regulatory subunit DBF4
g637.t1	cdu:CD36_80480 NEDD8-conjugating enzyme, putative (EC:6.3.2.-); K10579 ubiquitin-conjugating enzyme E2 M	GO:0015031(protein transport) GO:0006464(cellular protein modification process)	KOG0420	#N/A	XP_001487666.1 hypothetical protein PGUG_01043	#N/A	#N/A	gnl|TC-DB|P62837|3.A.20.1.1 Ubiquitin-conjugating enzyme E2 D2 OS=Homo sapiens GN=UBE2D2 PE=1 SV=1	NEDD8-conjugating enzyme Ubc12
g638.t1	lth:KLTH0B03080g KLTH0B03080p; K11309 regulator of Ty1 transposition protein 109	GO:0006355(regulation of transcription, DNA-dependent) GO:0016573(histone acetylation)	KOG4534	#N/A	XP_020050426.1 ribosome biogenesis protein NSA2	#N/A	#N/A	#N/A	Histone acetyltransferase RTT109
g639.t1	pic:PICST_54331 hypothetical protein; K02605 origin recognition complex subunit 3	GO:0006260(DNA replication)	0	#N/A	ODV98306.1 hypothetical protein PACTADRAFT_53676	#N/A	#N/A	#N/A	#N/A
g640.t1	kaf:KAFR_0A03430 KAFR0A03430; hypothetical protein; K07117 uncharacterized protein	GO:0006270(DNA-dependent DNA replication initiation)	KOG1844	PHI:3512|Q59ZX1|SET3|5476|Candida albicans|effector (plant avirulence determinant)	XP_007373408.1 hypothetical protein SPAPADRAFT_59184	#N/A	#N/A	#N/A	0
g641.t1	dha:DEHA2C17534g DEHA2C17534p; K13181 ATP-dependent RNA helicase DDX27 [EC:3.6.4.13]	GO:0055114(oxidation-reduction process)	KOG0338	PHI:1458|Q4I7F9|GzAra006|5518|Fusarium graminearum (related: Gibberella zeae)|unaffected pathogenicity	XP_018710687.1 hypothetical protein METBIDRAFT_33098	#N/A	#N/A	gnl|TC-DB|Q13838|3.A.18.1.1 Spliceosome RNA helicase BAT1 - Homo sapiens (Human).	0
g643.t1	spo:SPAC1B3.11c ypt4; GTPase Ypt4; K07880 Ras-related protein Rab-4B	GO:0000160(two-component signal transduction system (phosphorelay)) GO:0007264(small GTPase mediated signal transduction) GO:0006109(regulation of carbohydrate metabolic process)	KOG0086	PHI:339|Q96VL3|CLPT1|290576|Colletotrichum lindemuthianum|reduced virulence	RLV82984.1 NEDD8-conjugating enzyme UBC12	#N/A	#N/A	gnl|TC-DB|P32939|9.A.63.1.1 GTP-binding protein YPT7 OS=Saccharomyces cerevisiae (strain ATCC 204508 / S288c) GN=YPT7 PE=1 SV=1	0
g644.t1	pic:PICST_41720 hypothetical protein; K02738 20S proteasome subunit beta 1 [EC:3.4.25.1]	GO:0051603(proteolysis involved in cellular protein catabolic process)	KOG0174	#N/A	XP_019040004.1 hypothetical protein WICANDRAFT_77470	#N/A	#N/A	#N/A	Proteasome subunit beta type-1
g645.t1	ppa:PAS_chr3_0747 hypothetical protein; K03251 translation initiation factor 3 subunit D	0	KOG2479	#N/A	KAA8898122.1 hypothetical protein DIURU_004977	#N/A	#N/A	#N/A	Eukaryotic translation initiation factor 3 subunit D
g646.t1	pic:PICST_86778 COQ1; hexaprenyl pyrophosphate synthetase, mitochondrial precursor (HPS); K05355 hexaprenyl-diphosphate synthase [EC:2.5.1.82 2.5.1.83]	GO:0008299(isoprenoid biosynthetic process)	KOG0776	#N/A	XP_020050443.1 hypothetical protein ASCRUDRAFT_6007	#N/A	#N/A	gnl|TC-DB|Q8Y433|5.B.14.1.1 Lmo2641 protein OS=Listeria monocytogenes serovar 1/2a (strain ATCC BAA-679 / EGD-e) OX=169963 GN=lmo2641 PE=3 SV=1	Hexaprenyl pyrophosphate synthase, mitochondrial
g647.t1	mpp:MICPUCDRAFT_57102 hypothetical protein; K11087 small nuclear ribonucleoprotein D1	{NA}	KOG3428	#N/A	ODV96075.1 hypothetical protein PACTADRAFT_49490, partial	#N/A	#N/A	#N/A	Probable small nuclear ribonucleoprotein Sm D1
g648.t1	dha:DEHA2G01606g DEHA2G01606p; K06669 structural maintenance of chromosome 3 (chondroitin sulfate proteoglycan 6)	GO:0006412(translation) GO:0051276(chromosome organization)	KOG0964	PHI:1500|I1S2F2|GzHMG032|5518|Fusarium graminearum (related: Gibberella zeae)|loss of pathogenicity	XP_020044556.1 ras-domain-containing protein	#N/A	#N/A	#N/A	Structural maintenance of chromosomes protein 3
g649.t1	dme:Dmel_CG3006 Fmo-1; Flavin-containing monooxygenase 1 (EC:1.14.13.8); K00485 dimethylaniline monooxygenase (N-oxide forming) [EC:1.14.13.8]	GO:0055114(oxidation-reduction process)	KOG1399	#N/A	XP_020049606.1 proteasome-domain-containing protein	#N/A	#N/A	#N/A	Thiol-specific monooxygenase
g650.t1	scm:SCHCODRAFT_70480 hypothetical protein; K19245 sulfonate dioxygenase [EC:1.14.11.-]	GO:0055114(oxidation-reduction process)	euNOG04427	#N/A	XP_020049550.1 translation initiation factor eIF-3, subunit D	#N/A	#N/A	#N/A	0
g651.t1	cot:CORT_0G03520 Enp1 protein; K14797 essential nuclear protein 1	{NA}	KOG3871	#N/A	XP_020047455.1 terpenoid synthase	#N/A	#N/A	#N/A	0
g652.t1	ago:AGOS_AFL045C AFL045Cp; K11493 regulator of chromosome condensation	{NA}	KOG1426	#N/A	XP_020048606.1 Sm-like ribonucleo protein	#N/A	#N/A	gnl|TC-DB|Q8TD19|1.I.1.1.3 Serine/threonine-protein kinase Nek9 OS=Homo sapiens GN=NEK9 PE=1 SV=2	Guanine nucleotide exchange factor SRM1
g653.t1	ppa:PAS_chr2-1_0041 hypothetical protein; K10882 crossover junction endonuclease EME1 [EC:3.1.22.-]	0	0	#N/A	XP_020050053.1 RecF/RecN/SMC protein	#N/A	#N/A	#N/A	0
g654.t1	tdl:TDEL_0E05140 TDEL0E05140; 60S ribosomal protein L7; K02937 large subunit ribosomal protein L7e	{NA}	KOG3184	#N/A	XP_020047146.1 FAD/NAD(P)-binding domain-containing protein	#N/A	#N/A	#N/A	0
g655.t1	lth:KLTH0E10054g KLTH0E10054p; K08288 protein kinase C substrate 80K-H	GO:0006891(intra-Golgi vesicle-mediated transport) GO:0008608(attachment of spindle microtubules to kinetochore) GO:0010508(positive regulation of autophagy) GO:0009405(pathogenesis) GO:0051607(defense response to virus)	KOG2397	#N/A	OUM55906.1 hypothetical protein BVG19_g5524	#N/A	#N/A	#N/A	Glucosidase 2 subunit beta
g656.t1	pbn:PADG_02284 hypothetical protein; K17617 CTD nuclear envelope phosphatase 1 [EC:3.1.3.16]	GO:0055085(transmembrane transport)	KOG0255	PHI:3381|W7N2B4|FVEG_12533|117187|Fusarium verticillioides|reduced virulence	XP_018983368.1 hypothetical protein BABINDRAFT_66069	#N/A	#N/A	gnl|TC-DB|B6HN82|2.A.1.2.86 Pc21g09220 protein OS=Penicillium chrysogenum (strain ATCC 28089 / DSM 1075 / Wisconsin 54-1255) GN=Pc21g09220 PE=4 SV=1	0
g657.t1	cdu:CD36_19920 pyruvate kinase, putative (EC:2.7.1.40); K00873 pyruvate kinase [EC:2.7.1.40]	GO:0006096(glycolysis)	KOG2323	PHI:3134|Q66A26|pykF|633|Yersinia pseudotuberculosis|reduced virulence	XP_020070903.1 RCC1/BLIP-II protein	#N/A	#N/A	#N/A	Pyruvate kinase
g658.t1	ncs:NCAS_0D03010 NCAS0D03010; hypothetical protein; K01183 chitinase [EC:3.2.1.14]	GO:0005975(carbohydrate metabolic process)	KOG4701	PHI:2388|Q4U4T0|Chi2|5530|Metarhizium anisopliae|loss of pathogenicity	XP_018987286.1 hypothetical protein BABINDRAFT_45970	#N/A	#N/A	#N/A	Endochitinase
g659.t1	cot:CORT_0H01870 hypothetical protein; K03676 glutaredoxin 3	GO:0045454(cell redox homeostasis)	KOG1752	#N/A	ODV84979.1 hypothetical protein CANARDRAFT_234792	#N/A	#N/A	#N/A	Glutaredoxin-8
g662.t1	cgr:CAGL0H03795g hypothetical protein; K00052 3-isopropylmalate dehydrogenase [EC:1.1.1.85]	GO:0055114(oxidation-reduction process)	KOG0786	PHI:504|P04173|LEU2|4932|Saccharomyces cerevisiae|unaffected pathogenicity	XP_011273114.1 Glucosidase 2 subunit beta	#N/A	#N/A	#N/A	3-isopropylmalate dehydrogenase
g663.t1	ago:AGOS_ACR279C ACR279Cp; K03456 serine/threonine-protein phosphatase 2A regulatory subunit A	0	KOG0211	#N/A	OUM55815.1 hypothetical protein BVG19_g5414	#N/A	#N/A	#N/A	Protein phosphatase PP2A regulatory subunit A
g664.t1	kaf:KAFR_0D01220 KAFR0D01220; hypothetical protein; K08286 protein-serine/threonine kinase [EC:2.7.11.-]	GO:0006468(protein phosphorylation)	KOG1152	PHI:1253|I1RS57|FGSG_11614|5518|Fusarium graminearum (related: Gibberella zeae)|reduced virulence	XP_022456937.1 uncharacterized protein KUCA_T00000889001	1043003|AureobasidiummelanogenumCBS110374	#N/A	gnl|TC-DB|XP_024578073.1|8.A.104.1.2 camk camkl ampk protein kinase [Plasmopara halstedii]	Serine/threonine-protein kinase PSK2
g665.t1	npa:UCRNP2_8597 putative xaa-pro dipeptidase protein; K14213 Xaa-Pro dipeptidase [EC:3.4.13.9]	GO:0010167(response to nitrate) GO:0042546(cell wall biogenesis) GO:0006078((1->6)-beta-D-glucan biosynthetic process) GO:0015706(nitrate transport)	euNOG10165	#N/A	XP_020049495.1 glycoside hydrolase family 18 protein	#N/A	#N/A	#N/A	Cell wall synthesis protein KNH1
g667.t1	lgi:LOTGIDRAFT_126614 hypothetical protein; K19502 anoctamin-8	{NA}	KOG2513	#N/A	CCE42006.1 hypothetical protein CPAR2_805550	#N/A	#N/A	gnl|TC-DB|C7Z7K1|1.A.17.1.18 Predicted protein OS=Nectria haematococca (strain 77-13-4 / ATCC MYA-4622 / FGSC 9596 / MPVI) GN=NECHADRAFT_66456 PE=1 SV=1	0
g668.t1	cten:CANTEDRAFT_99890 V-snare-domain-containing protein; K08493 vesicle transport through interaction with t-SNAREs 1	GO:0016192(vesicle-mediated transport) GO:0071973(bacterial-type flagellar cell motility) GO:0006886(intracellular protein transport)	KOG1666	#N/A	AKR71953.1 beta-isopropyl-malate dehydrogenase	#N/A	#N/A	gnl|TC-DB|Q04338|1.F.1.1.2 t-SNARE VTI1 OS=Saccharomyces cerevisiae (strain ATCC 204508 / S288c) GN=VTI1 PE=1 SV=3	t-SNARE VTI1
g669.t1	dha:DEHA2F09900g DEHA2F09900p; K11644 paired amphipathic helix protein Sin3a	GO:0006355(regulation of transcription, DNA-dependent)	KOG4204	#N/A	XP_020048884.1 ARM repeat-containing protein	#N/A	#N/A	#N/A	0
g670.t1	yli:YALI0E18854g YALI0E18854p; K11090 lupus La protein	0	KOG0118	#N/A	XP_011272270.1 hypothetical protein BN7_5465	#N/A	#N/A	#N/A	La protein homolog
g672.t1	cdu:CD36_70380 N-acetylated-alpha-linked acidic dipeptidase I, putative (EC:3.4.17.21); K01301 N-acetylated-alpha-linked acidic dipeptidase [EC:3.4.17.21]	{NA}	KOG2195	#N/A	XP_011271224.1 Cell wall synthesis protein	#N/A	#N/A	gnl|TC-DB|H0EGM8|9.B.229.1.4 Putative Vacuolar protein sorting-associated protein 70 OS=Glarea lozoyensis (strain ATCC 74030 / MF5533) GN=M7I_1645 PE=4 SV=1	0
g673.t1	pic:PICST_47071 hypothetical protein; K01749 hydroxymethylbilane synthase [EC:2.5.1.61]	GO:0033014(tetrapyrrole biosynthetic process)	KOG2892	#N/A	XP_020047077.1 hypothetical protein ASCRUDRAFT_149968	#N/A	#N/A	#N/A	Porphobilinogen deaminase
g674.t1	dgr:Dgri_GH23968 GH23968 gene product from transcript GH23968-RA; K18402 PHD finger protein 20	GO:0006935(chemotaxis) GO:0007165(signal transduction)	KOG1844	#N/A	XP_458974.1 DEHA2D11660p	#N/A	#N/A	#N/A	0
g677.t1	clu:CLUG_02881 hypothetical protein; K18722 nucleoporin NUP2	GO:0046907(intracellular transport)	KOG0866	#N/A	ODV95612.1 hypothetical protein PACTADRAFT_50307	#N/A	#N/A	gnl|TC-DB|P32499|1.I.1.1.1 Nucleoporin NUP2 - Saccharomyces cerevisiae (Baker's yeast).	Nucleoporin NUP2
g678.t1	cal:CaO19.11890 REV1; Deoxycytidyl transferase; K03515 DNA repair protein REV1 [EC:2.7.7.-]	GO:0006281(DNA repair)	KOG2093	#N/A	XP_011271207.1 hypothetical protein BN7_6556	#N/A	#N/A	#N/A	DNA repair protein REV1
g679.t1	nfi:NFIA_081330 alcohol dehydrogenase; K13953 alcohol dehydrogenase, propanol-preferring [EC:1.1.1.1]	GO:0055085(transmembrane transport)	euNOG04198	#N/A	ODV97972.1 hypothetical protein PACTADRAFT_63658	#N/A	#N/A	gnl|TC-DB|P53099|2.A.39.2.2 Tpn1 64.5 kDa protein in COX4-GTS1 intergenic region - Saccharomyces cerevisiae (Baker's yeast).	Vitamin B6 transporter TPN1
g680.t1	tdl:TDEL_0D01850 TDEL0D01850; hypothetical protein; K14816 pre-60S factor REI1	GO:0016485(protein processing)	KOG2785	PHI:1379|I1RQS8|GzC2H042|5518|Fusarium graminearum (related: Gibberella zeae)|increased virulence (hypervirulence)	XP_025343181.1 porphobilinogen deaminase	#N/A	#N/A	#N/A	Pre-60S factor REI1
g681.t1	cdu:CD36_04790 fungal cell wall GPI anchor synthesis protein GPI7, putative; K05310 ethanolaminephosphotransferase [EC:2.7.-.-]	0	KOG2125	PHI:259|Q8TGB2|GPI7|5476|Candida albicans|chemistry target: resistance to chemical	VAX56301.1 unnamed protein product	#N/A	#N/A	gnl|TC-DB|A0DG78|9.A.6.1.2 Chromosome undetermined scaffold_5, whole genome shotgun sequence OS=Paramecium tetraurelia GN=GSPATT00002174001 PE=4 SV=1	GPI ethanolamine phosphate transferase 2
g683.t1	lel:LELG_00382 similar to glucose-repressible alcohol dehydrogenase transcriptional effector; K12603 CCR4-NOT transcription complex subunit 6 [EC:3.1.13.4]	0	KOG0620	PHI:241|Q9C443|CAC1|5207|Cryptococcus neoformans|loss of pathogenicity	XP_020050480.1 hypothetical protein ASCRUDRAFT_68191	13616|Monodelphisdomestica	#N/A	gnl|TC-DB|Q96AG4|1.A.25.3.7 Leucine-rich repeat-containing protein 59 OS=Homo sapiens OX=9606 GN=LRRC59 PE=1 SV=1	Glucose-repressible alcohol dehydrogenase transcriptional effector
g684.t1	vpo:Kpol_1065p17 hypothetical protein ; K00797 spermidine synthase [EC:2.5.1.16]	{NA}	KOG1562	PHI:384|Q6RXX2|SPE3-LYS9|5207|Cryptococcus neoformans|reduced virulence	XP_458925.2 DEHA2D10560p	#N/A	#N/A	gnl|TC-DB|D0J5M8|2.A.1.86.5 Polyamine aminopropyltransferase OS=Comamonas testosteroni (strain CNB-2) GN=speE PE=3 SV=1	Spermidine synthase
g685.t1	yli:YALI0C21934g YALI0C21934p; K06997 PLP dependent protein	{NA}	KOG3157	PHI:480|Q59VH7|SAP7|5476|Candida albicans|reduced virulence	XP_001383476.1 predicted protein	#N/A	#N/A	gnl|TC-DB|P20142|8.A.32.1.4 Gastricsin OS=Homo sapiens OX=9606 GN=PGC PE=1 SV=1	0
g686.t1	pfp:PFL1_06415 hypothetical protein; K17425 large subunit ribosomal protein L44 [EC:3.1.26.-]	GO:0006396(RNA processing)	KOG3769	#N/A	XP_003647484.1 hypothetical protein Ecym_6287	#N/A	#N/A	#N/A	54S ribosomal protein L3, mitochondrial
g687.t1	clu:CLUG_05872 hypothetical protein; K11204 glutamate--cysteine ligase catalytic subunit [EC:6.3.2.2]	GO:0006750(glutathione biosynthetic process)	KOG3754	PHI:1602|I1RZY1|GzOB043|5518|Fusarium graminearum (related: Gibberella zeae)|reduced virulence	XP_018988213.1 hypothetical protein BABINDRAFT_159380	#N/A	#N/A	#N/A	Glutamate--cysteine ligase
g690.t1	lmi:LMXM_14_1110 putative kinesin K39; K11498 centromeric protein E	GO:0048280(vesicle fusion with Golgi apparatus) GO:0006886(intracellular protein transport) GO:0010508(positive regulation of autophagy)	0	#N/A	XP_018983964.1 hypothetical protein BABINDRAFT_51437	#N/A	#N/A	#N/A	Intracellular protein transport protein USO1
g691.t1	pic:PICST_32313 hypothetical protein; K11095 U1 small nuclear ribonucleoprotein C	0	KOG3454	#N/A	XP_001644860.1 hypothetical protein Kpol_1065p17	#N/A	#N/A	#N/A	U1 small nuclear ribonucleoprotein C
g692.t1	cmo:103483620 putative SWI/SNF-related matrix-associated actin-dependent regulator of chromatin subfamily A member 3-like 3; K15505 DNA repair protein RAD5 [EC:3.6.4.-]	0	KOG1001	PHI:1526|I1S0J3|GzHOMEL036|5518|Fusarium graminearum (related: Gibberella zeae)|effector (plant avirulence determinant)	XP_019039559.1 hypothetical protein WICANDRAFT_30244	#N/A	#N/A	#N/A	ATP-dependent helicase ULS1
g694.t1	dao:Desac_1763 ribonuclease II; K01147 exoribonuclease II [EC:3.1.13.1]	{NA}	KOG2102	PHI:1568|I1RCE1|GzOB008|5518|Fusarium graminearum (related: Gibberella zeae)|effector (plant avirulence determinant)	XP_019039491.1 hypothetical protein WICANDRAFT_84179	#N/A	#N/A	#N/A	Exoribonuclease II, mitochondrial
g695.t1	lth:KLTH0H10714g mitochondrial 54S ribosomal protein YmL37; K17435 large subunit ribosomal protein L54	{NA}	KOG3435	#N/A	ODV97311.1 hypothetical protein PACTADRAFT_49044	#N/A	#N/A	#N/A	54S ribosomal protein L37, mitochondrial
g696.t1	aje:HCAG_04880 nucleolar protein NOP2; K14835 ribosomal RNA methyltransferase Nop2 [EC:2.1.1.-]	GO:0015074(DNA integration)	0	#N/A	XP_003669999.1 hypothetical protein NDAI_0D04420	#N/A	#N/A	#N/A	Retrovirus-related Pol polyprotein from transposon TNT 1-94
g697.t1	bcom:BAUCODRAFT_36668 hypothetical protein; K18719 nucleoporin NUP82	0	0	#N/A	XP_018984722.1 hypothetical protein BABINDRAFT_50070	#N/A	#N/A	#N/A	#N/A
g698.t1	ppa:PAS_chr1-1_0153 Serine/threonine protein phosphatase Z, isoform of Ppz2p; K06269 serine/threonine-protein phosphatase PP1 catalytic subunit [EC:3.1.3.16]	0	KOG0374	PHI:2382|Q6QIY0|Upa2|5270|Ustilago maydis|reduced virulence	XP_001384327.2 SNF2 family DNA-dependent ATPase, partial	#N/A	#N/A	#N/A	0
g701.t1	tsp:Tsp_10983 protein SAND; K11266 MAternally affected uncoordination	GO:0016485(protein processing) GO:0006383(transcription from RNA polymerase III promoter)	KOG0997	#N/A	XP_018982523.1 hypothetical protein BABINDRAFT_163703	#N/A	#N/A	#N/A	0
g702.t1	ctp:CTRG_03901 similar to beta-mannosyltransferase; K03842 beta-1,4-mannosyltransferase [EC:2.4.1.142]	{NA}	KOG2941	#N/A	XP_002556337.1 mitochondrial 54S ribosomal protein YmL37	#N/A	#N/A	#N/A	Chitobiosyldiphosphodolichol beta-mannosyltransferase
g703.t1	yli:YALI0F26125g YALI0F26125p; K01515 ADP-ribose pyrophosphatase [EC:3.6.1.13]	GO:0006527(arginine catabolic process)	KOG3041	#N/A	RVW15491.1 Retrovirus-related Pol polyprotein from transposon RE1	#N/A	#N/A	#N/A	ADP-ribose pyrophosphatase
g705.t1	cot:CORT_0C05220 Acs1 acetyl-CoA synthetase; K01895 acetyl-CoA synthetase [EC:6.2.1.1]	GO:0008152(metabolic process)	KOG1175	PHI:3274|W2E906|dhbF|147375|Paenibacillus larvae|reduced virulence	XP_019039206.1 hypothetical protein WICANDRAFT_78623	285679|Micromonosporalupini	#N/A	gnl|TC-DB|Q42524|4.C.1.1.7 4-coumarate--CoA ligase 1 - Arabidopsis thaliana (Mouse-ear cress).	Acetyl-coenzyme A synthetase 1
g707.t1	cten:CANTEDRAFT_99074 acetyl-coenzyme A synthetase 1; K01895 acetyl-CoA synthetase [EC:6.2.1.1]	GO:0008152(metabolic process)	KOG1175	PHI:3274|W2E906|dhbF|147375|Paenibacillus larvae|reduced virulence	XP_018983288.1 hypothetical protein BABINDRAFT_23488, partial	285679|Micromonosporalupini	#N/A	gnl|TC-DB|P31552|4.C.1.1.6 PROBABLE CROTONOBETAINE/CARNITINE-COA LIGASE (EC 6.3.2.-) - Escherichia coli.	Acetyl-coenzyme A synthetase 1
g708.t1	ppa:PAS_chr1-4_0218 3-deoxy-D-arabino-heptulosonate-7-phosphate (DAHP) synthase; K01626 3-deoxy-7-phosphoheptulonate synthase [EC:2.5.1.54]	GO:0009058(biosynthetic process)	euNOG04106	#N/A	XP_011271265.1 Vacuolar fusion protein mon1	#N/A	#N/A	#N/A	Phospho-2-dehydro-3-deoxyheptonate aldolase, tyrosine-inhibited
g711.t1	dha:DEHA2G01232g DEHA2G01232p; K11718 UDP-glucose:glycoprotein glucosyltransferase [EC:2.4.1.-]	GO:0006486(protein glycosylation)	KOG1879	PHI:361|Q5AEW4|KRE5|5476|Candida albicans|unaffected pathogenicity	ODV94648.1 hypothetical protein PACTADRAFT_3531	#N/A	#N/A	#N/A	UDP-glucose:glycoprotein glucosyltransferase
g712.t1	mrr:Moror_5777 nrg1-like zn-finger transcription factor; K09467 zinc-finger protein CreA/MIG	0	KOG1721	PHI:209|Q9C410|CaNRG1|5476|Candida albicans|reduced virulence	ODV83734.1 hypothetical protein CANARDRAFT_202422	#N/A	#N/A	#N/A	Transcriptional regulator NRG1
g713.t1	sce:YMR020W FMS1; polyamine oxidase (EC:1.5.3.17); K13367 polyamine oxidase [EC:1.5.3.17]	GO:0008033(tRNA processing) GO:0055114(oxidation-reduction process)	KOG0029	PHI:1503|I1S828|GzHMG035|5518|Fusarium graminearum (related: Gibberella zeae)|unaffected pathogenicity	XP_020049459.1 acetyl-CoA synthetase isoform	#N/A	#N/A	#N/A	Polyamine oxidase FMS1
g715.t1	arp:NIES39_D02710 putative cation transporter family protein; K03498 trk system potassium uptake protein	GO:0006812(cation transport) GO:0055085(transmembrane transport)	KOG1341	#N/A	XP_020046343.1 acetyl-CoA synthetase isoform	#N/A	#N/A	gnl|TC-DB|P28584|2.A.38.2.3 Potassium transport protein, low-affinity - Saccharomyces cerevisiae (Baker's yeast).	0
g716.t1	ota:Ot15g00490 hypothetical protein; K12472 epidermal growth factor receptor substrate 15	GO:0006310(DNA recombination)	KOG0379	#N/A	XP_020049111.1 synthase	#N/A	#N/A	#N/A	0
g717.t1	pic:PICST_45137 ADH7; NADPH-dependent alcohol dehydrogenase; K00002 alcohol dehydrogenase (NADP+) [EC:1.1.1.2]	GO:0055114(oxidation-reduction process)	KOG0023	PHI:881|G4MS58|MGG_04556|318829|Magnaporthe oryzae|reduced virulence	XP_019039221.1 glycosyltransferase family 24 protein	#N/A	#N/A	#N/A	NADP-dependent alcohol dehydrogenase 6
g718.t1	spaa:SPAPADRAFT_139378 hypothetical protein; K08336 ubiquitin-like protein ATG12	GO:0000045(autophagic vacuole assembly)	KOG3439	PHI:3670|M4Q9U3|VdATG12|27337|Verticillium dahliae|effector (plant avirulence determinant)	XP_020050246.1 hypothetical protein ASCRUDRAFT_19013, partial	#N/A	#N/A	gnl|TC-DB|Q8S924|9.A.15.3.1 Ubiquitin-like protein ATG12A OS=Arabidopsis thaliana GN=ATG12A PE=1 SV=1	Ubiquitin-like protein ATG12
g719.t1	ztr:MYCGRDRAFT_97419 hypothetical protein; K06101 histone-lysine N-methyltransferase ASH1L [EC:2.1.1.43]	0	euNOG04057	#N/A	XP_020047881.1 amine oxidase	#N/A	#N/A	#N/A	0
g722.t1	tsp:Tsp_01302 tRNA-dihydrouridine synthase 2; K05543 tRNA-dihydrouridine synthase 2 [EC:1.3.1.91]	GO:0006855(drug transmembrane transport)	KOG2913	#N/A	XP_019042199.1 hypothetical protein WICANDRAFT_27126	#N/A	#N/A	gnl|TC-DB|Q12010|2.A.43.2.3 Uncharacterized membrane protein YOL092W OS=Saccharomyces cerevisiae (strain ATCC 204508 / S288c) GN=YOL092W PE=1 SV=1	0
g723.t1	lth:KLTH0E04708g 60S ribosomal protein L29; K02905 large subunit ribosomal protein L29e	GO:0071107(response to parathyroid hormone stimulus) GO:0016570(histone modification) GO:0006368(transcription elongation from RNA polymerase II promoter) GO:0006412(translation)	KOG3504	#N/A	XP_020046718.1 hypothetical protein ASCRUDRAFT_81375	#N/A	#N/A	#N/A	60S ribosomal protein L29
g724.t1	dha:DEHA2B15136g DEHA2B15136p; K06674 structural maintenance of chromosome 2	GO:0051276(chromosome organization) GO:0006260(DNA replication)	KOG0933	PHI:1500|I1S2F2|GzHMG032|5518|Fusarium graminearum (related: Gibberella zeae)|loss of pathogenicity	XP_020049463.1 NADPH-dependent alcohol dehydrogenase	#N/A	#N/A	#N/A	Structural maintenance of chromosomes protein 2
g725.t1	pbn:PADG_02057 T-complex protein 1 subunit theta; K09500 T-complex protein 1 subunit theta	GO:0006508(proteolysis)	KOG2661	#N/A	CDR41044.1 CYFA0S06e00628g1_1	#N/A	#N/A	#N/A	0
g726.t1	cdu:CD36_64270 SHM2; cytoplasmic serine hydroxymethyltransferase, putative (EC:2.1.2.1); K00600 glycine hydroxymethyltransferase [EC:2.1.2.1]	GO:0009058(biosynthetic process) GO:0006520(cellular amino acid metabolic process)	KOG2467	PHI:4491|G4MRB4|SHM|318829|Magnaporthe oryzae|reduced virulence	QEU59899.1 hypothetical protein KDRO_C04230	#N/A	#N/A	#N/A	Serine hydroxymethyltransferase, cytosolic
g727.t1	ctp:CTRG_02765 hypothetical protein; K00830 alanine-glyoxylate transaminase / serine-glyoxylate transaminase / serine-pyruvate transaminase [EC:2.6.1.44 2.6.1.45 2.6.1.51]	GO:0009058(biosynthetic process)	KOG2862	#N/A	SGZ55883.1 CIC11C00000004963	#N/A	#N/A	#N/A	0
g730.t1	ctp:CTRG_02765 hypothetical protein; K00830 alanine-glyoxylate transaminase / serine-glyoxylate transaminase / serine-pyruvate transaminase [EC:2.6.1.44 2.6.1.45 2.6.1.51]	{NA}	KOG2862	#N/A	RCK64084.1 Regulator of rDNA transcription protein 5	#N/A	#N/A	#N/A	0
g731.t1	clu:CLUG_05524 hypothetical protein; K09529 DnaJ homolog subfamily C member 9	{NA}	KOG0719	PHI:4733|Q5NEU6|dnaJ|263|Francisella tularensis|unaffected pathogenicity	ONH69322.1 Structural maintenance of chromosomes protein 2	#N/A	#N/A	gnl|TC-DB|P40564|3.A.30.1.1 DnaJ-like protein 1 OS=Saccharomyces cerevisiae (strain ATCC 204508 / S288c) OX=559292 GN=DJP1 PE=1 SV=1	0
g732.t1	cal:CaO19.10918 PTK2; potential serine/threonine protein kinase similar to S. cerevisiae PTK2 (YJR059W) regulator of plasma membrane (H+)-ATPase and in turn, various transporters; same as cosmid orf Ca20C1.20; K08286 protein-serine/threonine kinase [EC:2.7.11.-]	GO:0006468(protein phosphorylation)	KOG0583	PHI:1180|I1RS32|(Sc Sat4)|5518|Fusarium graminearum (related: Gibberella zeae)|unaffected pathogenicity	ODV94632.1 hypothetical protein PACTADRAFT_21356, partial	447093|AjellomycescapsulatusG186AR	#N/A	gnl|TC-DB|GAD97616.1|1.C.104.2.4 predicted protein [Byssochlamys spectabilis No. 5]	0
g733.t1	cal:CaO19.13460 SED5; similar to syntaxin required in ER to Golgi transport; K08490 syntaxin 5	GO:0006886(intracellular protein transport) GO:0007165(signal transduction) GO:0007059(chromosome segregation) GO:0071973(bacterial-type flagellar cell motility) GO:0051301(cell division)	KOG0812	#N/A	XP_002421139.1 cytoplasmic serine hydroxymethyltransferase, putative	#N/A	#N/A	gnl|TC-DB|Q01590|8.A.91.1.10 Integral membrane protein SED5 OS=Saccharomyces cerevisiae (strain ATCC 204508 / S288c) OX=559292 GN=SED5 PE=1 SV=1	0
g735.t1	cot:CORT_0B07080 hypothetical protein; K03950 NADH dehydrogenase (ubiquinone) 1 alpha subcomplex subunit 6	{NA}	KOG3426	#N/A	XP_020050336.1 PLP-dependent transferase	#N/A	#N/A	gnl|TC-DB|P42114|3.D.1.6.2 NADH-ubiquinone oxidoreductase 14.8 kDa subunit - Neurospora crassa.	NADH-ubiquinone oxidoreductase 14.8 kDa subunit
g736.t1	lel:LELG_04765 hypothetical protein; K11664 vacuolar protein sorting-associated protein 72	{NA}	0	#N/A	XP_020050336.1 PLP-dependent transferase	#N/A	#N/A	#N/A	0
g737.t1	kla:KLLA0E00463g hypothetical protein; K05765 cofilin	0	KOG1735	#N/A	GEQ71942.1 hypothetical protein JCM33374_g5628	#N/A	#N/A	#N/A	Cofilin
g739.t1	pic:PICST_39705 PRP1; Pre-mRNA splicing factor prp1; K12855 pre-mRNA-processing factor 6	GO:0000398(nuclear mRNA splicing, via spliceosome) GO:0016485(protein processing) GO:0006397(mRNA processing)	KOG0495	#N/A	XP_002492178.1 Putative serine/threonine protein kinase	#N/A	#N/A	#N/A	Pre-mRNA-processing factor 6
g740.t1	dha:DEHA2D05082g DEHA2D05082p; K14848 ribosome assembly protein RRB1	0	KOG0302	PHI:2527|Q4X0M4|SEC31|746128|Aspergillus fumigatus|loss of pathogenicity	CCE83367.1 Piso0_003942	#N/A	#N/A	gnl|TC-DB|O00628|3.A.20.1.1 Peroxisomal targeting signal 2 receptor OS=Homo sapiens GN=PEX7 PE=1 SV=1	0
g741.t1	edi:EDI_096240 hypothetical protein ; K12386 cystinosin	{NA}	euNOG09619	#N/A	XP_020078580.1 NADH dehydrogenase, alpha subcomplex, subunit 6, partial	#N/A	#N/A	gnl|TC-DB|O14166|2.A.43.4.1 Uncharacterized protein C4C5.03 OS=Schizosaccharomyces pombe (strain 972 / ATCC 24843) GN=SPAC4C5.03 PE=2 SV=1	0
g743.t1	fab:101805832 A.superbus venom factor 1-like; K03990 complement component 3; K06464 integrin beta 2	{NA}	0	#N/A	XP_020050323.1 hypothetical protein ASCRUDRAFT_73736	#N/A	#N/A	#N/A	#N/A
g744.t1	cot:CORT_0B08800 Ssh1 protein; K10956 protein transport protein SEC61 subunit alpha	GO:0015031(protein transport)	KOG1373	#N/A	SGZ52090.1 CIC11C00000002740	#N/A	#N/A	gnl|TC-DB|P32915|3.A.5.8.1 PROTEIN TRANSPORT PROTEIN SEC61 ALPHA SUBUNIT - Saccharomyces cerevisiae (Baker's yeast).	0
g746.t1	pic:PICST_40289 FRE1.2; ferric reductase transmembrane component (Ferric-chelate reductase); K00521 ferric-chelate reductase [EC:1.16.1.7]	GO:0009306(protein secretion) GO:0055114(oxidation-reduction process)	KOG0039	PHI:3415|T2BNJ5|Fre2|5207|Cryptococcus neoformans|loss of pathogenicity	XP_015465211.1 hypothetical protein AC631_05138	#N/A	#N/A	gnl|TC-DB|P36033|5.B.1.5.3 Ferric/cupric reductase transmembrane component 2 OS=Saccharomyces cerevisiae (strain ATCC 204508 / S288c) GN=FRE2 PE=1 SV=1	Ferric reductase transmembrane component 3
g749.t1	jcu:105649658 uncharacterized LOC105649658; K01365 cathepsin L [EC:3.4.22.15]	{NA}	euNOG04091	#N/A	XP_458687.1 DEHA2D05082p	#N/A	#N/A	#N/A	0
g750.t1	pic:PICST_84962 hypothetical protein; K03469 ribonuclease HI [EC:3.1.26.4]	GO:0006355(regulation of transcription, DNA-dependent) GO:0034968(histone lysine methylation)	0	#N/A	XP_020050327.1 hypothetical protein ASCRUDRAFT_78974	#N/A	#N/A	#N/A	Ribonuclease H
g752.t1	dha:DEHA2F24420g DEHA2F24420p; K13357 putative meiotic phospholipase SPO1 [EC:3.1.1.-]	GO:0009395(phospholipid catabolic process) GO:0006313(transposition, DNA-mediated) GO:0006412(translation) GO:0006629(lipid metabolic process)	KOG1325	PHI:3600|Q8TG07|plb1|5478|Candida glabrata|reduced virulence	#N/A	#N/A	#N/A	#N/A	Putative meiotic phospholipase SPO1
g753.t1	bvg:104905624 uncharacterized LOC104905624; K05658 ATP-binding cassette, subfamily B (MDR/TAP), member 1 [EC:3.6.3.44]	{NA}	KOG0017	#N/A	XP_020048909.1 SecY protein	#N/A	#N/A	#N/A	Retrovirus-related Pol polyprotein from transposon TNT 1-94
g754.t1	bvg:104905624 uncharacterized LOC104905624; K05658 ATP-binding cassette, subfamily B (MDR/TAP), member 1 [EC:3.6.3.44]	{NA}	0	#N/A	XP_019037847.1 hypothetical protein WICANDRAFT_54650	4113|Solanumtuberosum	#N/A	#N/A	Retrovirus-related Pol polyprotein from transposon TNT 1-94
g755.t1	osa:4349826 Os11g0157000; K12619 5'-3' exoribonuclease 2 [EC:3.1.13.-]	{NA}	0	#N/A	ANZ76474.1 BA75_03942T0	3694|Populustrichocarpa	#N/A	#N/A	Retrovirus-related Pol polyprotein from transposon TNT 1-94
g757.t1	sce:YGR109W-B gag-pol fusion protein (EC:3.4.23.- 3.1.26.4 2.7.7.7 2.7.7.49); K07497 putative transposase	GO:0006508(proteolysis)	0	#N/A	XP_001385588.2 ribonuclease H	3694|Populustrichocarpa	#N/A	#N/A	Transposon Ty3-G Gag-Pol polyprotein
g758.t1	bvg:104905624 uncharacterized LOC104905624; K05658 ATP-binding cassette, subfamily B (MDR/TAP), member 1 [EC:3.6.3.44]	GO:0015074(DNA integration)	KOG0017	#N/A	XP_019037864.1 hypothetical protein WICANDRAFT_31907	3694|Populustrichocarpa	#N/A	#N/A	Copia protein
g759.t1	mdm:103449689 uncharacterized LOC103449689; K16570 gamma-tubulin complex component 3	{NA}	0	#N/A	GEQ66782.1 hypothetical protein JCM33374_g445	4113|Solanumtuberosum	#N/A	#N/A	Retrovirus-related Pol polyprotein from transposon TNT 1-94
g761.t1	bvg:104905624 uncharacterized LOC104905624; K05658 ATP-binding cassette, subfamily B (MDR/TAP), member 1 [EC:3.6.3.44]	GO:0007010(cytoskeleton organization)	0	#N/A	XP_001527393.1 conserved hypothetical protein	4113|Solanumtuberosum	#N/A	#N/A	Retrovirus-related Pol polyprotein from transposon TNT 1-94
g762.t1	obr:102707106 uncharacterized LOC102707106; K12619 5'-3' exoribonuclease 2 [EC:3.1.13.-]	GO:0015074(DNA integration)	KOG0017	#N/A	XP_001526364.1 conserved hypothetical protein	3694|Populustrichocarpa	#N/A	#N/A	Copia protein
g763.t1	bvg:104905624 uncharacterized LOC104905624; K05658 ATP-binding cassette, subfamily B (MDR/TAP), member 1 [EC:3.6.3.44]	GO:0015074(DNA integration)	0	#N/A	XP_022456058.1 LOW QUALITY PROTEIN: uncharacterized protein CAGL0G07183g1	4113|Solanumtuberosum	#N/A	#N/A	Retrovirus-related Pol polyprotein from transposon TNT 1-94
g765.t1	bvg:104905624 uncharacterized LOC104905624; K05658 ATP-binding cassette, subfamily B (MDR/TAP), member 1 [EC:3.6.3.44]	GO:0015074(DNA integration) GO:0007010(cytoskeleton organization)	0	#N/A	XP_011271070.1 Copia protein	4113|Solanumtuberosum	#N/A	#N/A	Retrovirus-related Pol polyprotein from transposon TNT 1-94
g767.t1	bvg:104905624 uncharacterized LOC104905624; K05658 ATP-binding cassette, subfamily B (MDR/TAP), member 1 [EC:3.6.3.44]	GO:0015074(DNA integration) GO:0007010(cytoskeleton organization)	0	#N/A	XP_001527393.1 conserved hypothetical protein	4113|Solanumtuberosum	#N/A	#N/A	Retrovirus-related Pol polyprotein from transposon TNT 1-94
g768.t1	bvg:104905624 uncharacterized LOC104905624; K05658 ATP-binding cassette, subfamily B (MDR/TAP), member 1 [EC:3.6.3.44]	GO:0015074(DNA integration) GO:0007010(cytoskeleton organization)	0	#N/A	XP_001527393.1 conserved hypothetical protein	4113|Solanumtuberosum	#N/A	#N/A	Retrovirus-related Pol polyprotein from transposon TNT 1-94
g769.t1	obr:102707106 uncharacterized LOC102707106; K12619 5'-3' exoribonuclease 2 [EC:3.1.13.-]	GO:0015074(DNA integration)	KOG0017	#N/A	XP_011271070.1 Copia protein	3694|Populustrichocarpa	#N/A	#N/A	Copia protein
g770.t1	bvg:104905624 uncharacterized LOC104905624; K05658 ATP-binding cassette, subfamily B (MDR/TAP), member 1 [EC:3.6.3.44]	GO:0015074(DNA integration)	0	#N/A	XP_002770268.1 DEHA2D06061p	4113|Solanumtuberosum	#N/A	#N/A	Retrovirus-related Pol polyprotein from transposon TNT 1-94
g772.t1	bvg:104905624 uncharacterized LOC104905624; K05658 ATP-binding cassette, subfamily B (MDR/TAP), member 1 [EC:3.6.3.44]	GO:0015074(DNA integration) GO:0007010(cytoskeleton organization)	0	#N/A	XP_002770268.1 DEHA2D06061p	4113|Solanumtuberosum	#N/A	#N/A	Retrovirus-related Pol polyprotein from transposon TNT 1-94
g773.t1	bvg:104905624 uncharacterized LOC104905624; K05658 ATP-binding cassette, subfamily B (MDR/TAP), member 1 [EC:3.6.3.44]	GO:0015074(DNA integration) GO:0007010(cytoskeleton organization)	0	#N/A	XP_002770268.1 DEHA2D06061p	4113|Solanumtuberosum	#N/A	#N/A	Retrovirus-related Pol polyprotein from transposon TNT 1-94
g775.t1	bvg:104905624 uncharacterized LOC104905624; K05658 ATP-binding cassette, subfamily B (MDR/TAP), member 1 [EC:3.6.3.44]	GO:0015074(DNA integration) GO:0007010(cytoskeleton organization)	0	#N/A	XP_002770268.1 DEHA2D06061p	4113|Solanumtuberosum	#N/A	#N/A	Retrovirus-related Pol polyprotein from transposon TNT 1-94
g776.t1	mdm:103449689 uncharacterized LOC103449689; K16570 gamma-tubulin complex component 3	GO:0007010(cytoskeleton organization)	0	#N/A	XP_011271070.1 Copia protein	#N/A	#N/A	#N/A	#N/A
g777.t1	cam:101507364 cationic amino acid transporter 1-like; K03294 basic amino acid/polyamine antiporter, APA family	{NA}	0	#N/A	XP_002770268.1 DEHA2D06061p	4113|Solanumtuberosum	#N/A	#N/A	Retrovirus-related Pol polyprotein from transposon TNT 1-94
g778.t1	bvg:104905624 uncharacterized LOC104905624; K05658 ATP-binding cassette, subfamily B (MDR/TAP), member 1 [EC:3.6.3.44]	GO:0015074(DNA integration)	0	#N/A	XP_002770268.1 DEHA2D06061p	4113|Solanumtuberosum	#N/A	#N/A	Retrovirus-related Pol polyprotein from transposon TNT 1-94
g779.t1	pop:POPTR_0228s002002 hypothetical protein; K05658 ATP-binding cassette, subfamily B (MDR/TAP), member 1 [EC:3.6.3.44]	{NA}	KOG0017	#N/A	XP_002770268.1 DEHA2D06061p	#N/A	#N/A	#N/A	Retrovirus-related Pol polyprotein from transposon TNT 1-94
g780.t1	bvg:104905624 uncharacterized LOC104905624; K05658 ATP-binding cassette, subfamily B (MDR/TAP), member 1 [EC:3.6.3.44]	0	0	#N/A	XP_002770268.1 DEHA2D06061p	#N/A	#N/A	#N/A	Copia protein
g781.t1	ppa:PAS_chr3_0926 hypothetical protein; K15979 staphylococcal nuclease domain-containing protein 1	{NA}	KOG2039	PHI:1530|I1RWP4|Gzsnd|5518|Fusarium graminearum (related: Gibberella zeae)|effector (plant avirulence determinant)	XP_001526363.1 conserved hypothetical protein	#N/A	#N/A	#N/A	Staphylococcal nuclease domain-containing protein 1
g783.t1	dha:DEHA2F18172g DEHA2F18172p; K14772 U3 small nucleolar RNA-associated protein 20	0	KOG1823	#N/A	XP_001526365.1 conserved hypothetical protein	#N/A	#N/A	#N/A	U3 small nucleolar RNA-associated protein 20
g784.t1	cdu:CD36_83800 pentamidine resistance factor, mitochondrial precursor, putative; K17799 pentamidine resistance factor, mitochondrial	{NA}	euNOG22477	#N/A	XP_002770268.1 DEHA2D06061p	#N/A	#N/A	#N/A	#N/A
g786.t1	tru:101079555 lysine-specific demethylase 4C-like; K06709 jumonji domain-containing protein 2 [EC:1.14.11.-]	0	KOG0955	PHI:2453|D9J222|Snt2|5507|Fusarium oxysporum|reduced virulence	RCK67009.1 Retrovirus-related Pol polyprotein from transposon TNT 1-94	#N/A	#N/A	#N/A	0
g788.t1	dre:560461 iqsec2; IQ motif and SEC7 domain-containing protein 2; K12495 IQ motif and SEC7 domain-containing protein	{NA}	0	#N/A	XP_001526363.1 conserved hypothetical protein	#N/A	#N/A	gnl|TC-DB|WP_022952739.1|8.A.128.2.4 hypothetical protein [Leucothrix mucor]	Repetitive proline-rich cell wall protein 1
g790.t1	ndi:NDAI_0D02880 NDAI0D02880; hypothetical protein; K17069 O-acetylhomoserine/O-acetylserine sulfhydrylase [EC:2.5.1.49 2.5.1.47]	GO:0006546(glycine catabolic process) GO:0006520(cellular amino acid metabolic process) GO:0009058(biosynthetic process) GO:0055114(oxidation-reduction process)	KOG0053	PHI:3385|W7MS09|FVEG_12529|117187|Fusarium verticillioides|reduced virulence	XP_020049728.1 nuclease domain-containing protein 1	#N/A	#N/A	#N/A	Protein MET17
g791.t1	tpf:TPHA_0I02460 TPHA0I02460; hypothetical protein; K04555 ubiquitin-conjugating enzyme E2 G2 [EC:2.3.2.23]	{NA}	KOG0426	#N/A	XP_015465308.1 hypothetical protein AC631_05041	#N/A	#N/A	gnl|TC-DB|C8ZEM9|3.A.16.1.2 Ubc7p OS=Saccharomyces cerevisiae (strain Lalvin EC1118 / Prise de mousse) GN=EC1118_1M3_1838g PE=3 SV=1	Ubiquitin-conjugating enzyme E2 7
g794.t1	yli:YALI0B15972g YALI0B15972p; K01127 glycosylphosphatidylinositol phospholipase D [EC:3.1.4.50]	GO:0006270(DNA-dependent DNA replication initiation)	0	#N/A	ONH68841.1 Pentamidine resistance factor, mitochondrial	#N/A	#N/A	#N/A	0
g796.t1	ctp:CTRG_05681 hypothetical protein; K03126 transcription initiation factor TFIID subunit 12	GO:0006352(DNA-dependent transcription, initiation)	KOG1142	#N/A	XP_020050091.1 BAH-domain-containing protein	#N/A	#N/A	#N/A	Transcription initiation factor TFIID subunit 12
g798.t1	nhe:NECHADRAFT_80196 hypothetical protein; K08052 neurofibromin 1	GO:0043087(regulation of GTPase activity)	KOG3508	PHI:3278|N4V0R3|CoIra1|5465|Colletotrichum orbiculare|reduced virulence	#N/A	#N/A	#N/A	#N/A	0
g800.t1	ddi:DDB_G0282311 MFS family protein; K08176 MFS transporter, PHS family, inorganic phosphate transporter	GO:0055085(transmembrane transport)	KOG0252	PHI:3822|Q5A1L6|GIT3|5476|Candida albicans|increased virulence (hypervirulence)	XP_019038198.1 hypothetical protein WICANDRAFT_79530	#N/A	#N/A	gnl|TC-DB|P25346|2.A.1.9.7 Probable metabolite transport protein GIT1 OS=Saccharomyces cerevisiae (strain ATCC 204508 / S288c) GN=GIT1 PE=1 SV=1	0
g805.t1	mze:101469126 monocarboxylate transporter 13-like; K08189 MFS transporter, MCP family, solute carrier family 16 (monocarboxylic acid transporters), member 13	GO:0009401(phosphoenolpyruvate-dependent sugar phosphotransferase system) GO:0055085(transmembrane transport)	KOG2504	PHI:812|G4NIB5|MGG_10702|318829|Magnaporthe oryzae|reduced virulence	XP_020070914.1 ubiquitin-conjugating enzyme E2-18 kDa	909455|FusariumoxysporumFOSC3-a	#N/A	gnl|TC-DB|P36032|2.A.1.13.18 Probable transporter MCH2 OS=Saccharomyces cerevisiae (strain ATCC 204508 / S288c) GN=MCH2 PE=1 SV=2	0
g806.t1	ppa:PAS_chr1-4_0318 Transcription initiation factor TFIID subunit 3; K14650 transcription initiation factor TFIID subunit 3	GO:0006352(DNA-dependent transcription, initiation)	0	PHI:1316|I1RBZ7|GzBrom001|5518|Fusarium graminearum (related: Gibberella zeae)|reduced virulence	XP_019041896.1 hypothetical protein WICANDRAFT_60746	#N/A	#N/A	#N/A	Transcription initiation factor TFIID subunit 3
g810.t1	api:100165165 adenylate kinase 9-like; K18533 adenylate/nucleoside-diphosphate kinase [EC:2.7.4.3 2.7.4.6]	{NA}	KOG1075	#N/A	XP_002551383.1 predicted protein	#N/A	#N/A	#N/A	RNA-directed DNA polymerase from mobile element jockey
g812.t1	xma:102220195 interphotoreceptor matrix proteoglycan 2-like; K19017 interphotoreceptor matrix proteoglycan 2	{NA}	0	#N/A	XP_020046456.1 hypothetical protein ASCRUDRAFT_76657	#N/A	#N/A	#N/A	#N/A
g813.t1	pca:Pcar_2039 ribonuclease, Rne/Rng family; K08300 ribonuclease E [EC:3.1.26.12]	0	0	#N/A	SCU80801.1 LAMI_0B03774g1_1	#N/A	#N/A	gnl|TC-DB|A0DML3|1.C.105.2.5 Chromosome undetermined scaffold_56, whole genome shotgun sequence OS=Paramecium tetraurelia GN=GSPATT00018498001 PE=4 SV=1	#N/A
g814.t1	ath:AT4G31150 endonuclease V family protein; K05982 deoxyribonuclease V [EC:3.1.21.7]	GO:0006281(DNA repair)	KOG4417	#N/A	SSD58254.1 related to Probable transporter MCH2	#N/A	#N/A	#N/A	0
g815.t1	sce:YGR109W-B gag-pol fusion protein (EC:3.4.23.- 3.1.26.4 2.7.7.7 2.7.7.49); K07497 putative transposase	GO:0015074(DNA integration) GO:0007165(signal transduction) GO:0006605(protein targeting)	0	#N/A	XP_011274277.1 Transcription initiation factor TFIID subunit 3	#N/A	#N/A	#N/A	Transposon Ty3-G Gag-Pol polyprotein
g816.t1	ppa:PAS_chr1-4_0277 Nuclear protein that binds to and stabilizes the exoribonuclease Rat1p; K14845 RAT1-interacting protein	{NA}	0	#N/A	XP_031854832.1 uncharacterized protein SAPINGB_P004226	#N/A	#N/A	#N/A	0
g818.t1	sce:YGR109W-B gag-pol fusion protein (EC:3.4.23.- 3.1.26.4 2.7.7.7 2.7.7.49); K07497 putative transposase	GO:0015074(DNA integration) GO:0007165(signal transduction) GO:0006605(protein targeting)	0	#N/A	#N/A	#N/A	#N/A	#N/A	Transposon Ty3-G Gag-Pol polyprotein
g819.t1	ncs:NCAS_0F00220 NCAS0F00220; hypothetical protein; K01336 cerevisin [EC:3.4.21.48]	GO:0006508(proteolysis)	#N/A	PHI:2117|P58371|SPM1|318829|Magnaporthe oryzae|reduced virulence	#N/A	#N/A	#N/A	#N/A	Subtilisin-like serine protease pepC
g821.t1	psoj:PHYSODRAFT_341906 hypothetical protein; K07119 uncharacterized protein	{NA}	euNOG04480	#N/A	TPX63607.1 hypothetical protein SpCBS45565_g06507	#N/A	#N/A	#N/A	#N/A
g825.t1	kaf:KAFR_0B06550 KAFR0B06550; hypothetical protein; K01336 cerevisin [EC:3.4.21.48]	GO:0006508(proteolysis)	KOG1153	PHI:2117|P58371|SPM1|318829|Magnaporthe oryzae|reduced virulence	XP_002548066.1 hypothetical protein CTRG_02363	#N/A	#N/A	#N/A	Subtilisin-like proteinase Spm1
g826.t1	ppa:PAS_chr2-1_0029 Zinc-finger transcription factor of the Zn(2)-Cys(6) binuclear cluster domain type, involved in the; K09246 arginine metabolism regulation protein II	GO:0006355(regulation of transcription, DNA-dependent)	euNOG04178	PHI:1991|I1R9K1|GzZC306|5518|Fusarium graminearum (related: Gibberella zeae)|reduced virulence	ANZ74845.1 BA75_00788T0	#N/A	#N/A	#N/A	Arginine metabolism regulation protein II
g827.t1	zro:ZYRO0A04312g hypothetical protein; K02134 F-type H+-transporting ATPase subunit delta	GO:0015986(ATP synthesis coupled proton transport)	KOG1758	#N/A	XP_002548066.1 hypothetical protein CTRG_02363	#N/A	#N/A	gnl|TC-DB|Q12165|3.A.2.1.3 ATP synthase delta chain, mitochondrial precursor (EC 3.6.1.34) - Saccharomyces cerevisiae (Baker's yeast).	ATP synthase subunit delta, mitochondrial
g828.t1	bdi:100842693 probable calcium-binding protein CML50; K13448 calcium-binding protein CML	GO:0006024(glycosaminoglycan biosynthetic process) GO:0007165(signal transduction)	KOG0037	#N/A	GBC51573.1 Cerevisin	#N/A	#N/A	gnl|TC-DB|O75340|3.A.5.9.1 Programmed cell death protein 6 OS=Homo sapiens GN=PDCD6 PE=1 SV=1	0
g829.t1	spaa:SPAPADRAFT_59976 argininosuccinate synthetase; K01940 argininosuccinate synthase [EC:6.3.4.5]	GO:0006529(asparagine biosynthetic process) GO:0006526(arginine biosynthetic process)	KOG1706	PHI:5232|G4MTK2|MoARG1|318829|Magnaporthe oryzae|increased virulence (hypervirulence)	PQE21063.1 WSC domain-containing protein	#N/A	#N/A	#N/A	Argininosuccinate synthase
g830.t1	cgr:CAGL0H03377g hypothetical protein; K14811 ATP-dependent RNA helicase DBP3 [EC:3.6.4.13]	GO:0006814(sodium ion transport) GO:0016485(protein processing) GO:0030001(metal ion transport) GO:0055085(transmembrane transport)	KOG0331	PHI:1458|Q4I7F9|GzAra006|5518|Fusarium graminearum (related: Gibberella zeae)|unaffected pathogenicity	PVU93019.1 hypothetical protein BB559_003487	#N/A	#N/A	gnl|TC-DB|O00571|1.I.1.1.3 ATP-dependent RNA helicase DDX3X OS=Homo sapiens GN=DDX3X PE=1 SV=3	0
g831.t1	ctp:CTRG_01649 hypothetical protein; K18849 25S rRNA (adenine2142-N1)-methyltransferase [EC:2.1.1.286]	GO:0008152(metabolic process)	euNOG09016	#N/A	ANZ77455.1 BA75_05232T0	#N/A	#N/A	#N/A	0
g832.t1	ppa:PAS_chr4_0986 hypothetical protein; K19704	0	KOG0698	PHI:2491|I1RJS9|FgPTC1|5518|Fusarium graminearum (related: Gibberella zeae)|reduced virulence	ODV95109.1 hypothetical protein PACTADRAFT_49858	#N/A	#N/A	#N/A	Protein phosphatase 2C homolog 1
g833.t1	afv:AFLA_020970 transcription factor TFIIIB complex subunit Brf1, putative; K15196 transcription factor IIIB 90 kDa subunit	GO:0055085(transmembrane transport)	KOG0254	PHI:4024|G4N740|MoST1|318829|Magnaporthe oryzae|reduced virulence	XP_020048941.1 EF-hand, partial	#N/A	#N/A	gnl|TC-DB|Q5A8J5|2.A.1.1.73 Putative uncharacterized protein STL1 OS=Candida albicans GN=HGT10 PE=4 SV=1	0
g834.t1	pfa:PFD0085c PfACS6; acyl-CoA synthetase, PfACS6 (EC:6.2.1.3); K01897 long-chain acyl-CoA synthetase [EC:6.2.1.3]	GO:0071107(response to parathyroid hormone stimulus)	0	#N/A	XP_020071002.1 argininosuccinate synthase	#N/A	#N/A	#N/A	#N/A
g836.t1	cmk:103178323 pex7; peroxisomal biogenesis factor 7; K13341 peroxin-7	GO:0006351(transcription, DNA-dependent)	KOG0269	#N/A	XP_452893.1 uncharacterized protein KLLA0_C15499g	#N/A	#N/A	gnl|TC-DB|O00628|3.A.20.1.1 Peroxisomal targeting signal 2 receptor OS=Homo sapiens GN=PEX7 PE=1 SV=1	0
g837.t1	ppa:PAS_chr4_0153 Phospholipase B (lysophospholipase) involved in phospholipid metabolism; K13333 lysophospholipase [EC:3.1.1.5]	GO:0009395(phospholipid catabolic process)	KOG1325	PHI:3600|Q8TG07|plb1|5478|Candida glabrata|reduced virulence	RLV90398.1 25S rRNA	#N/A	#N/A	#N/A	Lysophospholipase 2
g838.t1	tml:GSTUM_00004943001 hypothetical protein; K03127 transcription initiation factor TFIID subunit 13	GO:0006366(transcription from RNA polymerase II promoter) GO:0006352(DNA-dependent transcription, initiation)	KOG3901	#N/A	XP_020047051.1 PP2C-domain-containing protein	#N/A	#N/A	#N/A	Transcription initiation factor TFIID subunit 13
g839.t1	ppa:PAS_chr3_0215 Alpha1,2-mannosyltransferase; K10967 alpha 1,2-mannosyltransferase [EC:2.4.1.-]	GO:0006486(protein glycosylation)	KOG4472	PHI:392|P46592|CaMNT2|5476|Candida albicans|mixed outcome	QBM90379.1 MFS transporter, sugar porter (SP) family	#N/A	#N/A	#N/A	Glycolipid 2-alpha-mannosyltransferase 2
g840.t1	ago:AGOS_AFR734C AFR734Cp; K14857 AdoMet-dependent rRNA methyltransferase SPB1 [EC:2.1.1.-]	GO:0006508(proteolysis) GO:0032259(methylation) GO:0006364(rRNA processing)	KOG1098	#N/A	#N/A	#N/A	#N/A	#N/A	AdoMet-dependent rRNA methyltransferase SPB1
g843.t1	kla:KLLA0A03740g hypothetical protein; K12346 metal iron transporter	GO:0006810(transport)	KOG1291	PHI:4954|A0A0B6P199|mntH|632|Yersinia pestis|unaffected pathogenicity	XP_020045379.1 hypothetical protein ASCRUDRAFT_72144	#N/A	#N/A	gnl|TC-DB|P38925|2.A.55.1.1 TRANSPORTER PROTEIN SMF1/ESP1 - Saccharomyces cerevisiae (Baker's yeast).	0
g844.t1	pic:PICST_29640 hypothetical protein; K12846 U4/U6.U5 tri-snRNP-associated protein 3	{NA}	KOG3263	#N/A	XP_002493557.1 Phospholipase B (lysophospholipase) involved in phospholipid metabolism	#N/A	#N/A	#N/A	0
g845.t1	ppa:PAS_chr1-3_0112 Putative RNA-binding protein implicated in ribosome biogenesis; K14789 nucleolar protein 6	0	euNOG10151	#N/A	PWW78988.1 TFIID-18kDa-domain-containing protein	#N/A	#N/A	#N/A	0
g846.t1	vpo:Kpol_1044p24 hypothetical protein ; K11873 ubiquitin carboxyl-terminal hydrolase 10 [EC:3.4.19.12]	GO:0016579(protein deubiquitination)	KOG1870	#N/A	XP_020045130.1 glycosyltransferase family 15 protein	#N/A	#N/A	gnl|TC-DB|P32571|3.A.31.1.1 Ubiquitin carboxyl-terminal hydrolase 4 OS=Saccharomyces cerevisiae (strain ATCC 204508 / S288c) OX=559292 GN=DOA4 PE=1 SV=2	Ubiquitin carboxyl-terminal hydrolase 10
g848.t1	vpo:Kpol_1044p25 hypothetical protein ; K02867 large subunit ribosomal protein L11	GO:0006412(translation)	KOG3257	#N/A	XP_020074313.1 AdoMet-dependent rRNA methyltransferase SPB1	#N/A	#N/A	#N/A	54S ribosomal protein L19, mitochondrial
g849.t1	fch:102059643 ABCC1; ATP-binding cassette, sub-family C (CFTR/MRP), member 1; K05665 ATP-binding cassette, subfamily C (CFTR/MRP), member 1	GO:0006810(transport) GO:0006260(DNA replication) GO:0055085(transmembrane transport)	KOG0054	PHI:267|Q9UW87|MLT1|5476|Candida albicans|reduced virulence	XP_019039277.1 hypothetical protein WICANDRAFT_29981	#N/A	#N/A	gnl|TC-DB|P53049|3.A.1.208.3 Oligomycin resistance ATP-dependent permease YOR1 - Saccharomyces cerevisiae (Baker's yeast).	0
g851.t1	cbr:CBG02484 Hypothetical protein CBG02484; K13201 nucleolysin TIA-1/TIAR	0	0	#N/A	XP_001382913.2 predicted protein	#N/A	#N/A	#N/A	Meiotic activator RIM4
g852.t1	dha:DEHA2E20966g DEHA2E20966p; K03363 cell division cycle 20, cofactor of APC complex	0	KOG0305	PHI:346|Q8J214|CRU1|5270|Ustilago maydis|chemistry target: resistance to chemical	ODV98234.1 hypothetical protein PACTADRAFT_36648	#N/A	#N/A	gnl|TC-DB|Q12834|9.A.61.2.2 Cell division cycle protein 20 homolog OS=Homo sapiens OX=9606 GN=CDC20 PE=1 SV=2	0
g854.t1	dha:DEHA2F03498g DEHA2F03498p; K09613 COP9 signalosome complex subunit 5 [EC:3.4.-.-]	0	KOG1554	#N/A	CEP21722.1 unnamed protein product	#N/A	#N/A	#N/A	0
g858.t1	dfa:DFA_06925 AAA ATPase domain-containing protein; K03695 ATP-dependent Clp protease ATP-binding subunit ClpB	GO:0006614(SRP-dependent cotranslational protein targeting to membrane) GO:0006094(gluconeogenesis) GO:0015991(ATP hydrolysis coupled proton transport) GO:0006281(DNA repair) GO:0007264(small GTPase mediated signal transduction) GO:0006310(DNA recombination) GO:0019538(protein metabolic process) GO:0006355(regulation of transcription, DNA-dependent)	KOG1051	PHI:2774|D7HVF9|cls|29438|Pseudomonas savastanoi|loss of pathogenicity	XP_019041299.1 hypothetical protein WICANDRAFT_76271	#N/A	#N/A	gnl|TC-DB|Q9FI56|3.A.9.1.2 Chaperone protein ClpC1, chloroplastic OS=Arabidopsis thaliana GN=CLPC1 PE=1 SV=1	Heat shock protein 104
g859.t1	sce:YIL082W-A gag-pol fusion protein (EC:3.4.23.- 3.1.26.4 2.7.7.7 2.7.7.49); K07497 putative transposase	GO:0015074(DNA integration)	KOG0017	#N/A	KAA8900998.1 hypothetical protein DIURU_003368	2711|Citrussinensis	#N/A	#N/A	Transposon Ty3-I Gag-Pol polyprotein
g860.t1	afm:AFUA_5G13940 FAD dependent oxidoreductase superfamily (EC:1.4.3.3); K00273 D-amino-acid oxidase [EC:1.4.3.3]	GO:0055114(oxidation-reduction process)	KOG3923	#N/A	XP_019041296.1 hypothetical protein WICANDRAFT_76268	#N/A	#N/A	#N/A	D-amino-acid oxidase
g861.t1	vpo:Kpol_1028p8 hypothetical protein ; K12581 CCR4-NOT transcription complex subunit 7/8	GO:0016485(protein processing)	KOG0304	#N/A	XP_020045477.1 WD40 repeat-like protein	#N/A	#N/A	#N/A	Poly(A) ribonuclease POP2
g862.t1	cgr:CAGL0E00671g hypothetical protein; K04649 ubiquitin-conjugating enzyme (huntingtin interacting protein 2) [EC:2.3.2.23]	GO:0006508(proteolysis)	KOG0418	#N/A	EPZ33258.1 JAB1/Mov34/MPN/PAD-1 domain-containing protein	#N/A	#N/A	gnl|TC-DB|E7Q288|3.A.16.1.2 Ubc1p OS=Saccharomyces cerevisiae (strain FostersB) GN=FOSTERSB_0886 PE=3 SV=1	Ubiquitin-conjugating enzyme E2 1
g866.t1	tbl:TBLA_0G02950 TBLA0G02950; hypothetical protein; K00275 pyridoxamine 5'-phosphate oxidase [EC:1.4.3.5]	GO:0005975(carbohydrate metabolic process) GO:0055114(oxidation-reduction process)	KOG2586	#N/A	XP_020045030.1 P-loop containing nucleoside triphosphate hydrolase protein	#N/A	#N/A	gnl|TC-DB|K9FTF6|2.A.7.2.4 Pyridoxamine phosphate oxidase, putative OS=Penicillium digitatum (strain PHI26 / CECT 20796) GN=PDIG_48160 PE=4 SV=1	Probable pyridoxamine 5'-phosphate oxidase
g869.t1	dha:DEHA2D06908g DEHA2D06908p; K05288 phosphatidylinositol glycan, class O	GO:0008152(metabolic process)	KOG2126	PHI:259|Q8TGB2|GPI7|5476|Candida albicans|chemistry target: resistance to chemical	XP_002548066.1 hypothetical protein CTRG_02363	#N/A	#N/A	gnl|TC-DB|A0DG78|9.A.6.1.2 Chromosome undetermined scaffold_5, whole genome shotgun sequence OS=Paramecium tetraurelia GN=GSPATT00002174001 PE=4 SV=1	GPI ethanolamine phosphate transferase 3
g872.t1	ppa:PAS_chr2-1_0158 Anthranilate synthase, catalyzes the initial step of tryptophan biosynthesis, forms multifunctional; K01657 anthranilate synthase component I [EC:4.1.3.27]	GO:0009058(biosynthetic process)	KOG1223	PHI:5057|Q51508|pchA|287|Pseudomonas aeruginosa|mixed outcome	CCE82363.1 Piso0_002086	#N/A	#N/A	#N/A	Anthranilate synthase component 1
g874.t1	maw:MAC_09056 reverse transcriptase, putative; K00869 mevalonate kinase [EC:2.7.1.36]	{NA}	KOG1075	#N/A	XP_022460723.1 uncharacterized protein KUCA_T00004717001	#N/A	#N/A	#N/A	RNA-directed DNA polymerase from mobile element jockey
g877.t1	dha:DEHA2D15686g DEHA2D15686p; K11242 down-regulator of invasive growth 2	{NA}	0	#N/A	XP_019037066.1 hypothetical protein WICANDRAFT_64012	#N/A	#N/A	#N/A	#N/A
g878.t1	ago:AGOS_AAR019W AAR019Wp; K02734 20S proteasome subunit beta 4 [EC:3.4.25.1]	GO:0051603(proteolysis involved in cellular protein catabolic process) GO:0006308(DNA catabolic process)	KOG0177	#N/A	SSD60397.1 probable Pyridoxamine 5'-phosphate oxidase	#N/A	#N/A	#N/A	Proteasome subunit beta type-4
g881.t1	spaa:SPAPADRAFT_61607 DNA-directed RNA polymerases II 24 kDa polypeptide; K03013 DNA-directed RNA polymerases I, II, and III subunit RPABC1	GO:0006351(transcription, DNA-dependent)	KOG3218	#N/A	XP_458762.2 DEHA2D06908p	#N/A	#N/A	#N/A	DNA-directed RNA polymerases I, II, and III subunit RPABC1
g883.t1	spo:SPBC29A10.14 rec8; meiotic cohesin complex subunit Rec8; K12780 meiotic recombination protein REC8, fungi type	0	0	#N/A	OWB76428.1 hypothetical protein B5S32_g579	#N/A	#N/A	#N/A	Meiotic recombination protein rec8
g884.t1	lel:LELG_04810 hypothetical protein; K11244 cell wall integrity and stress response component	{NA}	0	#N/A	XP_018736141.1 polyprotein of L1-like non-LTR retrotransposon Zorro 3	#N/A	#N/A	#N/A	#N/A
g885.t1	adl:AURDEDRAFT_98647 DBR1-domain-containing protein; K18328 lariat debranching enzyme [EC:3.1.-.-]	GO:0006270(DNA-dependent DNA replication initiation) GO:0006397(mRNA processing)	0	#N/A	#N/A	#N/A	#N/A	#N/A	0
g888.t1	cal:CaO19.9249 TFP1; likely vacuolar ATPase V1 complex subunit A similar to S. cerevisiae TFP1 (YDL185W); homing endonuclease intein segment is absent; splicing of upstream intron creates start codon; allelic CaP19.1680 is truncated due to frameshift; K02145 V-type H+-transporting ATPase subunit A [EC:3.6.3.14]	GO:0046034(ATP metabolic process) GO:0015992(proton transport)	KOG1352	PHI:3321|Q5AJB1|Tfp1|5476|Candida albicans|reduced virulence	NP_982560.1 AAR019Wp	#N/A	#N/A	gnl|TC-DB|Q9XW92|3.A.2.2.7 V-type proton ATPase catalytic subunit A OS=Caenorhabditis elegans GN=vha-13 PE=1 SV=3	V-type proton ATPase catalytic subunit A
g890.t1	dha:DEHA2D08800g DEHA2D08800p; K07375 tubulin beta	0	KOG1375	PHI:820|P41388|beta-tubulin|5025|Venturia inaequalis|unaffected pathogenicity	RLV85993.1 DNA-directed RNA polymerases I II and III subunit RPABC1	#N/A	#N/A	#N/A	Tubulin beta chain
g891.t1	clu:CLUG_00112 GTP-binding protein YPTC1; K07874 Ras-related protein Rab-1A	GO:0006576(cellular biogenic amine metabolic process) GO:0007264(small GTPase mediated signal transduction)	KOG0084	PHI:339|Q96VL3|CLPT1|290576|Colletotrichum lindemuthianum|reduced virulence	XP_025343418.1 hypothetical protein CXQ85_005047	#N/A	#N/A	gnl|TC-DB|P32939|9.A.63.1.1 GTP-binding protein YPT7 OS=Saccharomyces cerevisiae (strain ATCC 204508 / S288c) GN=YPT7 PE=1 SV=1	0
g892.t1	ctp:CTRG_04471 hypothetical protein; K00128 aldehyde dehydrogenase (NAD+) [EC:1.2.1.3]	GO:0055114(oxidation-reduction process) GO:0008152(metabolic process)	KOG2456	PHI:3914|Q0V515|Sdh1|13684|Stagonospora nodorum|reduced virulence	PRP85870.1 hypothetical protein PROFUN_06144	#N/A	#N/A	#N/A	Aldehyde dehydrogenase, dimeric NADP-preferring
g894.t1	tdl:TDEL_0C00470 TDEL0C00470; hypothetical protein; K05692 actin beta/gamma 1	{NA}	KOG0676	#N/A	ORY85613.1 lariat debranching enzyme, C-terminal domain-domain-containing protein	#N/A	#N/A	#N/A	0
g895.t1	pic:PICST_38082 ERK1; Extracellular signal-regulated kinase 1 (ERK1) (MAP kinase 1) (MAPK 1); K04371 mitogen-activated protein kinase 1/3 [EC:2.7.11.24]	GO:0006468(protein phosphorylation)	KOG0660	PHI:107|Q5A1D3|CEK1|5476|Candida albicans|reduced virulence	XP_019330831.1 H(+)-transporting V1 sector ATPase subunit A	447093|AjellomycescapsulatusG186AR	#N/A	gnl|TC-DB|P06493|1.I.1.1.3 Cyclin-dependent kinase 1 OS=Homo sapiens GN=CDK1 PE=1 SV=3	Extracellular signal-regulated kinase 1
g896.t1	lth:KLTH0D04224g KLTH0D04224p; K14454 aspartate aminotransferase, cytoplasmic [EC:2.6.1.1]	GO:0009058(biosynthetic process)	KOG1412	#N/A	ODV93078.1 hypothetical protein PACTADRAFT_52159	#N/A	#N/A	gnl|TC-DB|P00505|9.A.70.1.1 Aspartate aminotransferase, mitochondrial OS=Homo sapiens GN=GOT2 PE=1 SV=3	Aspartate aminotransferase, cytoplasmic
g897.t1	lth:KLTH0B02794g KLTH0B02794p; K03142 transcription initiation factor TFIIH subunit 2	GO:0006281(DNA repair) GO:0006367(transcription initiation from RNA polymerase II promoter) GO:0032968(positive regulation of transcription elongation from RNA polymerase II promoter)	KOG2807	PHI:1376|I1RPM7|GzC2H039|5518|Fusarium graminearum (related: Gibberella zeae)|unaffected pathogenicity	XP_002618953.1 GTP-binding protein YPTC1	#N/A	#N/A	#N/A	Suppressor of stem-loop protein 1
g898.t1	pic:PICST_49415 hypothetical protein; K13102 DNA/RNA-binding protein KIN17	{NA}	KOG2837	PHI:1388|I1RT91|GzC2H051|5518|Fusarium graminearum (related: Gibberella zeae)|unaffected pathogenicity	XP_020045276.1 aldehyde dehydrogenase, partial	#N/A	#N/A	#N/A	0
g899.t1	kaf:KAFR_0C05510 KAFR0C05510; hypothetical protein; K15289 solute carrier family 35, member F5	GO:0006810(transport)	KOG2765	#N/A	ODV87688.1 hypothetical protein CANARDRAFT_25925	#N/A	#N/A	gnl|TC-DB|Q03730|2.A.7.24.5 Uncharacterized vacuolar membrane protein YML018C OS=Saccharomyces cerevisiae (strain ATCC 204508 / S288c) GN=YML018C PE=1 SV=1	0
g900.t1	pic:PICST_56184 OST6; subunit of N- oligosaccharyltransferase complex (EC:2.4.1.119); K12669 oligosaccharyltransferase complex subunit gamma	GO:0045454(cell redox homeostasis)	KOG2603	#N/A	ODV96607.1 hypothetical protein PACTADRAFT_48438	#N/A	#N/A	gnl|TC-DB|U4LWM1|1.A.76.1.14 Similar to Magnesium transporter protein 1 acc. no. Q7ZV50 OS=Pyronema omphalodes (strain CBS 100304) GN=PCON_02130 PE=4 SV=1	Dolichyl-diphosphooligosaccharide--protein glycosyltransferase subunit 3
g903.t1	kla:KLLA0D15917g hypothetical protein; K01383 barrierpepsin [EC:3.4.23.35]	{NA}	KOG1339	PHI:68|P0CY26|SAP1|5476|Candida albicans|increased virulence (hypervirulence)	XP_020068299.1 PLP-dependent transferase	#N/A	#N/A	#N/A	Aspartic proteinase 3
g904.t1	yli:YALI0F28765g YALI0F28765p; K00122 formate dehydrogenase [EC:1.2.1.2]	GO:0055114(oxidation-reduction process) GO:0008152(metabolic process)	KOG0069	#N/A	XP_020069337.1 TFIIH basal transcription factor complex, subunit SSL1	#N/A	#N/A	#N/A	Formate dehydrogenase
g905.t1	ago:AGOS_ABL027W ABL027Wp; K15216 RNA polymerase I-specific transcription initiation factor RRN3	{NA}	KOG2434	#N/A	XP_001386037.1 predicted protein	#N/A	#N/A	#N/A	0
g906.t1	kla:KLLA0E19779g hypothetical protein; K01754 threonine dehydratase [EC:4.3.1.19]	{NA}	KOG1250	PHI:3257|G4MU34|MoIlv1|318829|Magnaporthe oryzae|increased virulence (hypervirulence)	XP_018986415.1 hypothetical protein BABINDRAFT_160497	#N/A	#N/A	#N/A	Threonine dehydratase, mitochondrial
g908.t1	ncs:NCAS_0B03560 NCAS0B03560; hypothetical protein; K06009 yapsin 1 [EC:3.4.23.41]	{NA}	KOG1339	PHI:17|Q00663|ACP|5482|Candida tropicalis|increased virulence (hypervirulence)	CDR39432.1 CYFA0S03e03290g1_1	#N/A	#N/A	#N/A	Acid protease
g909.t1	maw:MAC_09056 reverse transcriptase, putative; K00869 mevalonate kinase [EC:2.7.1.36]	{NA}	euNOG20620	#N/A	XP_022460212.1 uncharacterized protein KUCA_T00004204001	#N/A	#N/A	#N/A	Retrovirus-related Pol polyprotein from type-1 retrotransposable element R1
g912.t1	ncs:NCAS_0B03560 NCAS0B03560; hypothetical protein; K06009 yapsin 1 [EC:3.4.23.41]	{NA}	KOG1339	PHI:125|P43093|SAP4|5476|Candida albicans|mixed outcome	XP_020048692.1 hypothetical protein ASCRUDRAFT_79915	#N/A	#N/A	#N/A	Aspartic proteinase MKC7
g914.t1	maw:MAC_09056 reverse transcriptase, putative; K00869 mevalonate kinase [EC:2.7.1.36]	{NA}	KOG1075	#N/A	XP_019040847.1 hypothetical protein WICANDRAFT_81892	#N/A	#N/A	gnl|TC-DB|XP_022797903.1|1.A.84.2.3 uncharacterized protein LOC111336132 [Stylophora pistillata]	RNA-directed DNA polymerase from mobile element jockey
g917.t1	kla:KLLA0D15917g hypothetical protein; K01383 barrierpepsin [EC:3.4.23.35]	{NA}	KOG1339	PHI:72|P0DJ06|SAP2|5476|Candida albicans|reduced virulence	OUM54431.1 hypothetical protein BVG19_g3819	#N/A	#N/A	#N/A	Aspartic proteinase 3
g919.t1	api:100568954 uncharacterized LOC100568954; K04911 potassium voltage-gated channel Eag-related subfamily H member 8	{NA}	0	#N/A	CDR37851.1 CYFA0S01e18294g1_1	#N/A	#N/A	gnl|TC-DB|XP_022797903.1|1.A.84.2.3 uncharacterized protein LOC111336132 [Stylophora pistillata]	Probable RNA-directed DNA polymerase from transposon BS
g920.t1	dha:DEHA2F22352g DEHA2F22352p; K01288 carboxypeptidase D [EC:3.4.16.6]	GO:0006508(proteolysis) GO:0009159(deoxyribonucleoside monophosphate catabolic process)	KOG1282	#N/A	XP_031851021.1 uncharacterized protein SAPINGB_P000406	#N/A	#N/A	#N/A	Pheromone-processing carboxypeptidase KEX1
g923.t1	ppa:PAS_chr3_0037 Cysteine desulfurase involved in iron-sulfur cluster (Fe/S) biogenesis; K04487 cysteine desulfurase [EC:2.8.1.7]	GO:0006520(cellular amino acid metabolic process) GO:0019752(carboxylic acid metabolic process) GO:0009058(biosynthetic process)	KOG1549	PHI:4210|A5IXL1|nifS|2110|Mycoplasma agalactiae|lethal	CDR37851.1 CYFA0S01e18294g1_1	#N/A	#N/A	#N/A	Cysteine desulfurase, mitochondrial
g925.t1	ctp:CTRG_02711 hypothetical protein; K06005 candidapepsin [EC:3.4.23.24]	{NA}	KOG1339	PHI:17|Q00663|ACP|5482|Candida tropicalis|increased virulence (hypervirulence)	XP_018736141.1 polyprotein of L1-like non-LTR retrotransposon Zorro 3	#N/A	#N/A	#N/A	Acid protease
g929.t1	ctp:CTRG_02711 hypothetical protein; K06005 candidapepsin [EC:3.4.23.24]	{NA}	KOG1339	PHI:125|P43093|SAP4|5476|Candida albicans|mixed outcome	CDR37851.1 CYFA0S01e18294g1_1	#N/A	#N/A	#N/A	Acid protease
g932.t1	vpo:Kpol_543p61 hypothetical protein ; K06009 yapsin 1 [EC:3.4.23.41]	{NA}	KOG1339	PHI:73|P0CY28|SAP3|5476|Candida albicans|reduced virulence	XP_018736141.1 polyprotein of L1-like non-LTR retrotransposon Zorro 3	#N/A	#N/A	#N/A	Aspartic proteinase 3
g933.t1	dha:DEHA2G10890g DEHA2G10890p; K02937 large subunit ribosomal protein L7e	{NA}	KOG3184	#N/A	XP_020047749.1 alpha/beta-hydrolase, partial	#N/A	#N/A	#N/A	0
g935.t1	cten:CANTEDRAFT_133446 hypothetical protein; K17973 N-terminal acetyltransferase B complex non-catalytic subunit	{NA}	0	#N/A	ANZ74567.1 BA75_00026T0	#N/A	#N/A	#N/A	N-terminal acetyltransferase B complex subunit MDM20
g936.t1	tdl:TDEL_0C01170 TDEL0C01170; hypothetical protein; K01855 tRNA pseudouridine38/39 synthase [EC:5.4.99.45]	GO:0001522(pseudouridine synthesis) GO:0009451(RNA modification)	KOG2554	#N/A	CDR37851.1 CYFA0S01e18294g1_1	#N/A	#N/A	#N/A	tRNA pseudouridine(38/39) synthase
g937.t1	afv:AFLA_048740 MFS transporter, putative; K13336 peroxin-3	GO:0006508(proteolysis) GO:0055085(transmembrane transport)	KOG2533	PHI:1555|I1RDG6|GzMyb019|5518|Fusarium graminearum (related: Gibberella zeae)|effector (plant avirulence determinant)	XP_022460212.1 uncharacterized protein KUCA_T00004204001	229533|FusariumgraminearumPH-1	#N/A	gnl|TC-DB|P53322|2.A.1.14.11 High-affinity nicotinic acid transporter (Nicotinic acid permease) - Saccharomyces cerevisiae (Baker's yeast).	0
g938.t1	mbe:MBM_00132 ALG8 glycosyltransferase family ALG6; K03848 alpha-1,3-glucosyltransferase [EC:2.4.1.267]	GO:0006629(lipid metabolic process)	KOG2624	PHI:2028|G4NBI7|TGL1-2|318829|Magnaporthe oryzae|unaffected pathogenicity	XP_022460212.1 uncharacterized protein KUCA_T00004204001	#N/A	#N/A	#N/A	Sterol esterase 2
g939.t1	lth:KLTH0E01034g KLTH0E01034p; K10736 minichromosome maintenance protein 10	GO:0006260(DNA replication)	0	#N/A	XP_022461040.1 uncharacterized protein KUCA_T00005038001	#N/A	#N/A	#N/A	Minichromosome maintenance protein 10
g941.t1	cal:CaO19.7236 TIF35; similar to S. cerevisiae TIF35 (YDR429C) translation initiation factor eIF3 subunit; K03248 translation initiation factor 3 subunit G	0	KOG0122	PHI:2545|Q4X1I3|TIF35|746128|Aspergillus fumigatus|effector (plant avirulence determinant)	XP_015467670.1 hypothetical protein AC631_02643	#N/A	#N/A	#N/A	Eukaryotic translation initiation factor 3 subunit G
g942.t1	dha:DEHA2A01628g DEHA2A01628p; K15172 transcription elongation factor SPT5	{NA}	KOG1999	#N/A	XP_018222535.1 DEG1-like protein	#N/A	#N/A	#N/A	Transcription elongation factor SPT5
g943.t1	pgu:PGUG_04979 hypothetical protein; K14263 kynurenine formamidase [EC:3.5.1.9]	GO:0008152(metabolic process)	euNOG11731	#N/A	TID13527.1 hypothetical protein CANINC_004885	#N/A	#N/A	#N/A	Kynurenine formamidase
g944.t1	tan:TA05645 DEAD-box-family helicase (EC:3.5.4.6); K14780 ATP-dependent RNA helicase DHX37/DHR1 [EC:3.6.4.13]	GO:2000123(positive regulation of stomatal complex development)	0	#N/A	OWB85318.1 hydrolase activity protein	48698|Poeciliaformosa	#N/A	#N/A	#N/A
g946.t1	pic:PICST_51970 IFP3; sphingomyelin phosphodiesterase (EC:3.1.4.12); K01117 sphingomyelin phosphodiesterase [EC:3.1.4.12]	0	KOG3770	#N/A	ODV97433.1 hypothetical protein PACTADRAFT_74935	#N/A	#N/A	#N/A	Sphingomyelin phosphodiesterase 1
g948.t1	yli:YALI0E07183g YALI0E07183p; K03039 26S proteasome regulatory subunit N9	0	KOG2908	#N/A	XP_015465707.1 Eukaryotic translation initiation factor 3 subunit G	#N/A	#N/A	#N/A	26S proteasome regulatory subunit RPN9
g950.t1	siu:SII_0769 acetyltransferase; K00661 maltose O-acetyltransferase [EC:2.3.1.79]	0	KOG4750	PHI:1772|I1S053|GzZC087|5518|Fusarium graminearum (related: Gibberella zeae)|reduced virulence	XP_020044329.1 transcription elongation factor Spt5, partial	#N/A	#N/A	#N/A	0
g951.t1	ppa:PAS_chr3_0507 C-22 sterol desaturase; K09831 C-22 sterol desaturase [EC:1.14.14.-]	GO:0055114(oxidation-reduction process)	KOG0157	PHI:3037|I1RE80|FgERG5A|5518|Fusarium graminearum (related: Gibberella zeae)|unaffected pathogenicity	XP_020048221.1 alpha/beta-hydrolase	644223|KomagataellapastorisGS115	#N/A	gnl|TC-DB|OXN28687|2.A.57.3.3 hypothetical protein CDV57_01388 [Aspergillus fumigatus]	Cytochrome P450 61
g953.t1	hro:HELRODRAFT_62537 hypothetical protein; K09370 insulin gene enhancer protein ISL-1	0	KOG1703	PHI:4056|G4N0E4|Ldp1|318829|Magnaporthe oryzae|unaffected pathogenicity	#N/A	#N/A	#N/A	#N/A	0
g956.t1	yli:YALI0B04488g YALI0B04488p; K05767 Ras GTPase-activating-like protein IQGAP2/3	GO:0071107(response to parathyroid hormone stimulus) GO:0043087(regulation of GTPase activity)	KOG2128	#N/A	ONH68255.1 Sphingomyelin phosphodiesterase 2	#N/A	#N/A	#N/A	Ras GTPase-activating-like protein rng2
g957.t1	ppa:PAS_chr4_0028 Subunit of the GINS complex (Sld5p, Psf1p, Psf2p, Psf3p); K10732 GINS complex subunit 1	{NA}	0	#N/A	XP_020045567.1 PCI-domain-containing protein	#N/A	#N/A	#N/A	DNA replication complex GINS protein PSF1
g958.t1	ppa:PAS_chr4_0027 hypothetical protein; K06970 23S rRNA (adenine1618-N6)-methyltransferase [EC:2.1.1.181]	0	KOG2912	#N/A	XP_002490805.1 Hypothetical protein PAS_c121_0012	#N/A	#N/A	#N/A	0
g959.t1	dha:DEHA2F21978g DEHA2F21978p; K14806 ATP-dependent RNA helicase DDX31/DBP7 [EC:3.6.4.13]	0	KOG0348	PHI:1458|Q4I7F9|GzAra006|5518|Fusarium graminearum (related: Gibberella zeae)|unaffected pathogenicity	XP_019040842.1 hypothetical protein WICANDRAFT_86554	#N/A	#N/A	gnl|TC-DB|O00571|1.I.1.1.3 ATP-dependent RNA helicase DDX3X OS=Homo sapiens GN=DDX3X PE=1 SV=3	0
g960.t1	yli:YALI0D19448g YALI0D19448p; K14721 DNA-directed RNA polymerase III subunit RPC5	GO:0006351(transcription, DNA-dependent)	KOG2354	#N/A	XP_020045580.1 hypothetical protein ASCRUDRAFT_9665	#N/A	#N/A	#N/A	DNA-directed RNA polymerase III subunit rpc5
g961.t1	pic:PICST_67982 MEF2; mitochondrial elongation factor G- like protein; K02355 elongation factor G	0	KOG0465	#N/A	XP_020045919.1 hypothetical protein ASCRUDRAFT_48865	#N/A	#N/A	#N/A	Ribosome-releasing factor 2, mitochondrial
g962.t1	lth:KLTH0D03234g KLTH0D03234p; K03239 translation initiation factor eIF-2B subunit alpha	GO:0044237(cellular metabolic process)	KOG1466	#N/A	ODV88125.1 hypothetical protein CANARDRAFT_26280	#N/A	#N/A	#N/A	Translation initiation factor eIF-2B subunit alpha
g963.t1	ehi:EHI_067220 110.t00006; Rho family GTPase; K07975 Rho family, other	GO:0006777(Mo-molybdopterin cofactor biosynthetic process) GO:0008152(metabolic process) GO:0006355(regulation of transcription, DNA-dependent) GO:0007264(small GTPase mediated signal transduction) GO:0007186(G-protein coupled receptor signaling pathway)	KOG0393	PHI:1061|A0SXQ6|MgRho3|318829|Magnaporthe oryzae|unaffected pathogenicity	XP_018737800.1 hypothetical protein AWJ20_2950	#N/A	#N/A	gnl|TC-DB|P32939|9.A.63.1.1 GTP-binding protein YPT7 OS=Saccharomyces cerevisiae (strain ATCC 204508 / S288c) GN=YPT7 PE=1 SV=1	GTP-binding protein rho3
g965.t1	sce:YGR109W-B gag-pol fusion protein (EC:3.4.23.- 3.1.26.4 2.7.7.7 2.7.7.49); K07497 putative transposase	GO:0015074(DNA integration)	KOG0017	#N/A	XP_020045132.1 DEAD-domain-containing protein	2711|Citrussinensis	#N/A	#N/A	Transposon Ty3-G Gag-Pol polyprotein
g966.t1	cam:101507364 cationic amino acid transporter 1-like; K03294 basic amino acid/polyamine antiporter, APA family	0	0	#N/A	ODQ71362.1 hypothetical protein LIPSTDRAFT_56480	#N/A	#N/A	#N/A	#N/A
g967.t1	bvg:104905624 uncharacterized LOC104905624; K05658 ATP-binding cassette, subfamily B (MDR/TAP), member 1 [EC:3.6.3.44]	{NA}	0	#N/A	XP_020050360.1 P-loop containing nucleoside triphosphate hydrolase protein	#N/A	#N/A	#N/A	Copia protein
g968.t1	pmum:103342269 uncharacterized LOC103342269; K10395 kinesin family member 4/21/27	GO:0006582(melanin metabolic process)	0	#N/A	XP_011275464.1 hypothetical protein BN7_2243	3694|Populustrichocarpa	#N/A	#N/A	Transposon Ty3-I Gag-Pol polyprotein
g970.t1	bvg:104905624 uncharacterized LOC104905624; K05658 ATP-binding cassette, subfamily B (MDR/TAP), member 1 [EC:3.6.3.44]	0	0	#N/A	XP_002618524.1 hypothetical protein CLUG_01983	#N/A	#N/A	#N/A	Copia protein
g971.t1	mdm:103449689 uncharacterized LOC103449689; K16570 gamma-tubulin complex component 3	GO:0015074(DNA integration)	0	#N/A	XP_002548066.1 hypothetical protein CTRG_02363	#N/A	#N/A	#N/A	Copia protein
g972.t1	bvg:104905624 uncharacterized LOC104905624; K05658 ATP-binding cassette, subfamily B (MDR/TAP), member 1 [EC:3.6.3.44]	GO:0015074(DNA integration) GO:0007010(cytoskeleton organization)	0	#N/A	KAE9023046.1 hypothetical protein PR002_g11813	4113|Solanumtuberosum	#N/A	#N/A	Retrovirus-related Pol polyprotein from transposon TNT 1-94
g973.t1	bvg:104905624 uncharacterized LOC104905624; K05658 ATP-binding cassette, subfamily B (MDR/TAP), member 1 [EC:3.6.3.44]	GO:0015074(DNA integration)	0	#N/A	GEQ66600.1 hypothetical protein JCM33374_g263	3694|Populustrichocarpa	#N/A	#N/A	Copia protein
g974.t1	pda:103721669 uncharacterized LOC103721669; K07198 5'-AMP-activated protein kinase, catalytic alpha subunit [EC:2.7.11.11]	0	0	#N/A	XP_022456058.1 LOW QUALITY PROTEIN: uncharacterized protein CAGL0G07183g1	#N/A	#N/A	#N/A	#N/A
g977.t1	cmo:103497556 U6 snRNA-associated Sm-like protein LSm2; K12621 U6 snRNA-associated Sm-like protein LSm2	{NA}	0	#N/A	XP_001526363.1 conserved hypothetical protein	#N/A	#N/A	#N/A	#N/A
g978.t1	mtr:MTR_4g052100 Aspartyl-tRNA synthetase; K01876 aspartyl-tRNA synthetase [EC:6.1.1.12]	{NA}	0	#N/A	XP_001526363.1 conserved hypothetical protein	4113|Solanumtuberosum	#N/A	#N/A	Copia protein
g979.t1	mdm:103412324 putative potassium transporter 12; K03549 KUP system potassium uptake protein	{NA}	0	#N/A	XP_031851147.1 uncharacterized protein SAPINGB_P000533	4113|Solanumtuberosum	#N/A	#N/A	Retrovirus-related Pol polyprotein from transposon TNT 1-94
g980.t1	obr:102707106 uncharacterized LOC102707106; K12619 5'-3' exoribonuclease 2 [EC:3.1.13.-]	GO:0015074(DNA integration) GO:0007010(cytoskeleton organization)	KOG0017	#N/A	XP_011271070.1 Copia protein	#N/A	#N/A	#N/A	Retrovirus-related Pol polyprotein from transposon TNT 1-94
g981.t1	sce:YGR109W-B gag-pol fusion protein (EC:3.4.23.- 3.1.26.4 2.7.7.7 2.7.7.49); K07497 putative transposase	{NA}	0	#N/A	XP_001526363.1 conserved hypothetical protein	3694|Populustrichocarpa	#N/A	#N/A	Transposon Ty3-I Gag-Pol polyprotein
g982.t1	maw:MAC_09056 reverse transcriptase, putative; K00869 mevalonate kinase [EC:2.7.1.36]	{NA}	KOG1075	#N/A	PKU87463.1 Retrovirus-related Pol polyprotein from transposon TNT 1-94	#N/A	#N/A	#N/A	Retrovirus-related Pol polyprotein from type-1 retrotransposable element R1
g987.t1	ppa:PAS_chr1-4_0667 hypothetical protein; K18442 brefeldin A-inhibited guanine nucleotide-exchange protein	GO:0032012(regulation of ARF protein signal transduction)	KOG0929	#N/A	OWB75851.1 catalytic activity protein	#N/A	#N/A	#N/A	0
g988.t1	ppa:PAS_chr3_0614 Component of the Sec23p-Sec24p heterodimeric complex of the COPII vesicle coat; K14007 protein transport protein SEC24	GO:0006886(intracellular protein transport) GO:0006888(ER to Golgi vesicle-mediated transport)	KOG1985	#N/A	XP_001527393.1 conserved hypothetical protein	#N/A	#N/A	#N/A	0
g990.t1	ang:ANI_1_152074 An08g01040; polyadenylate-binding protein 2; K14396 polyadenylate-binding protein 2	0	KOG4209	PHI:2544|Q4WK03|PAB1|746128|Aspergillus fumigatus|effector (plant avirulence determinant)	XP_001642664.1 Tkp5 protein	#N/A	#N/A	gnl|TC-DB|P52298|9.A.60.1.1 Nuclear cap-binding protein subunit 2 OS=Homo sapiens GN=NCBP2 PE=1 SV=1	Embryonic polyadenylate-binding protein 2
g991.t1	ago:AGOS_ADR002W ADR002Wp; K14839 nucleolar protein 16	{NA}	KOG4771	#N/A	XP_022456058.1 LOW QUALITY PROTEIN: uncharacterized protein CAGL0G07183g1	#N/A	#N/A	#N/A	0
g993.t1	ppa:PAS_chr2-1_0370 Component of the Swr1p complex that incorporates Htz1p into chromatin; K11324 DNA methyltransferase 1-associated protein 1	GO:0045892(negative regulation of transcription, DNA-dependent) GO:0030001(metal ion transport) GO:0055085(transmembrane transport)	KOG2656	PHI:1525|Q4HY90|GzHOMEL035|5518|Fusarium graminearum (related: Gibberella zeae)|reduced virulence	XP_031854834.1 uncharacterized protein SAPINGB_P004228	#N/A	#N/A	#N/A	0
g994.t1	ppa:PAS_chr3_0608 Protein serine/threonine phosphatase with similarity to human phosphatase PP5; K04460 serine/threonine-protein phosphatase 5 [EC:3.1.3.16]	0	KOG0376	PHI:3849|Q4WUR1|CnaA|746128|Aspergillus fumigatus|reduced virulence	XP_020049441.1 Sec7-domain-containing protein, partial	#N/A	#N/A	gnl|TC-DB|Q9MUK5|3.A.9.1.1 Toc64 - Pisum sativum (Garden pea).	Serine/threonine-protein phosphatase T
g995.t1	clu:CLUG_04511 hypothetical protein; K00140 malonate-semialdehyde dehydrogenase (acetylating) / methylmalonate-semialdehyde dehydrogenase [EC:1.2.1.18 1.2.1.27]	GO:0055114(oxidation-reduction process) GO:0008152(metabolic process)	KOG2449	PHI:3914|Q0V515|Sdh1|13684|Stagonospora nodorum|reduced virulence	XP_013937183.1 Protein transport protein SEC24	#N/A	#N/A	#N/A	Probable methylmalonate-semialdehyde dehydrogenase [acylating], mitochondrial
g997.t1	ncs:NCAS_0F01480 NCAS0F01480; hypothetical protein; K10885 ATP-dependent DNA helicase 2 subunit 2	GO:0006303(double-strand break repair via nonhomologous end joining)	KOG2326	PHI:4944|F9X9S4|KU80|1047171|Zymoseptoria tritici (related: Mycosphaerella graminicola)|mixed outcome	XP_020047399.1 RNA-binding domain-containing protein, partial	#N/A	#N/A	#N/A	ATP-dependent DNA helicase II subunit 2
g998.t1	lin:lin1215 weakly similar to 8-oxo-dGTPase (mutT); K03574 8-oxo-dGTP diphosphatase [EC:3.6.1.55]	0	euNOG22074	#N/A	XP_020069026.1 nucleolar protein 16	#N/A	#N/A	#N/A	8-oxo-dGTP diphosphatase
g1001.t1	lth:KLTH0D05632g KLTH0D05632p; K14769 U3 small nucleolar RNA-associated protein 11	GO:0006364(rRNA processing)	KOG3237	#N/A	XP_022459204.1 uncharacterized protein KUCA_T00003186001	#N/A	#N/A	#N/A	U3 small nucleolar RNA-associated protein 11
g1003.t1	tru:101066471 ras-related protein Rab-18; K07910 Ras-related protein Rab-18	GO:0007264(small GTPase mediated signal transduction)	KOG0080	PHI:4736|G4MYS1|MoYpt7|318829|Magnaporthe oryzae|unaffected pathogenicity	XP_018983772.1 hypothetical protein BABINDRAFT_39180	#N/A	#N/A	gnl|TC-DB|P51149|9.A.3.1.1 Ras-related protein Rab-7a OS=Homo sapiens OX=9606 GN=RAB7A PE=1 SV=1	Ras-related protein Rab-18
g1004.t1	dha:DEHA2F16676g DEHA2F16676p; K15430 tRNA (guanine10-N2)-methyltransferase [EC:2.1.1.214]	GO:0006306(DNA methylation) GO:0032775(DNA methylation on adenine)	KOG2671	#N/A	XP_007373108.1 mitochondrial aldehyde dehydrogenase	#N/A	#N/A	#N/A	tRNA (guanine(10)-N2)-methyltransferase
g1005.t1	dha:DEHA2F16698g DEHA2F16698p; K14411 RNA-binding protein Musashi	0	KOG4205	PHI:2544|Q4WK03|PAB1|746128|Aspergillus fumigatus|effector (plant avirulence determinant)	XP_019037196.1 hypothetical protein WICANDRAFT_80150	#N/A	#N/A	#N/A	Nuclear polyadenylated RNA-binding protein 4
g1006.t1	cot:CORT_0C04720 Rps19a ribosomal protein S19; K02966 small subunit ribosomal protein S19e	GO:0006412(translation)	KOG3411	#N/A	ODV95334.1 hypothetical protein PACTADRAFT_33906	#N/A	#N/A	#N/A	40S ribosomal protein S19-A
g1007.t1	spaa:SPAPADRAFT_141112 hypothetical protein; K11680 non-histone protein 10	GO:0006351(transcription, DNA-dependent)	KOG0381	PHI:1470|Q4IQX3|GzHMG002|5518|Fusarium graminearum (related: Gibberella zeae)|reduced virulence	XP_011272591.1 putative U3 small nucleolar RNA-associated protein 11	#N/A	#N/A	#N/A	Non-histone protein 10
g1008.t1	ppa:PAS_chr3_0609 Beta (RNA 5'-triphosphatase) subunit of the mRNA capping enzyme; K01098 polynucleotide 5'-triphosphatase [EC:3.6.1.-]	0	euNOG04016	#N/A	XP_011271459.1 Ras-related protein	#N/A	#N/A	#N/A	mRNA-capping enzyme subunit beta
g1009.t1	yli:YALI0B11682g YALI0B11682p; K12393 AP-1 complex subunit mu	{NA}	KOG0937	#N/A	XP_020062179.1 tRNA guanosine-2'-O-methyltransferase	#N/A	#N/A	gnl|TC-DB|Q9BXS5|9.B.278.1.1 AP-1 complex subunit mu-1 OS=Homo sapiens OX=9606 GN=AP1M1 PE=1 SV=3	AP-1 complex subunit mu-1-I
g1014.t1	ppa:PAS_chr1-4_0616 hypothetical protein; K12881 THO complex subunit 4	0	KOG0533	#N/A	XP_018982399.1 hypothetical protein BABINDRAFT_163804	#N/A	#N/A	#N/A	0
g1015.t1	sce:YDL127W PCL2, CLN4; cyclin PCL2; K06657 G1/S-specific cyclin PLC2	GO:0006886(intracellular protein transport) GO:0000079(regulation of cyclin-dependent protein kinase activity)	KOG1674	#N/A	XP_003868750.1 Rps19a ribosomal protein S19	#N/A	#N/A	#N/A	PHO85 cyclin-2
g1016.t1	dha:DEHA2G14608g DEHA2G14608p; K03293 amino acid transporter, AAT family	GO:0003333(amino acid transmembrane transport) GO:0006810(transport) GO:0055085(transmembrane transport)	KOG1286	#N/A	XP_015465309.1 hypothetical protein AC631_05042	#N/A	#N/A	gnl|TC-DB|P25737|2.A.3.1.2 Lysine-specific permease - Escherichia coli.	0
g1020.t1	ani:AN3362.2 hypothetical protein; K01870 isoleucyl-tRNA synthetase [EC:6.1.1.5]	{NA}	KOG2819	#N/A	XP_020047916.1 mRNA triphosphatase CET1	#N/A	#N/A	#N/A	#N/A
g1021.t1	ppa:PAS_chr2-2_0230 One of two isozymes of HMG-CoA reductase that catalyzes the conversion of HMG-CoA to mevalonate; K00021 hydroxymethylglutaryl-CoA reductase (NADPH) [EC:1.1.1.34]	GO:0055114(oxidation-reduction process) GO:0015936(coenzyme A metabolic process)	KOG2480	PHI:1006|I1RXX1|HMR1|5518|Fusarium graminearum (related: Gibberella zeae)|reduced virulence	XP_020047412.1 clathrin adaptor, mu subunit	#N/A	#N/A	gnl|TC-DB|P04035|2.A.6.6.5 3-HYDROXY-3-METHYLGLUTARYL-COENZYME A REDUCTASE (EC 1.1.1.34) (HMG-COA REDUCTASE) - Homo sapiens (Human).	3-hydroxy-3-methylglutaryl-coenzyme A reductase
g1023.t1	dan:Dana_GF20328 GF20328 gene product from transcript GF20328-RA; K12398 AP-3 complex subunit mu	GO:0009236(cobalamin biosynthetic process) GO:0006270(DNA-dependent DNA replication initiation) GO:0016570(histone modification) GO:0006368(transcription elongation from RNA polymerase II promoter) GO:0006383(transcription from RNA polymerase III promoter) GO:0006359(regulation of transcription from RNA polymerase III promoter)	KOG2740	PHI:2836|C3JXE9|RED3|5016|Cochliobolus heterostrophus|loss of pathogenicity	OUM50988.1 hypothetical protein BVG19_g69	#N/A	#N/A	gnl|TC-DB|Q96CW1|9.B.278.1.4 AP-2 complex subunit mu OS=Homo sapiens OX=9606 GN=AP2M1 PE=1 SV=2	AP-3 complex subunit mu
g1026.t1	dha:DEHA2F19074g DEHA2F19074p; K10751 chromatin assembly factor 1 subunit B	GO:0006508(proteolysis)	KOG1009	PHI:4475|G4MUR7|MoTup1|318829|Magnaporthe oryzae|effector (plant avirulence determinant)	XP_019038831.1 hypothetical protein WICANDRAFT_17598, partial	#N/A	#N/A	gnl|TC-DB|Q9FT96|9.A.61.2.1 Katanin p80 WD40 repeat-containing subunit B1 homologue OS=Arabidopsis thaliana GN=F8L15_120 PE=3 SV=1	0
g1027.t1	ppa:PAS_chr4_0576 NADPH-dependent medium chain alcohol dehydrogenase with broad substrate specificity; K00002 alcohol dehydrogenase (NADP+) [EC:1.1.1.2]	GO:0055114(oxidation-reduction process)	KOG0023	PHI:881|G4MS58|MGG_04556|318829|Magnaporthe oryzae|reduced virulence	SGZ58082.1 CIC11C00000002276	#N/A	#N/A	#N/A	NADP-dependent alcohol dehydrogenase 6
g1030.t1	ppa:PAS_chr1-4_0592 RNA helicase in the DEAH-box family; K12820 pre-mRNA-splicing factor ATP-dependent RNA helicase DHX15/PRP43 [EC:3.6.4.13]	GO:0019079(viral genome replication) GO:0006810(transport) GO:0006614(SRP-dependent cotranslational protein targeting to membrane)	KOG0925	PHI:1579|I1RM25|GzOB019|5518|Fusarium graminearum (related: Gibberella zeae)|reduced virulence	XP_020048182.1 hypothetical protein ASCRUDRAFT_138779	#N/A	#N/A	gnl|TC-DB|Q9YS30|1.A.53.1.4 Polyprotein OS=Classical swine fever virus PE=4 SV=2	Pre-mRNA-splicing factor ATP-dependent RNA helicase PRP43
g1032.t1	clu:CLUG_04174 hypothetical protein; K08486 syntaxin 1B/2/3	GO:0030001(metal ion transport) GO:0055085(transmembrane transport)	KOG0810	PHI:2395|I1RBM2|GzSYN1|5518|Fusarium graminearum (related: Gibberella zeae)|reduced virulence	XP_020065903.1 uncharacterized protein CANTADRAFT_88690	#N/A	#N/A	gnl|TC-DB|P32867|8.A.91.1.5 Protein SSO1 OS=Saccharomyces cerevisiae (strain ATCC 204508 / S288c) OX=559292 GN=SSO1 PE=1 SV=2	0
g1034.t1	pic:PICST_80246 ABC1; mitochondrial chaperone; K08869 aarF domain-containing kinase	{NA}	KOG1234	#N/A	XP_020050507.1 clathrin adaptor, mu subunit	#N/A	#N/A	#N/A	Probable serine/threonine-protein kinase COQ8, mitochondrial
g1035.t1	dha:DEHA2G12496g DEHA2G12496p; K11367 chromodomain-helicase-DNA-binding protein 1 [EC:3.6.4.12]	GO:0006338(chromatin remodeling)	KOG0384	PHI:1552|I1S0N5|GzMyb016|5518|Fusarium graminearum (related: Gibberella zeae)|reduced virulence	XP_018987612.1 hypothetical protein BABINDRAFT_158909	#N/A	#N/A	#N/A	Chromo domain-containing protein 1
g1038.t1	mlr:MELLADRAFT_41013 hypothetical protein; K11339 mortality factor 4-like protein 1	{NA}	KOG3001	#N/A	XP_001384300.2 NADPH-dependent alcohol dehydrogenase	#N/A	#N/A	#N/A	0
g1039.t1	cot:CORT_0A02060 Cit1 citrate synthase; K01647 citrate synthase [EC:2.3.3.1]	0	KOG2617	#N/A	XP_022457665.1 uncharacterized protein KUCA_T00001624001	660025|FusariumoxysporumFo5176	#N/A	#N/A	Citrate synthase, mitochondrial
g1040.t1	ani:AN0906.2 hypothetical protein; K14293 importin subunit beta-1	GO:0006886(intracellular protein transport) GO:0007165(signal transduction)	KOG2171	#N/A	RLV86731.1 Protein transport protein SSO2	#N/A	#N/A	gnl|TC-DB|Q8TEX9|1.I.1.1.3 Importin-4 OS=Homo sapiens GN=IPO4 PE=1 SV=2	Importin subunit beta-4
g1041.t1	kla:KLLA0F13332g hypothetical protein; K11251 histone H2A	0	KOG1756	PHI:1468|Q4HTT1|GzCCAAT008|5518|Fusarium graminearum (related: Gibberella zeae)|unaffected pathogenicity	XP_001387784.1 mitochondrial chaperone	#N/A	#N/A	#N/A	0
g1042.t1	lel:LELG_01686 histone H2B.1; K11252 histone H2B	GO:0006352(DNA-dependent transcription, initiation)	KOG1744	#N/A	XP_020048733.1 hypothetical protein ASCRUDRAFT_22376, partial	#N/A	#N/A	#N/A	0
g1047.t1	ctp:CTRG_03767 methionine aminopeptidase 1 precursor; K01265 methionyl aminopeptidase [EC:3.4.11.18]	{NA}	KOG2738	#N/A	CDR36880.1 CYFA0S01e05270g1_1	#N/A	#N/A	#N/A	Methionine aminopeptidase 1
g1049.t1	ztr:MYCGRDRAFT_20761 hypothetical protein; K05012 chloride channel 3/4/5	GO:0006821(chloride transport) GO:0055085(transmembrane transport)	KOG0475	PHI:286|Q874K8|CLC-A|5207|Cryptococcus neoformans|reduced virulence	CCE41651.1 hypothetical protein CPAR2_802010	#N/A	#N/A	gnl|TC-DB|A7LKG1|2.A.49.1.2 CLC voltage-gated chloride channel - Fusarium oxysporum f. sp. lycopersici.	H(+)/Cl(-) exchange transporter 3
g1050.t1	dha:DEHA2A06006g DEHA2A06006p; K14298 mRNA export factor	0	KOG0647	PHI:4182|A0AUJ1|Gib2|5207|Cryptococcus neoformans|reduced virulence	RLV87733.1 Importin subunit beta-4	#N/A	#N/A	gnl|TC-DB|P40066|1.I.1.1.1 Nucleoporin GLE2 - Saccharomyces cerevisiae (Baker's yeast).	Nucleoporin GLE2
g1051.t1	lel:LELG_01686 histone H2B.1; K11252 histone H2B	GO:0006352(DNA-dependent transcription, initiation)	KOG1744	#N/A	ONH65440.1 Histone H2A	#N/A	#N/A	#N/A	0
g1052.t1	kla:KLLA0F13332g hypothetical protein; K11251 histone H2A	0	KOG1756	PHI:1468|Q4HTT1|GzCCAAT008|5518|Fusarium graminearum (related: Gibberella zeae)|unaffected pathogenicity	XP_003867970.1 histone H2B	#N/A	#N/A	#N/A	0
g1053.t1	clu:CLUG_00796 hypothetical protein; K06685 MOB kinase activator 1	{NA}	KOG0440	#N/A	XP_020045869.1 putative methionine aminopeptidase precursor	#N/A	#N/A	#N/A	DBF2 kinase activator protein MOB1
g1054.t1	ani:AN2061.2 hypothetical protein; K13953 alcohol dehydrogenase, propanol-preferring [EC:1.1.1.1]	{NA}	euNOG12135	#N/A	XP_018983516.1 hypothetical protein BABINDRAFT_162859	#N/A	#N/A	#N/A	0
g1056.t1	dha:DEHA2F19052g DEHA2F19052p; K14022 coupling of ubiquitin conjugation to ER degradation protein 1	0	euNOG10926	#N/A	XP_020070586.1 hypothetical protein CYBJADRAFT_167580	#N/A	#N/A	#N/A	0
g1057.t1	cdu:CD36_21760 ferrochelatase, putative (EC:4.99.1.1); K01772 ferrochelatase [EC:4.99.1.1]	GO:0006783(heme biosynthetic process)	KOG1321	PHI:2532|Q4WUA3|HEM15|746128|Aspergillus fumigatus|effector (plant avirulence determinant)	XP_003867970.1 histone H2B	#N/A	#N/A	#N/A	Ferrochelatase, mitochondrial
g1058.t1	dha:DEHA2F23386g DEHA2F23386p; K06677 condensin complex subunit 1	GO:0006270(DNA-dependent DNA replication initiation)	KOG0414	#N/A	ONH65440.1 Histone H2A	#N/A	#N/A	#N/A	Condensin complex subunit 1
g1060.t1	kla:KLLA0C11847g hypothetical protein; K14850 ribosomal RNA-processing protein 8 [EC:2.1.1.287]	GO:0008152(metabolic process)	KOG3045	#N/A	ODV94116.1 hypothetical protein PACTADRAFT_76750	#N/A	#N/A	#N/A	0
g1062.t1	ppa:PAS_chr1-4_0607 COMPASS component SWD1; K14961 COMPASS component SWD1	0	KOG1273	PHI:4475|G4MUR7|MoTup1|318829|Magnaporthe oryzae|effector (plant avirulence determinant)	XP_461562.1 DEHA2G00660p	#N/A	#N/A	gnl|TC-DB|Q9FT96|9.A.61.2.1 Katanin p80 WD40 repeat-containing subunit B1 homologue OS=Arabidopsis thaliana GN=F8L15_120 PE=3 SV=1	COMPASS component SWD1
g1063.t1	hmg:100215933 protein OS-9-like; K10088 protein OS-9	GO:0006874(cellular calcium ion homeostasis)	KOG3394	#N/A	XP_011276233.1 Autocrine motility factor receptor	#N/A	#N/A	gnl|TC-DB|Q13438|8.A.67.1.1 Protein OS-9 OS=Homo sapiens GN=OS9 PE=1 SV=1	Protein OS-9
g1064.t1	apla:101805337 breakpoint cluster region protein-like; K08878 breakpoint cluster region protein [EC:2.7.11.1]	GO:0007264(small GTPase mediated signal transduction) GO:0007165(signal transduction)	KOG1450	PHI:3063|G4NKL4|MoRga3|318829|Magnaporthe oryzae|increased virulence (hypervirulence)	XP_002418654.1 ferrochelatase, putative	#N/A	#N/A	gnl|TC-DB|XP_005472026.1|9.A.1.1.7 active breakpoint cluster region-related protein isoform X8 [Oreochromis niloticus]	0
g1065.t1	tpf:TPHA_0D04380 TPHA0D04380; hypothetical protein; K03217 YidC/Oxa1 family membrane protein insertase	GO:0051205(protein insertion into membrane)	KOG1239	#N/A	XP_019040391.1 hypothetical protein WICANDRAFT_27867	#N/A	#N/A	gnl|TC-DB|P39952|2.A.9.1.1 CYTOCHROME OXIDASE BIOGENESIS PROTEIN OXA1, MITOCHONDRIAL PRECURSOR - Saccharomyces cerevisiae (Baker's yeast).	Mitochondrial inner membrane protein OXA1
g1068.t1	pys:Py04_0274 aspartate aminotransferase; K05825 2-aminoadipate transaminase [EC:2.6.1.-]	GO:0009058(biosynthetic process)	KOG0634	PHI:3028|A5CVB7|Vatr2|28447|Clavibacter michiganensis|reduced virulence	ONH70151.1 Ribosomal RNA-processing protein 8	#N/A	#N/A	#N/A	0
g1069.t1	spaa:SPAPADRAFT_57083 hypothetical protein; K11841 ubiquitin carboxyl-terminal hydrolase 10 [EC:3.4.19.12]	GO:0016579(protein deubiquitination)	KOG1871	#N/A	ODV98090.1 hypothetical protein PACTADRAFT_47911	#N/A	#N/A	gnl|TC-DB|P32571|3.A.31.1.1 Ubiquitin carboxyl-terminal hydrolase 4 OS=Saccharomyces cerevisiae (strain ATCC 204508 / S288c) OX=559292 GN=DOA4 PE=1 SV=2	Ubiquitin carboxyl-terminal hydrolase 3
g1070.t1	yli:YALI0D25938g YALI0D25938p; K00698 chitin synthase [EC:2.4.1.16]	GO:0006031(chitin biosynthetic process) GO:2001256(regulation of store-operated calcium entry)	KOG2571	PHI:457|Q5A409|CHS2|5476|Candida albicans|mixed outcome	XP_018986845.1 hypothetical protein BABINDRAFT_6205	#N/A	#N/A	gnl|TC-DB|P29465|4.D.1.1.12 Chitin synthase 3 OS=Saccharomyces cerevisiae (strain ATCC 204508 / S288c) GN=CHS3 PE=1 SV=3	Chitin synthase 2
g1071.t1	tup:102473670 CENPB; centromere protein B, 80kDa; K11496 centromere protein B	0	KOG3105	#N/A	XP_020048240.1 hypothetical protein ASCRUDRAFT_7392	#N/A	#N/A	#N/A	0
g1072.t1	dha:DEHA2D03652g DEHA2D03652p; K11117 protein STN1	{NA}	0	#N/A	XP_003685506.1 hypothetical protein TPHA_0D04380	#N/A	#N/A	#N/A	#N/A
g1074.t1	ctp:CTRG_03093 hypothetical protein; K15462 protein ATS1	{NA}	0	#N/A	ONH70148.1 Aromatic-amino-acid aminotransferase 1	#N/A	#N/A	#N/A	0
g1075.t1	dha:DEHA2C15774g DEHA2C15774p; K14439 SWI/SNF-related matrix-associated actin-dependent regulator of chromatin subfamily A containing DEAD/H box 1 [EC:3.6.4.12]	GO:0030001(metal ion transport) GO:0055085(transmembrane transport)	KOG0389	PHI:2821|Q5ALP9|SNF2|5476|Candida albicans|reduced virulence	XP_018983163.1 hypothetical protein BABINDRAFT_163222	#N/A	#N/A	#N/A	ATP-dependent helicase fft2
g1076.t1	uma:UMAG_06421 hypothetical protein; K03189 urease accessory protein	{NA}	KOG2948	#N/A	ODV98133.1 hypothetical protein PACTADRAFT_47944	#N/A	#N/A	#N/A	0
g1077.t1	dha:DEHA2D09152g DEHA2D09152p; K00624 carnitine O-acetyltransferase [EC:2.3.1.7]	0	KOG3719	PHI:2911|A7F6V9|Ss-pth2|5180|Sclerotinia sclerotiorum|mixed outcome	XP_020050070.1 DDE-domain-containing protein	#N/A	#N/A	gnl|TC-DB|P43155|4.C.2.1.1 Carnitine O-acetyltransferase - Homo sapiens (Human).	0
g1078.t1	clu:CLUG_03803 hypothetical protein; K03426 NAD+ diphosphatase [EC:3.6.1.22]	0	KOG3084	#N/A	ONH70150.1 Protein STN1	#N/A	#N/A	#N/A	0
g1079.t1	kla:KLLA0D03608g hypothetical protein; K06942 uncharacterized protein	0	KOG1491	#N/A	XP_020069827.1 RCC1/BLIP-II protein	#N/A	#N/A	#N/A	Uncharacterized GTP-binding protein OLA1
g1080.t1	aor:AOR_1_530074 AO090038000318; nuclear mRNA splicing factor-associated protein; K13093 HIV Tat-specific factor 1	0	KOG1548	#N/A	XP_020079221.1 hypothetical protein HYPBUDRAFT_101123	#N/A	#N/A	#N/A	Splicing factor U2AF-associated protein 2
g1081.t1	ppa:PAS_chr4_0225 Gamma subunit of coatomer, a heptameric protein complex that together with Arf1p forms the COPI coat; K17267 coatomer protein complex, subunit gamma	GO:0016192(vesicle-mediated transport) GO:0006886(intracellular protein transport)	KOG1078	#N/A	XP_019039935.1 hypothetical protein WICANDRAFT_29474	#N/A	#N/A	gnl|TC-DB|Q10567|9.B.278.1.1 AP-1 complex subunit beta-1 OS=Homo sapiens OX=9606 GN=AP1B1 PE=1 SV=2	Coatomer subunit gamma
g1082.t1	ssl:SS1G_12740 hypothetical protein; K12606 CCR4-NOT transcription complex subunit 9	{NA}	KOG3036	#N/A	ONH69378.1 putative mitochondrial carnitine O-acetyltransferase	#N/A	#N/A	#N/A	0
g1083.t1	erc:Ecym_2199 hypothetical protein; K18694 phosphatidylglycerol phospholipase C [EC:3.1.4.-]	GO:0006629(lipid metabolic process)	KOG2258	#N/A	XP_019037479.1 hypothetical protein WICANDRAFT_33483	#N/A	#N/A	#N/A	0
g1084.t1	clu:CLUG_03803 hypothetical protein; K03426 NAD+ diphosphatase [EC:3.6.1.22]	0	KOG3084	#N/A	XP_020050083.1 GTP-dependent nucleic acid-binding protein engD	#N/A	#N/A	#N/A	0
g1085.t1	pic:PICST_58159 SRP72; part of the signal recognition particle (SRP) ribonucleoprotein (RNP) complex; K03108 signal recognition particle subunit SRP72	GO:0006614(SRP-dependent cotranslational protein targeting to membrane)	KOG2376	#N/A	KAA8908444.1 hypothetical protein FN846DRAFT_1010806	#N/A	#N/A	#N/A	Signal recognition particle subunit SRP72
g1086.t1	ppa:PAS_chr1-1_0465 hypothetical protein; K17900 lipase ATG15 [EC:3.1.1.3]	GO:0006629(lipid metabolic process)	KOG4540	PHI:2081|G4N703|Moatg15|318829|Magnaporthe oryzae|mixed outcome	XP_020050084.1 putative coatomer gamma subunit protein	#N/A	#N/A	#N/A	Putative lipase ATG15
g1088.t1	ctp:CTRG_02748 similar to endoplasmic reticulum mannosyltransferase; K03843 alpha-1,3/alpha-1,6-mannosyltransferase [EC:2.4.1.132 2.4.1.257]	{NA}	KOG0853	PHI:2441|F9XJV5|MgAlg2|1047171|Zymoseptoria tritici (related: Mycosphaerella graminicola)|reduced virulence	CDR41110.1 CYFA0S06e01860g1_1	#N/A	#N/A	#N/A	Alpha-1,3/1,6-mannosyltransferase ALG2
g1089.t1	pgu:PGUG_05776 hypothetical protein; K11365 SAGA-associated factor 73	{NA}	KOG4140	#N/A	XP_020050073.1 PLC-like phosphodiesterase	#N/A	#N/A	#N/A	0
g1090.t1	cot:CORT_0B00700 Cgt1 mRNA 5' guanylyltransferase; K00987 mRNA guanylyltransferase [EC:2.7.7.50]	GO:0006310(DNA recombination) GO:0006281(DNA repair) GO:0006370(7-methylguanosine mRNA capping) GO:0006397(mRNA processing)	KOG2386	PHI:1585|I1RS43|GzOB025|5518|Fusarium graminearum (related: Gibberella zeae)|reduced virulence	XP_019037479.1 hypothetical protein WICANDRAFT_33483	#N/A	#N/A	#N/A	mRNA-capping enzyme subunit alpha
g1091.t1	ppa:PAS_chr4_0782 hypothetical protein; K12849 pre-mRNA-splicing factor 38A	{NA}	KOG2889	#N/A	XP_019037251.1 hypothetical protein WICANDRAFT_80204	#N/A	#N/A	#N/A	0
g1092.t1	afm:AFUA_7G01240 phytase (EC:3.1.3.8); K01083 3-phytase [EC:3.1.3.8]	0	KOG1382	PHI:3236|J9VHR6|Aph1|5207|Cryptococcus neoformans|unaffected pathogenicity	XP_022460983.1 uncharacterized protein KUCA_T00004980001	#N/A	#N/A	#N/A	3-phytase A
g1093.t1	acan:ACA1_192000 protein kinase domain containing protein; K08857 NIMA (never in mitosis gene a)-related kinase [EC:2.7.11.1]	{NA}	KOG1032	#N/A	ONH67565.1 hypothetical protein BON22_2369	#N/A	#N/A	gnl|TC-DB|Q06681|9.B.198.2.1 Membrane-anchored lipid-binding protein YSP2 OS=Saccharomyces cerevisiae (strain ATCC 204508 / S288c) GN=YSP2 PE=1 SV=1	GRAM domain-containing protein YSP2
g1094.t1	ctp:CTRG_01261 oligosaccharyl transferase STT3 subunit; K07151 dolichyl-diphosphooligosaccharide--protein glycosyltransferase [EC:2.4.99.18]	GO:0006486(protein glycosylation)	KOG2292	#N/A	OUM55560.1 hypothetical protein BVG19_g5112	#N/A	#N/A	gnl|TC-DB|P39007|9.B.142.3.14 Dolichyl-diphosphooligosaccharide--protein glycosyltransferase subunit STT3 OS=Saccharomyces cerevisiae (strain ATCC 204508 / S288c) GN=STT3 PE=1 SV=2	Dolichyl-diphosphooligosaccharide--protein glycosyltransferase subunit STT3
g1096.t1	erc:Ecym_2178 hypothetical protein; K15508 21S rRNA (uridine2791-2'-O)-methyltransferase [EC:2.1.1.168]	GO:0000079(regulation of cyclin-dependent protein kinase activity) GO:0032259(methylation)	KOG4589	#N/A	XP_019037255.1 hypothetical protein WICANDRAFT_64196	#N/A	#N/A	#N/A	Ribosomal RNA methyltransferase MRM2, mitochondrial
g1097.t1	ppa:PAS_chr1-1_0181 Essential beta'-coat protein of the COPI coatomer, involved in ER-to-Golgi and Golgi-to-ER transport; K17302 coatomer, subunit beta'	GO:0006886(intracellular protein transport) GO:0016192(vesicle-mediated transport)	KOG0276	PHI:2310|I2DB61|VGB|27337|Verticillium dahliae|reduced virulence	XP_020050080.1 PRP38-domain-containing protein	#N/A	#N/A	gnl|TC-DB|P41811|3.A.31.1.1 Coatomer subunit beta' OS=Saccharomyces cerevisiae (strain ATCC 204508 / S288c) OX=559292 GN=SEC27 PE=1 SV=1	Coatomer subunit beta'
g1098.t1	bsc:COCSADRAFT_171710 glycosyltransferase family 57 protein; K03849 alpha-1,3-glucosyltransferase [EC:2.4.1.265]	{NA}	KOG1245	PHI:1441|I1RFP4|GzDDT|5518|Fusarium graminearum (related: Gibberella zeae)|unaffected pathogenicity	XP_029319444.1 uncharacterized protein C5L36_0A05620	#N/A	#N/A	#N/A	0
g1099.t1	ppa:PAS_chr1-4_0212 tRNA:pseudouridine synthase, introduces pseudouridines at positions 26-28, 34-36, 65, and 67 of tRNA; K06173 tRNA pseudouridine38-40 synthase [EC:5.4.99.12]	GO:0001522(pseudouridine synthesis) GO:0009451(RNA modification)	KOG2553	#N/A	XP_020050357.1 hypothetical protein ASCRUDRAFT_73763	#N/A	#N/A	#N/A	tRNA pseudouridine synthase 1
g1100.t1	cten:CANTEDRAFT_107995 hypothetical protein; K07565 60S ribosome subunit biogenesis protein NIP7	{NA}	KOG3492	#N/A	XP_007374751.1 hypothetical protein SPAPADRAFT_60570	#N/A	#N/A	#N/A	60S ribosome subunit biogenesis protein NIP7
g1101.t1	lth:KLTH0H03872g mitochondrial 37S ribosomal protein RSM23; K17408 small subunit ribosomal protein S29	GO:0006614(SRP-dependent cotranslational protein targeting to membrane)	KOG3928	#N/A	SCU93176.1 LADA_0G01728g1_1	#N/A	#N/A	#N/A	37S ribosomal protein S23, mitochondrial
g1103.t1	sita:101772259 endo-1,3;1,4-beta-D-glucanase-like; K01061 carboxymethylenebutenolidase [EC:3.1.1.45]	0	KOG3043	#N/A	XP_022456558.1 uncharacterized protein KUCA_T00000507001	#N/A	#N/A	#N/A	Protein AIM2
g1108.t1	ppa:PAS_chr1-1_0242 DNA Topoisomerase III, conserved protein that functions in a complex with Sgs1p and Rmi1p; K03165 DNA topoisomerase III [EC:5.99.1.2]	GO:0006265(DNA topological change)	KOG1956	#N/A	XP_019037261.1 hypothetical protein WICANDRAFT_56630	#N/A	#N/A	gnl|TC-DB|Q07711|3.A.7.7.1 DNA topoisomerase I (EC 5.99.1.2) (Omega-protein) (Relaxing enzyme) (Untwisting enzyme) (Swivelase) - Staphylococcus aureus.	DNA topoisomerase 3
g1110.t1	ndi:NDAI_0F03160 NDAI0F03160; hypothetical protein; K09550 prefoldin subunit 4	GO:0007155(cell adhesion) GO:0006457(protein folding)	KOG1760	#N/A	XP_002490329.1 tRNA:pseudouridine synthase, introduces pseudouridines at positions 26-28, 34-36, 65, and 67 of tRNA	#N/A	#N/A	#N/A	Prefoldin subunit 4
g1112.t1	yli:YALI0F11341g YALI0F11341p; K15163 mediator of RNA polymerase II transcription subunit 12, fungi type	GO:0006357(regulation of transcription from RNA polymerase II promoter)	KOG4522	#N/A	XP_022459646.1 uncharacterized protein KUCA_T00003632001	#N/A	#N/A	#N/A	Mediator of RNA polymerase II transcription subunit 12
g1113.t1	mbe:MBM_07492 peptidase C1-like family protein; K01372 bleomycin hydrolase [EC:3.4.22.40]	GO:0006508(proteolysis)	KOG4128	#N/A	XP_011272484.1 37S ribosomal protein S23, mitochondrial	#N/A	#N/A	#N/A	Cysteine proteinase 1, mitochondrial
g1114.t1	sot:102595432 basic form of pathogenesis-related protein 1-like; K13449 pathogenesis-related protein 1	{NA}	KOG3017	PHI:184|Q9HFZ2|RBT4|5476|Candida albicans|effector (plant avirulence determinant)	KGQ86435.1 hypothetical protein MEO_03377	#N/A	#N/A	gnl|TC-DB|P11670|8.B.9.1.5 Basic form of pathogenesis-related protein 1 OS=Nicotiana tabacum PE=3 SV=1	Protein PRY2
g1115.t1	ani:AN0358.2 hypothetical protein; K15071 recyclin-1	0	KOG3017	PHI:184|Q9HFZ2|RBT4|5476|Candida albicans|effector (plant avirulence determinant)	XP_020046270.1 prokaryotic type I DNA topoisomerase	#N/A	#N/A	gnl|TC-DB|P11670|8.B.9.1.5 Basic form of pathogenesis-related protein 1 OS=Nicotiana tabacum PE=3 SV=1	Protein PRY2
g1116.t1	dha:DEHA2A12452g DEHA2A12452p; K08501 syntaxin 8	GO:0006948(induction by virus of host cell-cell fusion)	euNOG10931	PHI:5366|G4N6P2|MoSyn8|148305|Magnaporthe oryzae|unaffected pathogenicity	XP_003670877.1 hypothetical protein NDAI_0F03160	#N/A	#N/A	#N/A	0
g1117.t1	kla:KLLA0F07975g hypothetical protein; K01885 glutamyl-tRNA synthetase [EC:6.1.1.17]	GO:0043039(tRNA aminoacylation)	KOG1149	PHI:2521|Q4WEM7|GUS1|746128|Aspergillus fumigatus|loss of pathogenicity	XP_020069513.1 hypothetical protein CYBJADRAFT_168413	#N/A	#N/A	#N/A	Glutamate--tRNA ligase, mitochondrial
g1120.t1	ctp:CTRG_04810 eukaryotic initiation factor 4A-12; K13025 ATP-dependent RNA helicase [EC:3.6.4.13]	GO:0019079(viral genome replication)	KOG0328	PHI:423|Q58Z64|VAD1|5207|Cryptococcus neoformans|reduced virulence	ANZ77235.1 BA75_04049T0	#N/A	#N/A	gnl|TC-DB|P38919|3.A.18.1.1 Eukaryotic initiation factor 4A-III - Homo sapiens (Human).	0
g1121.t1	yli:YALI0D12364g YALI0D12364p; K10981 DNA polymerase IV [EC:2.7.7.7]	0	KOG2534	#N/A	XP_003673874.1 hypothetical protein NCAS_0A09350	#N/A	#N/A	#N/A	DNA polymerase lambda
g1122.t1	ppa:PAS_chr2-1_0777 Mitochondrial tRNA pseudouridine synthase involved in pseudouridylation of mitochondrial tRNAs; K15453 tRNA pseudouridine31 synthase [EC:5.4.99.42]	GO:0001522(pseudouridine synthesis) GO:0009451(RNA modification)	KOG1919	#N/A	XP_018983286.1 hypothetical protein BABINDRAFT_40353, partial	#N/A	#N/A	#N/A	0
g1125.t1	ctp:CTRG_03243 hypothetical protein; K18803 protein-histidine N-methyltransferase [EC:2.1.1.85]	{NA}	KOG2920	#N/A	XP_020050046.1 hypothetical protein ASCRUDRAFT_67813	#N/A	#N/A	#N/A	Histidine protein methyltransferase 1
g1129.t1	ppa:PAS_chr3_1123 Protein with similarity to mammalian developmentally regulated GTP-binding protein; K06944 uncharacterized protein	GO:0006260(DNA replication)	KOG1486	#N/A	QEU59142.1 Mse1	#N/A	#N/A	gnl|TC-DB|P73182|9.A.8.1.3 Ferrous iron transport protein B homolog - Synechocystis sp. (strain PCC 6803).	Ribosome-interacting GTPase 2
g1132.t1	tdl:TDEL_0E04540 TDEL0E04540; hypothetical protein; K02328 DNA polymerase delta subunit 2	GO:0006260(DNA replication)	KOG2732	#N/A	XP_011271849.1 ATP-dependent RNA helicase	#N/A	#N/A	#N/A	DNA polymerase delta small subunit
g1134.t1	rco:RC0261 fdxB; ferredoxin; K04755 ferredoxin, 2Fe-2S	0	KOG3309	PHI:2771|D7HX46|secG|29438|Pseudomonas savastanoi|unaffected pathogenicity	XP_011273936.1 DNA nucleotidylexotransferase	#N/A	#N/A	#N/A	Adrenodoxin homolog, mitochondrial
g1135.t1	spaa:SPAPADRAFT_156764 mitochondrial methionyl-tRNA synthetase; K01874 methionyl-tRNA synthetase [EC:6.1.1.10]	GO:0006418(tRNA aminoacylation for protein translation)	KOG0436	#N/A	XP_002491713.1 Mitochondrial tRNA pseudouridine synthase involved in pseudouridylation of mitochondrial tRNAs	#N/A	#N/A	#N/A	Methionine--tRNA ligase, mitochondrial
g1137.t1	cal:CaO19.4186 PCT1; phosphorylcholine transferase; K00968 choline-phosphate cytidylyltransferase [EC:2.7.7.15]	GO:0009058(biosynthetic process)	KOG2804	#N/A	CDR41074.1 CYFA0S06e01112g1_1	#N/A	#N/A	#N/A	Choline-phosphate cytidylyltransferase
g1138.t1	bor:COCMIDRAFT_101182 hypothetical protein; K13431 signal recognition particle receptor subunit alpha	0	KOG1134	#N/A	ONH65114.1 Ribosome-interacting GTPase 2	#N/A	#N/A	gnl|TC-DB|Q07798|1.A.17.5.7 Sporulation-specific protein 75 OS=Saccharomyces cerevisiae (strain ATCC 204508 / S288c) GN=SPO75 PE=1 SV=1	0
g1139.t1	cot:CORT_0E02560 Mmm1 protein; K17764 maintenance of mitochondrial morphology protein 1	GO:0017000(antibiotic biosynthetic process)	euNOG08783	#N/A	XP_019037924.1 hypothetical protein WICANDRAFT_31623, partial	#N/A	#N/A	gnl|TC-DB|P41800|9.A.58.1.1 Maintenance of mitochondrial morphology protein 1 OS=Saccharomyces cerevisiae (strain ATCC 204508 / S288c) GN=MMM1 PE=1 SV=2	0
g1143.t1	lel:LELG_05264 eukaryotic translation initiation factor 4E; K03259 translation initiation factor 4E	GO:0006413(translational initiation)	KOG1670	#N/A	KAA8912148.1 hypothetical protein TRICI_003613	#N/A	#N/A	#N/A	Eukaryotic translation initiation factor 4E
g1144.t1	fve:101293693 Niemann-Pick C1 protein-like; K12385 Niemann-Pick C1 protein	{NA}	KOG1933	PHI:1167|I1RY25|NPC1|5518|Fusarium graminearum (related: Gibberella zeae)|unaffected pathogenicity	XP_020048576.1 mitochondrial methionyl-tRNA synthetase	#N/A	#N/A	gnl|TC-DB|P97260|2.A.6.6.4 SREBP CLEAVAGE ACTIVATING PROTEIN - Cricetulus griseus (Chinese hamster).	Sterol regulatory element-binding protein cleavage-activating protein
g1145.t1	ppa:PAS_chr3_0936 3-deoxy-D-arabino-heptulosonate-7-phosphate (DAHP) synthase; K01626 3-deoxy-7-phosphoheptulonate synthase [EC:2.5.1.54]	GO:0009058(biosynthetic process)	euNOG04106	#N/A	ODV93248.1 hypothetical protein PACTADRAFT_51864	#N/A	#N/A	#N/A	Phospho-2-dehydro-3-deoxyheptonate aldolase, phenylalanine-inhibited
g1146.t1	clu:CLUG_04032 hypothetical protein; K05605 3-hydroxyisobutyryl-CoA hydrolase [EC:3.1.2.4]	GO:0008152(metabolic process)	KOG1684	#N/A	XP_018985996.1 hypothetical protein BABINDRAFT_18083, partial	#N/A	#N/A	#N/A	3-hydroxyisobutyryl-CoA hydrolase, mitochondrial
g1147.t1	clu:CLUG_04038 hypothetical protein; K13126 polyadenylate-binding protein	0	KOG0123	PHI:2544|Q4WK03|PAB1|746128|Aspergillus fumigatus|effector (plant avirulence determinant)	XP_020048962.1 hypothetical protein ASCRUDRAFT_137002	1104152|Glarealozoyensis74030	#N/A	gnl|TC-DB|P52298|9.A.60.1.1 Nuclear cap-binding protein subunit 2 OS=Homo sapiens GN=NCBP2 PE=1 SV=1	Polyadenylate-binding protein, cytoplasmic and nuclear
g1148.t1	pic:PICST_85399 hypothetical protein; K03247 translation initiation factor 3 subunit H	0	KOG1560	#N/A	XP_020047073.1 eukaryotic translation initiation factor 4E	#N/A	#N/A	#N/A	Eukaryotic translation initiation factor 3 subunit H
g1149.t1	clu:CLUG_03680 hypothetical protein; K04567 lysyl-tRNA synthetase, class II [EC:6.1.1.6]	GO:0043039(tRNA aminoacylation) GO:0006418(tRNA aminoacylation for protein translation)	KOG1885	PHI:1594|V6RRH2|GzOB034|5518|Fusarium graminearum (related: Gibberella zeae)|increased virulence (hypervirulence)	XP_022460452.1 uncharacterized protein KUCA_T00004445001	#N/A	#N/A	gnl|TC-DB|WP_121250785|9.B.111.1.5 lysine--tRNA ligase [Solirubrobacter pauli]	Lysine--tRNA ligase, cytoplasmic
g1150.t1	clu:CLUG_03679 hypothetical protein; K14864 tRNA (cytidine32/guanosine34-2'-O)-methyltransferase [EC:2.1.1.205]	GO:0032259(methylation)	KOG1099	#N/A	SCV12171.1 3-deoxy-D-arabino-heptulosonate-7-phosphate (DAHP) synthase	#N/A	#N/A	#N/A	tRNA (cytidine(32)/guanosine(34)-2'-O)-methyltransferase
g1151.t1	erc:Ecym_2659 hypothetical protein; K02946 small subunit ribosomal protein S10	{NA}	KOG3321	#N/A	XP_020050239.1 ClpP/crotonase	#N/A	#N/A	#N/A	37S ribosomal protein S10, mitochondrial
g1152.t1	ztr:MYCGRDRAFT_109098 hypothetical protein; K14864 tRNA (cytidine32/guanosine34-2'-O)-methyltransferase [EC:2.1.1.205]	GO:0046856(phosphatidylinositol dephosphorylation)	KOG0800	#N/A	XP_020077351.1 hypothetical protein HYPBUDRAFT_152844	39946|OryzasativaIndicaGroup	#N/A	gnl|TC-DB|Q7X843|8.A.112.1.6 RING-H2 finger protein ATL48 OS=Arabidopsis thaliana OX=3702 GN=ATL48 PE=1 SV=2	0
g1153.t1	dha:DEHA2F17358g DEHA2F17358p; K00550 methylene-fatty-acyl-phospholipid synthase [EC:2.1.1.16]	{NA}	KOG4142	#N/A	XP_020050241.1 eukaryotic translation initiation factor	#N/A	#N/A	gnl|TC-DB|NP_012607.1|9.B.115.1.12 bifunctional phosphatidyl-N-methylethanolamine N-methyltransferase/phosphatidyl-N-dimethylethanolamine N-methyltransferase [Saccharomyces cerevisiae S288C]	Phosphatidyl-N-methylethanolamine N-methyltransferase
g1156.t1	ppa:PAS_chr2-1_0490 Nitrogen catabolite repression transcriptional regulator; K00799 glutathione S-transferase [EC:2.5.1.18]	0	KOG0867	#N/A	XP_006690061.1 uncharacterized protein CANTEDRAFT_132499	#N/A	#N/A	#N/A	Disulfide-bond oxidoreductase YfcG
g1158.t1	yli:YALI0E10637g YALI0E10637p; K14209 solute carrier family 36 (proton-coupled amino acid transporter)	GO:0006629(lipid metabolic process)	KOG1304	#N/A	XP_019037104.1 hypothetical protein WICANDRAFT_34414	#N/A	#N/A	gnl|TC-DB|P36062|2.A.18.7.1 Hypothetical 75.5 kDa protein in SDH1-CIM5/YTA3 intergenic region - Saccharomyces cerevisiae (Baker's yeast).	0
g1159.t1	cdu:CD36_35450 low-temperature viability protein, putative; K14798 protein LTV1	{NA}	KOG2637	#N/A	ONH66899.1 hypothetical protein BON22_3272	#N/A	#N/A	#N/A	Protein LTV1
g1160.t1	spaa:SPAPADRAFT_69614 Kontroller of growth; K07204 regulatory associated protein of mTOR	0	KOG1517	#N/A	XP_011273809.1 hypothetical protein BN7_3845	#N/A	#N/A	#N/A	0
g1161.t1	lth:KLTH0D06380g KLTH0D06380p; K14376 poly(A) polymerase [EC:2.7.7.19]	GO:0043631(RNA polyadenylation)	KOG2245	#N/A	XP_020050266.1 phospholipid methyltransferase	#N/A	#N/A	#N/A	Poly(A) polymerase PAPalpha
g1162.t1	clu:CLUG_01050 hypothetical protein; K14642 golgi apyrase [EC:3.6.1.5]	0	KOG1386	PHI:3459|Q4QFI1|NTPDase1|5664|Leishmania major|reduced virulence	XP_022461367.1 uncharacterized protein KUCA_T00005368001	#N/A	#N/A	#N/A	Golgi apyrase
g1163.t1	ppa:PAS_chr2-1_0461 Putative protein of unknown function; K17786 mitochondrial organizing structure protein 2	GO:0042407(cristae formation)	euNOG10146	#N/A	XP_019037954.1 hypothetical protein WICANDRAFT_19729, partial	#N/A	#N/A	#N/A	Mitochondrial organizing structure protein 2
g1165.t1	pgu:PGUG_05511 hypothetical protein; K15119 solute carrier family 25, member 39/40	{NA}	KOG0761	PHI:4672|Q4WBL9|AmcA|746128|Aspergillus fumigatus|unaffected pathogenicity	XP_018987351.1 hypothetical protein BABINDRAFT_160233	#N/A	#N/A	gnl|TC-DB|Q8TBP6|2.A.29.14.6 Solute carrier family 25 member 40 OS=Homo sapiens GN=SLC25A40 PE=2 SV=1	Mitochondrial carrier protein MTM1
g1166.t1	ctp:CTRG_05386 similar to HST3 protein; K11121 NAD-dependent histone deacetylase SIR2 [EC:3.5.1.-]	0	KOG2684	PHI:2008|G4MS03|HST1|318829|Magnaporthe oryzae|unaffected pathogenicity	XP_019036166.1 hypothetical protein WICANDRAFT_36290	#N/A	#N/A	#N/A	NAD-dependent histone deacetylase HST3
g1169.t1	pic:PICST_89695 SCW4.1; Soluble Cell Wall protein (EC:3.2.1.58); K01210 glucan 1,3-beta-glucosidase [EC:3.2.1.58]	GO:0005975(carbohydrate metabolic process)	euNOG04265	PHI:816|G4MRS8|MGG_04582|318829|Magnaporthe oryzae|reduced virulence	XP_002552998.1 KLTH0D06380p	#N/A	#N/A	gnl|TC-DB|Q9I4H4|4.D.3.1.11 NdvB OS=Pseudomonas aeruginosa (strain ATCC 15692 / PAO1 / 1C / PRS 101 / LMG 12228) GN=ndvB PE=4 SV=1	Probable family 17 glucosidase SCW10
g1170.t1	tbl:TBLA_0B01620 TBLA0B01620; hypothetical protein; K06867 uncharacterized protein	{NA}	KOG2210	#N/A	ODV97389.1 hypothetical protein PACTADRAFT_49110	#N/A	#N/A	gnl|TC-DB|P38755|2.D.1.1.4 Oxysterol-binding protein homolog 7 OS=Saccharomyces cerevisiae (strain ATCC 204508 / S288c) GN=OSH7 PE=1 SV=1	0
g1171.t1	tca:657826 multidrug resistance-associated protein 1; K05665 ATP-binding cassette, subfamily C (CFTR/MRP), member 1	GO:0006777(Mo-molybdopterin cofactor biosynthetic process) GO:0006810(transport) GO:0007264(small GTPase mediated signal transduction) GO:0055085(transmembrane transport)	KOG0054	PHI:267|Q9UW87|MLT1|5476|Candida albicans|reduced virulence	ODV95290.1 hypothetical protein PACTADRAFT_50036	#N/A	#N/A	gnl|TC-DB|P39109|3.A.1.208.11 Metal resistance protein YCF1 (Yeast cadmium factor 1) - Saccharomyces cerevisiae (Baker's yeast).	Metal resistance protein YCF1
g1172.t1	pgu:PGUG_03214 hypothetical protein; K03028 26S proteasome regulatory subunit N1	GO:0051716(cellular response to stimulus) GO:0006270(DNA-dependent DNA replication initiation) GO:0007275(multicellular organismal development) GO:0030001(metal ion transport) GO:0006364(rRNA processing) GO:0006401(RNA catabolic process) GO:0016485(protein processing) GO:0055085(transmembrane transport)	KOG2005	#N/A	XP_019038125.1 hypothetical protein WICANDRAFT_63425	#N/A	#N/A	#N/A	26S proteasome regulatory subunit RPN1
g1175.t1	ncs:NCAS_0A06740 NCAS0A06740; hypothetical protein; K00872 homoserine kinase [EC:2.7.1.39]	0	KOG1537	#N/A	XP_020046628.1 DHS-like NAD/FAD-binding domain-containing protein	#N/A	#N/A	#N/A	Homoserine kinase
g1176.t1	clu:CLUG_02838 hypothetical protein; K13337 peroxin-19	GO:0006886(intracellular protein transport) GO:0009058(biosynthetic process) GO:0090200(positive regulation of release of cytochrome c from mitochondria) GO:0043065(positive regulation of apoptotic process) GO:0097193(intrinsic apoptotic signaling pathway)	KOG3133	PHI:4084|G4ND53|MoPex19|318829|Magnaporthe oryzae|unaffected pathogenicity	XP_011276257.1 putative family 17 glucosidase SCW4	#N/A	#N/A	gnl|TC-DB|P40855|9.A.17.1.2 Peroxisomal biogenesis factor 19 (Peroxin-19) (Peroxisomal farnesylated protein) (33 kDa housekeeping protein) - Homo sapiens (Human).	Peroxisomal biogenesis factor 19
g1177.t1	cot:CORT_0E02450 Tok1 protein; K05389 potassium channel subfamily K, other eukaryote	GO:0006470(protein dephosphorylation) GO:0006811(ion transport) GO:0055085(transmembrane transport)	KOG1418	PHI:3594|H6VMG0|Ptp2|5207|Cryptococcus neoformans|loss of pathogenicity	XP_019037910.1 hypothetical protein WICANDRAFT_32779	#N/A	#N/A	gnl|TC-DB|C0IRA7|1.A.1.7.10 TOK potassium channel OS=Candida albicans OX=5476 PE=2 SV=1	Tyrosine-protein phosphatase 1
g1178.t1	nte:NEUTE1DRAFT80879 NEUTE1DRAFT_80879; hypothetical protein; K03448 MFS transporter, ACS family, pantothenate transporter	GO:0055085(transmembrane transport)	KOG2533	PHI:1555|I1RDG6|GzMyb019|5518|Fusarium graminearum (related: Gibberella zeae)|effector (plant avirulence determinant)	XP_020046785.1 hypothetical protein ASCRUDRAFT_76455	229533|FusariumgraminearumPH-1	#N/A	gnl|TC-DB|P39709|2.A.1.14.37 Probable transporter SEO1 OS=Saccharomyces cerevisiae (strain ATCC 204508 / S288c) GN=SEO1 PE=1 SV=1	0
g1179.t1	ure:UREG_05766 hypothetical protein; K03249 translation initiation factor 3 subunit F	0	KOG2975	#N/A	XP_002493134.1 Non-ATPase base subunit of the 19S regulatory particle of the 26S proteasome	#N/A	#N/A	#N/A	Eukaryotic translation initiation factor 3 subunit F
g1181.t1	lth:KLTH0H05280g KLTH0H05280p; K08141 MFS transporter, SP family, general alpha glucoside:H+ symporter	GO:0055085(transmembrane transport)	KOG0254	PHI:1094|I1RL30|FGSG_04610|5518|Fusarium graminearum (related: Gibberella zeae)|unaffected pathogenicity	CDR46026.1 CYFA0S21e01156g1_1	#N/A	#N/A	gnl|TC-DB|Q32SL4|2.A.1.1.138 Maltose permease OS=Pichia angusta OX=870730 GN=MAL2 PE=3 SV=1	Maltose permease MAL61
g1185.t1	ppa:PAS_chr3_0868 Fructose-1,6-bisphosphatase, key regulatory enzyme in the gluconeogenesis pathway; K03841 fructose-1,6-bisphosphatase I [EC:3.1.3.11]	GO:0046854(phosphatidylinositol phosphorylation)	KOG1458	#N/A	XP_011272020.1 Peroxisomal biogenesis factor 19	#N/A	#N/A	#N/A	Fructose-1,6-bisphosphatase
g1186.t1	dha:DEHA2C08734g DEHA2C08734p; K11373 elongator complex protein 1	GO:0006355(regulation of transcription, DNA-dependent) GO:0002098(tRNA wobble uridine modification)	KOG1920	#N/A	XP_020048938.1 voltage-gated potassium channel	#N/A	#N/A	#N/A	Elongator complex protein 1
g1188.t1	cot:CORT_0D05750 Atp10 protein; K18192 mitochondrial ATPase complex subunit ATP10	{NA}	KOG4614	#N/A	VEU21998.1 DEKNAAC102986	#N/A	#N/A	#N/A	0
g1189.t1	ctp:CTRG_01318 hypothetical protein; K08098 phosphatidylinositol glycan, class Z [EC:2.4.1.-]	0	0	#N/A	XP_011273116.1 hypothetical protein BN7_4581	#N/A	#N/A	#N/A	GPI mannosyltransferase 4
g1190.t1	pic:PICST_72104 IDP1; Isocitrate dehydrogenase [NADP], mitochondrial precursor (Oxalosuccinate decarboxylase) (IDH) (NADP(+)-specific ICDH) (IDP) (CtIDP1) (EC:1.1.1.42); K00031 isocitrate dehydrogenase [EC:1.1.1.42]	GO:0055114(oxidation-reduction process)	KOG1526	#N/A	XP_018984156.1 hypothetical protein BABINDRAFT_162509	#N/A	#N/A	#N/A	Isocitrate dehydrogenase [NADP], mitochondrial
g1191.t1	kaf:KAFR_0A05990 KAFR0A05990; hypothetical protein; K14799 pre-rRNA-processing protein TSR1	GO:0042254(ribosome biogenesis)	KOG1980	#N/A	ODV94898.1 hypothetical protein PACTADRAFT_50748	#N/A	#N/A	#N/A	Ribosome biogenesis protein TSR1
g1192.t1	ppa:PAS_chr1-4_0511 Metalloprotease; K01408 insulysin [EC:3.4.24.56]	{NA}	KOG0959	#N/A	XP_019039566.1 hypothetical protein WICANDRAFT_30525	#N/A	#N/A	#N/A	A-factor-processing enzyme
g1193.t1	fpu:FPSE_11788 hypothetical protein; K11450 lysine-specific histone demethylase 1A [EC:1.-.-.-]	GO:0006904(vesicle docking involved in exocytosis) GO:0016192(vesicle-mediated transport)	KOG1302	#N/A	XP_019041872.1 hypothetical protein WICANDRAFT_26989	#N/A	#N/A	#N/A	Vacuolar protein sorting-associated protein 33
g1194.t1	aor:AOR_1_1816174 AO090005001044; ribonuclease T2; K01166 ribonuclease T2 [EC:3.1.27.1]	0	KOG1642	PHI:811|G4MS40|MGG_10510|318829|Magnaporthe oryzae|reduced virulence	XP_002547012.1 conserved hypothetical protein	#N/A	#N/A	#N/A	Ribonuclease T2
g1195.t1	afm:AFUA_4G08210 GNAT family acetyltransferase Nat4 (EC:2.3.1.-); K00680	0	KOG2488	#N/A	XP_018982363.1 hypothetical protein BABINDRAFT_163766	#N/A	#N/A	#N/A	0
g1197.t1	erc:Ecym_4610 hypothetical protein; K15732 RNA polymerase II subunit A C-terminal domain phosphatase [EC:3.1.3.16]	{NA}	KOG0323	#N/A	ONH67089.1 Ribosome biogenesis protein TSR1	#N/A	#N/A	#N/A	RNA polymerase II subunit A C-terminal domain phosphatase
g1198.t1	pic:PICST_34675 ELO2; Fatty acyl-CoA elongase/Polyunsaturated fatty acid specific elongation enzyme; K10245 fatty acid elongase 2 [EC:2.3.1.199]	0	KOG3071	#N/A	ODV93679.1 hypothetical protein PACTADRAFT_51446	#N/A	#N/A	#N/A	Elongation of fatty acids protein 2
g1199.t1	yli:YALI0F30415g YALI0F30415p; K12389 battenin	GO:0055085(transmembrane transport)	KOG3880	#N/A	XP_020046904.1 Sec1-like protein	#N/A	#N/A	gnl|TC-DB|Q59LX9|2.A.57.5.3 Protein BTN1 OS=Candida albicans (strain SC5314 / ATCC MYA-2876) GN=BTN1 PE=3 SV=1	Protein BTN1
g1201.t1	mbe:MBM_00351 MBOAT family protein; K11155 diacylglycerol O-acyltransferase 1 [EC:2.3.1.20 2.3.1.75 2.3.1.76]	{NA}	KOG0380	#N/A	XP_018985927.1 hypothetical protein BABINDRAFT_7313	#N/A	#N/A	gnl|TC-DB|O75907|2.A.50.4.1 Diacylglycerol O-acyltransferase 1 OS=Homo sapiens OX=9606 GN=DGAT1 PE=1 SV=2	0
g1204.t1	ppa:PAS_chr3_0545 Putative ATPase containing the DEAD/H helicase-related sequence motif; K19001 ATP-dependent DNA helicase	0	KOG0385	PHI:1552|I1S0N5|GzMyb016|5518|Fusarium graminearum (related: Gibberella zeae)|reduced virulence	XP_018985006.1 hypothetical protein BABINDRAFT_161396	#N/A	#N/A	#N/A	Uncharacterized ATP-dependent helicase IRC5
g1205.t1	ppa:PAS_chr3_0544 Component of the RSC chromatin remodeling complex; K11762 chromatin structure-remodeling complex subunit RSC8	0	KOG1279	PHI:1542|I1RE51|GzMyb006|5518|Fusarium graminearum (related: Gibberella zeae)|effector (plant avirulence determinant)	XP_022456944.1 uncharacterized protein KUCA_T00000896001	#N/A	#N/A	#N/A	Chromatin structure-remodeling complex protein RSC8
g1207.t1	fpe:Ferpe_0629 branched-chain amino acid ABC transporter permease; K01998 branched-chain amino acid transport system permease protein	GO:0009058(biosynthetic process)	euNOG04191	#N/A	XP_020044268.1 fatty acid elongase 2	#N/A	#N/A	#N/A	0
g1208.t1	pgu:PGUG_01518 hypothetical protein; K11423 histone-lysine N-methyltransferase SETD2 [EC:2.1.1.43]	GO:0034968(histone lysine methylation) GO:0006355(regulation of transcription, DNA-dependent)	KOG4442	PHI:2825|Q5ABG1|SET1|5476|Candida albicans|increased virulence (hypervirulence)	XP_011272090.1 putative membrane protein	#N/A	#N/A	#N/A	Histone-lysine N-methyltransferase, H3 lysine-36 specific
g1209.t1	pic:PICST_88824 MOT1; transcriptional accessory protein involved in TBP (TATA-binding protein) regulation helicase MOT1 (EC:3.6.1.3); K15192 TATA-binding protein-associated factor [EC:3.6.4.-]	GO:0051090(regulation of sequence-specific DNA binding transcription factor activity)	KOG0392	PHI:1552|I1S0N5|GzMyb016|5518|Fusarium graminearum (related: Gibberella zeae)|reduced virulence	XP_020049982.1 hypothetical protein ASCRUDRAFT_5626	#N/A	#N/A	#N/A	TATA-binding protein-associated factor MOT1
g1210.t1	gsl:Gasu_27310 mitochondrial carrier (BOU / S-adenosylmethionine carrier); K15111 solute carrier family 25 (mitochondrial S-adenosylmethionine transporter), member 26	GO:0015696(ammonium transport)	KOG0770	PHI:2038|G4MQZ2|Mir1|318829|Magnaporthe oryzae|unaffected pathogenicity	XP_011277440.1 Lymphoid-specific helicase	655844|MetarhiziumanisopliaeARSEF23	#N/A	gnl|TC-DB|Q03829|2.A.29.18.6 Uncharacterized mitochondrial carrier YMR166C OS=Saccharomyces cerevisiae (strain ATCC 204508 / S288c) OX=559292 GN=YMR166C PE=1 SV=1	0
g1211.t1	ppa:PAS_chr2-1_0853 hypothetical protein; K00128 aldehyde dehydrogenase (NAD+) [EC:1.2.1.3]	GO:0055114(oxidation-reduction process) GO:0008152(metabolic process)	KOG2450	PHI:2145|G4MXJ4|MoSSADH|318829|Magnaporthe oryzae|reduced virulence	XP_022457048.1 uncharacterized protein KUCA_T00001000001	#N/A	#N/A	#N/A	Potassium-activated aldehyde dehydrogenase, mitochondrial
g1212.t1	cot:CORT_0E02620 Hul5 protein; K10589 ubiquitin-protein ligase E3 C [EC:2.3.2.26]	0	KOG0942	#N/A	CEP20336.1 unnamed protein product	#N/A	#N/A	gnl|TC-DB|Q9VVI3|8.A.30.1.5 E3 ubiquitin-protein ligase Nedd-4 OS=Drosophila melanogaster OX=7227 GN=Nedd4 PE=1 SV=2	0
g1213.t1	ppa:PAS_chr3_0344 Essential DEAH-box ATP-dependent RNA helicase specific to the U3 snoRNP; K14780 ATP-dependent RNA helicase DHX37/DHR1 [EC:3.6.4.13]	GO:0019079(viral genome replication)	KOG0926	PHI:1579|I1RM25|GzOB019|5518|Fusarium graminearum (related: Gibberella zeae)|reduced virulence	XP_460767.2 DEHA2F09350p	#N/A	#N/A	#N/A	Probable ATP-dependent RNA helicase DHR1
g1215.t1	pgu:PGUG_02189 hypothetical protein; K09503 DnaJ homolog subfamily A member 2	GO:0006464(cellular protein modification process)	KOG0712	PHI:1414|I1RZL0|GzC2H081|5518|Fusarium graminearum (related: Gibberella zeae)|reduced virulence	XP_015468288.1 hypothetical protein AC631_02094	#N/A	#N/A	gnl|TC-DB|Q9NXW2|1.P.1.1.1 DnaJ homolog subfamily B member 12 OS=Homo sapiens GN=DNAJB12 PE=1 SV=4	DnaJ protein homolog xdj1
g1216.t1	ndi:NDAI_0H03300 NDAI0H03300; hypothetical protein; K02835 peptide chain release factor 1	GO:0006415(translational termination)	KOG2726	PHI:4652|Q1JLQ2|MntE|1314|Streptococcus pyogenes|loss of pathogenicity	XP_019038773.1 hypothetical protein WICANDRAFT_62153	#N/A	#N/A	#N/A	Peptide chain release factor 1, mitochondrial
g1219.t1	kla:KLLA0D09955g hypothetical protein; K08734 DNA mismatch repair protein MLH1	GO:0006298(mismatch repair)	KOG1979	PHI:1616|I1RE55|GzssDB001|5518|Fusarium graminearum (related: Gibberella zeae)|unaffected pathogenicity	XP_020049969.1 aldehyde dehydrogenase	#N/A	#N/A	#N/A	Putative MutL protein homolog 1
g1220.t1	tml:GSTUM_00004094001 hypothetical protein; K17930 sorting nexin-19	{NA}	0	PHI:2463|W7LT88|RGSC1|117187|Gibberella moniliformis (related: Fusarium verticillioides)|unaffected pathogenicity	XP_001384337.2 ubiquitin-protein ligase (E3)	#N/A	#N/A	#N/A	0
g1222.t1	lth:KLTH0D09372g KLTH0D09372p; K01476 arginase [EC:3.5.3.1]	0	KOG2965	#N/A	OWB65441.1 hypothetical protein B5S30_g765	#N/A	#N/A	#N/A	0
g1223.t1	dha:DEHA2G12980g DEHA2G12980p; K03018 DNA-directed RNA polymerase III subunit RPC1 [EC:2.7.7.6]	GO:0006351(transcription, DNA-dependent) GO:0009758(carbohydrate utilization)	KOG0261	#N/A	XP_001386180.2 DnaJ subfamily A member	#N/A	#N/A	#N/A	DNA-directed RNA polymerase III subunit RPC1
g1224.t1	tmn:UCRPA7_3023 putative trna wybutosine-synthesizing protein 1 protein; K15449 tRNA wybutosine-synthesizing protein 1 [EC:4.1.3.44]	GO:0055085(transmembrane transport)	euNOG10872	#N/A	SCW01906.1 LAFE_0E09868g1_1	#N/A	#N/A	gnl|TC-DB|T2I7A2|2.A.16.3.2 Sulfite and nitrate extrusion permease OS=Pichia angusta GN=ssu1 PE=4 SV=1	0
g1225.t1	cot:CORT_0B03390 Sld1 sphingolipid delta-8 desaturase; K13076 delta8-fatty-acid desaturase [EC:1.14.19.4]	GO:0006629(lipid metabolic process)	KOG4232	#N/A	XP_020045779.1 DNA mismatch repair protein MutL, partial	#N/A	#N/A	gnl|TC-DB|RLT34927.1|9.A.76.1.12 acyl-CoA desaturase [Chloroflexi bacterium]	Delta(8)-fatty-acid desaturase
g1226.t1	dha:DEHA2B04004g DEHA2B04004p; K01738 cysteine synthase A [EC:2.5.1.47]	{NA}	KOG1481	#N/A	XP_020045876.1 hypothetical protein ASCRUDRAFT_109635	#N/A	#N/A	#N/A	Putative cysteine synthase
g1228.t1	act:ACLA_084350 nuclear pore complex subunit, putative; K02180 cell cycle arrest protein BUB3	0	KOG1036	#N/A	XP_020073078.1 arginase	#N/A	#N/A	gnl|TC-DB|Q54QH0|1.I.1.1.5 WD_REPEATS_REGION domain-containing protein OS=Dictyostelium discoideum OX=44689 GN=DDB0185717 PE=4 SV=1	0
g1230.t1	dha:DEHA2F03058g DEHA2F03058p; K10599 pre-mRNA-processing factor 19 [EC:2.3.2.27]	GO:0016567(protein ubiquitination)	KOG0289	PHI:4182|A0AUJ1|Gib2|5207|Cryptococcus neoformans|reduced virulence	XP_020073360.1 beta and beta-prime subunits of DNA dependent RNA-polymerase	#N/A	#N/A	gnl|TC-DB|P63244|8.A.92.1.4 Receptor of activated protein C kinase 1 OS=Homo sapiens OX=9606 GN=RACK1 PE=1 SV=3	Pre-mRNA-splicing factor cwf8
g1231.t1	pic:PICST_75133 VPS13; vacuolar sorting; K19525 vacuolar protein sorting-associated protein 13A/C	{NA}	KOG1809	#N/A	XP_024667038.1 putative transporter SPBPB10D8.07c	#N/A	#N/A	#N/A	Vacuolar protein sorting-associated protein 13
g1232.t1	clu:CLUG_01386 hypothetical protein; K00604 methionyl-tRNA formyltransferase [EC:2.1.2.9]	GO:0009058(biosynthetic process)	KOG3082	PHI:3999|A6QGB6|FMT|1280|Staphylococcus aureus|unaffected pathogenicity	XP_020050725.1 sphingolipid delta8-desaturase	#N/A	#N/A	#N/A	Methionyl-tRNA formyltransferase, mitochondrial
g1233.t1	ssl:SS1G_04860 similar to kinesin; K10392 kinesin family member 1	GO:0007018(microtubule-based movement)	KOG0245	PHI:465|P87199|KIN2|5270|Ustilago maydis|reduced virulence	SCU92630.1 LAFA_0F11848g1_1	#N/A	#N/A	gnl|TC-DB|P33176|1.P.1.1.1 Kinesin-1 heavy chain OS=Homo sapiens OX=9606 GN=KIF5B PE=1 SV=1	Kinesin-like protein unc-104
g1234.t1	dha:DEHA2D04400g DEHA2D04400p; K14651 transcription initiation factor TFIID subunit 15	0	KOG0106	#N/A	XP_019040781.1 hypothetical protein WICANDRAFT_102477	#N/A	#N/A	#N/A	Nucleolar protein 3
g1237.t1	tsp:Tsp_04075 T-complex protein 1 subunit alpha; K09493 T-complex protein 1 subunit alpha	{NA}	KOG3330	#N/A	OWB66554.1 hypothetical protein B5S30_g1895	#N/A	#N/A	#N/A	Trafficking protein particle complex subunit 3
g1239.t1	pbn:PADG_12261 PADG_07235, PADG_07236; sorting nexin-41; K11835 ubiquitin carboxyl-terminal hydrolase 4/11/15 [EC:3.4.19.12]	0	KOG2273	#N/A	XP_019039982.1 hypothetical protein WICANDRAFT_61340	#N/A	#N/A	gnl|TC-DB|O60493|9.A.3.1.1 Sorting nexin-3 OS=Homo sapiens OX=9606 GN=SNX3 PE=1 SV=3	0
g1240.t1	ppa:PAS_chr1-4_0015 GTPase; K14536 ribosome assembly protein 1 [EC:3.6.5.-]	0	KOG0467	#N/A	XP_011276607.1 Methionyl-tRNA formyltransferase	#N/A	#N/A	#N/A	Ribosome assembly protein 1
g1241.t1	zro:ZYRO0G02640g hypothetical protein; K15117 solute carrier family 25, member 34/35	{NA}	KOG0755	PHI:4672|Q4WBL9|AmcA|746128|Aspergillus fumigatus|unaffected pathogenicity	KAA8902264.1 hypothetical protein TRICI_005923	#N/A	#N/A	gnl|TC-DB|P32332|2.A.29.15.1 MITOCHONDRIAL CARRIER PROTEIN PMT - Saccharomyces cerevisiae (Baker's yeast).	Mitochondrial oxaloacetate transport protein
g1242.t1	lgi:LOTGIDRAFT_140099 hypothetical protein; K08770 ubiquitin C	0	KOG0001	#N/A	SGZ52527.1 CIC11C00000005237	#N/A	#N/A	gnl|TC-DB|B7FZS1|3.A.25.1.1 Predicted protein OS=Phaeodactylum tricornutum (strain CCAP 1055/1) GN=hUbi PE=4 SV=1	Ubiquitin-like protein ISG15
g1243.t1	pic:PICST_73499 hypothetical protein; K11886 proteasome component ECM29	GO:0051090(regulation of sequence-specific DNA binding transcription factor activity) GO:0043248(proteasome assembly)	KOG0915	#N/A	XP_019041497.1 hypothetical protein WICANDRAFT_60357	#N/A	#N/A	#N/A	Proteasome component ECM29
g1244.t1	lgi:LOTGIDRAFT_62094 hypothetical protein; K16740 jouberin	0	KOG0283	PHI:4475|G4MUR7|MoTup1|318829|Magnaporthe oryzae|effector (plant avirulence determinant)	XP_019041257.1 hypothetical protein WICANDRAFT_25195	#N/A	#N/A	gnl|TC-DB|Q8I0F4|1.I.1.1.5 Lissencephaly-1 homolog OS=Dictyostelium discoideum OX=44689 GN=lis1 PE=1 SV=1	0
g1246.t1	tad:TRIADDRAFT_57615 hypothetical protein; K11294 nucleolin	GO:0007005(mitochondrion organization)	KOG4210	PHI:2544|Q4WK03|PAB1|746128|Aspergillus fumigatus|effector (plant avirulence determinant)	ONH68725.1 Ribosome assembly protein 1	#N/A	#N/A	gnl|TC-DB|P52298|9.A.60.1.1 Nuclear cap-binding protein subunit 2 OS=Homo sapiens GN=NCBP2 PE=1 SV=1	0
g1248.t1	spaa:SPAPADRAFT_61579 tryptophanyl-tRNA synthetase; K01867 tryptophanyl-tRNA synthetase [EC:6.1.1.2]	GO:0006120(mitochondrial electron transport, NADH to ubiquinone) GO:0006418(tRNA aminoacylation for protein translation)	KOG2145	#N/A	TID29811.1 hypothetical protein CANINC_001626	#N/A	#N/A	#N/A	Tryptophan--tRNA ligase, cytoplasmic
g1249.t1	tpf:TPHA_0A04850 TPHA0A04850; hypothetical protein; K01068 acyl-coenzyme A thioesterase 1/2/4 [EC:3.1.2.2]	{NA}	KOG3016	#N/A	RHZ88640.1 hypothetical protein Glove_21g247	#N/A	#N/A	#N/A	Peroxisomal acyl-coenzyme A thioester hydrolase 1
g1250.t1	clw:CLAC_05865 acyl-CoA thioesterase; K10805 acyl-CoA thioesterase II [EC:3.1.2.-]	{NA}	KOG3016	#N/A	XP_011275992.1 hypothetical protein BN7_1779	#N/A	#N/A	#N/A	#N/A
g1253.t1	ppa:PAS_chr3_0477 hypothetical protein; K03351 anaphase-promoting complex subunit 4	{NA}	0	#N/A	XP_020045568.1 WD40 repeat-like protein	#N/A	#N/A	#N/A	Anaphase-promoting complex subunit 4
g1254.t1	pic:PICST_49944 hypothetical protein; K15027 translation initiation factor 2D	GO:0006413(translational initiation)	KOG2522	#N/A	QEO21253.1 hypothetical_protein	#N/A	#N/A	#N/A	0
g1255.t1	tdl:TDEL_0G04470 TDEL0G04470; hypothetical protein; K03848 alpha-1,3-glucosyltransferase [EC:2.4.1.267]	0	KOG2575	#N/A	XP_011275422.1 Tryptophanyl-tRNA synthetase, cytoplasmic	#N/A	#N/A	#N/A	Dolichyl pyrophosphate Man9GlcNAc2 alpha-1,3-glucosyltransferase
g1256.t1	pic:PICST_28554 BOT2; Cell wall endo-beta-1,3-glucanase (EC:3.2.1.58); K01210 glucan 1,3-beta-glucosidase [EC:3.2.1.58]	GO:0005975(carbohydrate metabolic process)	euNOG04373	PHI:61|P43070|BGL2|5476|Candida albicans|reduced virulence	XP_020047189.1 Thioesterase/thiol ester dehydrase-isomerase, partial	#N/A	#N/A	gnl|TC-DB|Q9I4H4|4.D.3.1.11 NdvB OS=Pseudomonas aeruginosa (strain ATCC 15692 / PAO1 / 1C / PRS 101 / LMG 12228) GN=ndvB PE=4 SV=1	Probable glucan endo-1,3-beta-glucosidase btgC
g1257.t1	pic:PICST_77786 hypothetical protein; K00327 NADPH-ferrihemoprotein reductase [EC:1.6.2.4]	GO:0055114(oxidation-reduction process)	KOG1158	#N/A	ODV94866.1 hypothetical protein PACTADRAFT_76467	717646|BaudoiniacompniacensisUAMH10762	#N/A	#N/A	NADPH--cytochrome P450 reductase
g1258.t1	dha:DEHA2G18216g DEHA2G18216p; K05284 phosphatidylinositol glycan, class M [EC:2.4.1.-]	GO:0006506(GPI anchor biosynthetic process)	KOG3893	#N/A	XP_019040908.1 hypothetical protein WICANDRAFT_75904	#N/A	#N/A	gnl|TC-DB|XP_013020927.1|9.B.142.18.1 pig-M [Schizosaccharomyces cryophilus OY26]	GPI mannosyltransferase 1
g1259.t1	pgr:PGTG_00754 hypothetical protein; K16733 Rac GTPase-activating protein 1	GO:0007165(signal transduction)	KOG1704	PHI:4055|G4NF65|Rga1|318829|Magnaporthe oryzae|reduced virulence	XP_019040909.1 hypothetical protein WICANDRAFT_75905	#N/A	#N/A	gnl|TC-DB|XP_005472026.1|9.A.1.1.7 active breakpoint cluster region-related protein isoform X8 [Oreochromis niloticus]	0
g1260.t1	ppa:PAS_chr3_0673 Sensor-transducer of the stress-activated PKC1-MPK1 kinase pathway; K11244 cell wall integrity and stress response component	{NA}	KOG4157	#N/A	XP_020046116.1 glycosyltransferase family 57 protein	#N/A	#N/A	#N/A	Protein SLG1
g1262.t1	ctp:CTRG_00511 hypothetical protein; K14289 exportin-5	GO:0006886(intracellular protein transport)	KOG2020	PHI:2167|G4N1A3|EXP5|318829|Magnaporthe oryzae|increased virulence (hypervirulence)	XP_015464629.1 hypothetical protein AC631_05716	#N/A	#N/A	gnl|TC-DB|P52918|9.A.50.1.1 Protein MSN5 OS=Saccharomyces cerevisiae GN=MSN5 PE=1 SV=1	0
g1263.t1	kaf:KAFR_0F02340 KAFR0F02340; hypothetical protein; K14563 rRNA 2'-O-methyltransferase fibrillarin [EC:2.1.1.-]	GO:0030488(tRNA methylation) GO:0008033(tRNA processing) GO:0032259(methylation) GO:0006364(rRNA processing)	KOG1596	#N/A	KHC68125.1 NADPH-cytochrome P450 reductase	#N/A	#N/A	#N/A	rRNA 2'-O-methyltransferase fibrillarin
g1264.t1	ppa:PAS_chr2-2_0407 Beta subunit of succinyl-CoA ligase, which is a mitochondrial enzyme of the TCA cycle; K01900 succinyl-CoA synthetase beta subunit [EC:6.2.1.4 6.2.1.5]	GO:0008152(metabolic process)	KOG2799	#N/A	XP_019040087.1 glycosyltransferase family 50 protein, partial	#N/A	#N/A	#N/A	Succinyl-CoA ligase [ADP-forming] subunit beta, mitochondrial
g1265.t1	sce:YGL073W HSF1, EXA3, MAS3; stress-responsive transcription factor HSF1; K09419 heat shock transcription factor, other eukaryote	GO:0006355(regulation of transcription, DNA-dependent)	KOG0627	PHI:2569|Q5AK51|SFL2|5476|Candida albicans|loss of pathogenicity	ANZ74364.1 BA75_01701T0	#N/A	#N/A	#N/A	Flocculation suppression protein
g1266.t1	spu:591524 CCR4-NOT transcription complex subunit 1; K12604 CCR4-NOT transcription complex subunit 1	{NA}	0	PHI:2571|Q59QS7|ZCF13|5476|Candida albicans|reduced virulence	XP_020045290.1 hypothetical protein ASCRUDRAFT_72071	#N/A	#N/A	#N/A	Protein B602L
g1267.t1	ssl:SS1G_03015 hypothetical protein; K03979 GTPase [EC:3.6.5.-]	0	KOG1489	#N/A	XP_020050518.1 Karyopherin	#N/A	#N/A	#N/A	GTPase MTG2, mitochondrial
g1270.t1	lth:KLTH0D09548g KLTH0D09548p; K03644 lipoic acid synthetase [EC:2.8.1.8]	0	KOG2672	#N/A	NP_010270.1 rRNA methyltransferase NOP1	#N/A	#N/A	#N/A	Lipoyl synthase, mitochondrial
g1274.t1	bam:Bamb_6271 hypothetical protein; K09709 3-methylfumaryl-CoA hydratase [EC:4.2.1.153]	{NA}	euNOG12123	PHI:1460|I1S2F6|GzAra008|5518|Fusarium graminearum (related: Gibberella zeae)|unaffected pathogenicity	XP_020046020.1 succinyl-CoA ligase beta-chain mitochondrial precursor	#N/A	#N/A	#N/A	Hydroxyacyl-thioester dehydratase type 2, mitochondrial
[truncated: 3,295 more rows]
